# Supplementary material for: Brain Citrullination Patterns and T Cell Reactivity of Cerebrospinal Fluid-Derived CD4+ T Cells in Multiple Sclerosis
Source: Front Immunol. 2019 Apr 10;10:540. doi: 10.3389/fimmu.2019.00540 (PMC6467957; doi:10.3389/fimmu.2019.00540)
Supplement: Supplementary Data 1 — All peptides identified with Mascot and Ursgal. PSM of each peptides with reference to search engines used and their tissue distribution. [file Table_1.xlsx]

## Sheet: peptides and proteins
peptideSeq	precursorMZ	peptideModSeq	retentionTime	score	Condition	Tissue	Is.decoy	nr	FDR1	FDR2	Citr	Search	proteinID
AAAAAAAAAAAAAAAGAGAGAK	798.928	AAAAAAAAAAAAAAAGAGAGAK	66.0333	7.70583e-08	MS	WHITE	FALSE	3	0	0	FALSE	MascotWithNeutral	sp|P55011|S12A2_HUMAN
AAAAAAAAAAAAAAAGAGAGAK	798.927	AAAAAAAAAAAAAAAGAGAGAK	62.1667	1.32702e-08	HD	WHITE	FALSE	2	0	0	FALSE	MascotWithNeutral	sp|P55011|S12A2_HUMAN
AAAAAAAAAAAAAAAGAGAGAK	798.926	AAAAAAAAAAAAAAAGAGAGAK	63	1.42306e-10	MS	GRAY	FALSE	2	0	0	FALSE	MascotWithNeutral	sp|P55011|S12A2_HUMAN
AAAAAAAAAAAAAAAGAGAGAK	532.955	AAAAAAAAAAAAAAAGAGAGAK	61.0167	8.35274e-09	HD	GRAY	FALSE	2	0	0	FALSE	MascotWithNeutral	sp|P55011|S12A2_HUMAN
AAAAAAAAAAAPPAPPEGASPGDSAR	1094.05	AAAAAAAAAAAPPAPPEGASPGDSAR	46.6833	8.39982e-06	HD	GRAY	FALSE	2	6.2822e-05	3.1412e-05	FALSE	MascotWithNeutral	sp|Q8WXD9|CSKI1_HUMAN
AAAAAAAAAAAPPAPPEGASPGDSAR	1094.04	AAAAAAAAAAAPPAPPEGASPGDSAR	46.85	3.99767e-06	HD	WHITE	FALSE	1	3.78279e-05	1.89143e-05	FALSE	MascotWithNeutral	sp|Q8WXD9|CSKI1_HUMAN
AAAAAAAAAAAPPAPPEGASPGDSAR	1094.04	AAAAAAAAAAAPPAPPEGASPGDSAR	47.0333	1.34683e-06	MS	GRAY	FALSE	2	0	0	FALSE	MascotWithNeutral	sp|Q8WXD9|CSKI1_HUMAN
AAAAAAAAQMHAK	591.806	AAAAAAAAQMHAK	17.4167	6.53273e-05	MS	GRAY	FALSE	1	0.000378954	0.000189513	FALSE	MascotWithNeutral	sp|Q5TF21|SOGA3_HUMAN
AAAAAAAAVPSAGPAGPAPTSAAGR	1016.53	AAAAAAAAVPSAGPAGPAPTSAAGR	45.5333	2.79218e-05	HD	GRAY	FALSE	1	0.00023807	0.000119049	FALSE	MascotWithNeutral	sp|Q9Y4H2|IRS2_HUMAN
AAAAAAALQAK	478.781	AAAAAAALQAK	20.9167	2.75636e-07	HD	GRAY	FALSE	1	0	0	FALSE	MascotWithNeutral	sp|P36578|RL4_HUMAN
AAAAAAALQAK	478.779	AAAAAAALQAK	25.5167	1.06546e-05	MS	WHITE	FALSE	1	5.93208e-05	2.96613e-05	FALSE	MascotWithNeutral	sp|P36578|RL4_HUMAN
AAAAAAALQAK	478.78	AAAAAAALQAK	22.8167	1.38674e-06	MS	GRAY	FALSE	1	0	0	FALSE	MascotWithNeutral	sp|P36578|RL4_HUMAN
AAAAAAALQAK	478.78	AAAAAAALQAK	23.0167	1.00604e-06	HD	WHITE	FALSE	1	0	0	FALSE	MascotWithNeutral	sp|P36578|RL4_HUMAN
AAAAAASAGSSASSGNQPPQELGLGELLEEFSR	1058.52	AAAAAASAGSSASSGNQPPQELGLGELLEEFSR	106.033	0.0244026	HD	GRAY	FALSE	1	0.0150506	0.00758236	FALSE	MascotWithNeutral	sp|Q8NCE2|MTMRE_HUMAN
AAAAASAAGPGGLVAGK	670.375	AAAAASAAGPGGLVAGK	35.25	8.4861e-06	HD	GRAY	FALSE	1	6.26517e-05	3.13268e-05	FALSE	MascotWithNeutral	sp|A6NIH7|U119B_HUMAN
AAAAASAAGPGGLVAGKEEK	575.975	AAAAASAAGPGGLVAGKEEK	36.1167	0.00929676	MS	WHITE	FALSE	1	0.00907345	0.0045574	FALSE	MascotWithNeutral	sp|A6NIH7|U119B_HUMAN
AAAAASAAGPGGLVAGKEEK	575.976	AAAAASAAGPGGLVAGKEEK	33.2	1.70163e-05	MS	GRAY	FALSE	1	0.00023913	0.000119579	FALSE	MascotWithNeutral	sp|A6NIH7|U119B_HUMAN
AAAAAWEEPSSGNGTAR	823.381	AAAAAWEEPSSGNGTAR	36.4167	0.000288134	HD	WHITE	FALSE	1	0.00108642	0.000543507	FALSE	MascotWithNeutral	sp|Q9P258|RCC2_HUMAN
AAAAFVLANENNIALFK	592.993	AAAAFVLANENNIALFK	89.6333	2.60107e-06	MS	GRAY	FALSE	2	0	0	FALSE	MascotWithNeutral	sp|O60518|RNBP6_HUMAN
AAAAFVLANENNIALFK	888.986	AAAAFVLANENNIALFK	90.0333	2.57895e-06	HD	GRAY	FALSE	2	0	0	FALSE	MascotWithNeutral	sp|O60518|RNBP6_HUMAN
AAAAGEPEPPAASSSFQAR	907.94	AAAAGEPEPPAASSSFQAR	43.15	8.26482e-06	HD	GRAY	FALSE	1	6.30646e-05	3.15333e-05	FALSE	MascotWithNeutral	sp|Q6DN14|MCTP1_HUMAN
AAAAGEPEPPAASSSFQAR	907.94	AAAAGEPEPPAASSSFQAR	43.7333	2.50602e-07	MS	GRAY	FALSE	1	0	0	FALSE	MascotWithNeutral	sp|Q6DN14|MCTP1_HUMAN
AAAAPAGGNPEQR	605.302	AAAAPAGGNPEQR	15.9	0.00360421	MS	WHITE	FALSE	1	0.00488451	0.00244823	FALSE	MascotWithNeutral	sp|Q68DK7|MSL1_HUMAN
AAAASAAEAGIATTGTEDSDDALLK	774.046	AAAASAAEAGIATTGTEDSDDALLK	66.6167	9.38989e-07	MS	WHITE	FALSE	4	0	0	FALSE	MascotWithNeutral	sp|P55036|PSMD4_HUMAN
AAAASAAEAGIATTGTEDSDDALLK	774.045	AAAASAAEAGIATTGTEDSDDALLK	62.3667	1.20177e-09	HD	GRAY	FALSE	2	0	0	FALSE	MascotWithNeutral	sp|P55036|PSMD4_HUMAN
AAAASAAEAGIATTGTEDSDDALLK	774.044	AAAASAAEAGIATTGTEDSDDALLK	64.6667	3.63792e-08	HD	WHITE	FALSE	4	0	0	FALSE	MascotWithNeutral	sp|P55036|PSMD4_HUMAN
AAAASAAEAGIATTGTEDSDDALLK	774.045	AAAASAAEAGIATTGTEDSDDALLK	63.0167	7.21579e-10	MS	GRAY	FALSE	2	0	0	FALSE	MascotWithNeutral	sp|P55036|PSMD4_HUMAN
AAAASVPNADGLK	592.818	AAAASVPNADGLK	36.4	0.000377632	HD	GRAY	FALSE	1	0.00119552	0.000598116	FALSE	MascotWithNeutral	sp|A1X283|SPD2B_HUMAN
AAAAVAPGGLQSTPGR	712.387	AAAAVAPGGLQSTPGR	37.3667	1.16706e-07	HD	WHITE	FALSE	1	0	0	FALSE	MascotWithNeutral	sp|O60346|PHLP1_HUMAN
AAAAVVAAAAR	471.279	AAAAVVAAAAR	28.95	4.52418e-05	HD	GRAY	FALSE	2	0.000386507	0.000193291	FALSE	MascotWithNeutral	REV_sp|Q8WWH5|TRUB1_HUMAN;sp|Q8WWH5|TRUB1_HUMAN
AAAAWEER	452.22	AAAAWEER	23.3333	0.000107387	HD	GRAY	FALSE	2	0.000506677	0.000253403	FALSE	MascotWithNeutral	sp|Q9H254|SPTN4_HUMAN
AAAAWEER	452.221	AAAAWEER	23.25	0.00015514	MS	GRAY	FALSE	1	0.000742679	0.000371477	FALSE	MascotWithNeutral	sp|Q9H254|SPTN4_HUMAN
AAACPSSPHK	513.247	AAAC[+57.0]PSSPHK	5.26667	0.000165934	MS	GRAY	FALSE	2	0.000750056	0.000375169	FALSE	MascotWithNeutral	sp|O43295|SRGP3_HUMAN
AAACPSSPHK	513.248	AAAC[+57.0]PSSPHK	4.7	2.78946e-05	HD	GRAY	FALSE	1	0.000238135	0.000119082	FALSE	MascotWithNeutral	sp|O43295|SRGP3_HUMAN
AAADALNR	401.706	AAADALN[+1.0]R	15.4	0.00175386	HD	WHITE	FALSE	1	0.00697144	0.00349791	FALSE	MascotWithNeutral	sp|Q96JE9|MAP6_HUMAN
AAADALNR	401.707	AAADALN[+1.0]R	15	0.000694394	HD	GRAY	FALSE	1	0.00248062	0.00124185	FALSE	MascotWithNeutral	sp|Q96JE9|MAP6_HUMAN
AAADALNR	401.214	AAADALNR	11.4333	0.0444596	HD	GRAY	FALSE	1	0.0197367	0.00996671	FALSE	MascotWithNeutral	sp|Q96JE9|MAP6_HUMAN
AAADALNR	401.707	AAADALN[+1.0]R	15.4167	6.12834e-05	MS	GRAY	FALSE	1	0	0	FALSE	MascotWithNeutral	sp|Q96JE9|MAP6_HUMAN
AAADALNR	401.215	AAADALNR	14.3833	0.00917073	HD	WHITE	FALSE	1	0.00902371	0.0045323	FALSE	MascotWithNeutral	sp|Q96JE9|MAP6_HUMAN
AAADALNR	401.213	AAADALNR	15.6833	0.00125183	MS	WHITE	FALSE	1	0.00283273	0.00141837	FALSE	MascotWithNeutral	sp|Q96JE9|MAP6_HUMAN
AAADALNR	401.706	AAADALN[+1.0]R	16.5	1.24852e-05	MS	WHITE	FALSE	1	0	0	FALSE	MascotWithNeutral	sp|Q96JE9|MAP6_HUMAN
AAADGSLQWEVGGWR	801.887	AAADGSLQWEVGGWR	75.4	2.4754e-06	HD	WHITE	FALSE	1	0	0	FALSE	MascotWithNeutral	sp|Q96GQ5|RUS1_HUMAN
AAADGSLQWEVGGWR	801.89	AAADGSLQWEVGGWR	72.2667	5.88713e-08	MS	GRAY	FALSE	1	0	0	FALSE	MascotWithNeutral	sp|Q96GQ5|RUS1_HUMAN
AAADLMAYCEAHAK	761.346	AAADLMAYC[+57.0]EAHAK	43.5833	9.33394e-07	HD	GRAY	FALSE	2	0	0	FALSE	MascotWithNeutral	sp|P59768|GBG2_HUMAN
AAADLMAYCEAHAK	761.347	AAADLMAYC[+57.0]EAHAK	44.3833	1.04139e-07	MS	GRAY	FALSE	2	0	0	FALSE	MascotWithNeutral	sp|P59768|GBG2_HUMAN
AAADLMTYCDAHACEDPLITPVPTSENPFR	1121.51	AAADLMTYC[+57.0]DAHAC[+57.0]EDPLITPVPTSENPFR	86.1667	0.000377649	HD	GRAY	FALSE	1	0.00119545	0.000598082	FALSE	MascotWithNeutral	sp|P63215|GBG3_HUMAN
AAADLMTYCDAHACEDPLITPVPTSENPFR	1121.51	AAADLMTYC[+57.0]DAHAC[+57.0]EDPLITPVPTSENPFR	87.15	1.78437e-05	MS	GRAY	FALSE	1	0.000236525	0.000118276	FALSE	MascotWithNeutral	sp|P63215|GBG3_HUMAN
AAADSAGKNGLTPLHVAAHYDNQK	817.41	AAADSAGKN[+1.0]GLTPLHVAAHYDNQK	46.8833	0.000491712	MS	GRAY	FALSE	2	0.00231558	0.00115913	FALSE	MascotWithNeutral	sp|Q01484|ANK2_HUMAN
AAADSAGKNGLTPLHVAAHYDNQK	490.845	AAADSAGKN[+1.0]GLTPLHVAAHYDNQK	45.7833	0.000154177	HD	GRAY	FALSE	3	0.000412456	0.000206271	FALSE	MascotWithNeutral	sp|Q01484|ANK2_HUMAN
AAADTLQGPMQAAYR	782.384	AAADTLQGPMQAAYR	51.45	0.000976314	MS	GRAY	FALSE	1	0.00243589	0.00121943	FALSE	MascotWithNeutral	sp|Q6P2E9|EDC4_HUMAN
AAADTLQGPMQAAYR	782.384	AAADTLQGPMQAAYR	51.9	5.16821e-06	HD	GRAY	FALSE	1	7.08165e-05	3.54095e-05	FALSE	MascotWithNeutral	sp|Q6P2E9|EDC4_HUMAN
AAAEAALAAVLALEAGLSAEQR	699.384	AAAEAALAAVLALEAGLSAEQR	119.933	6.3448e-09	MS	GRAY	FALSE	12	0	0	FALSE	MascotWithNeutral	sp|A5YM72|CRNS1_HUMAN
AAAEAALAAVLALEAGLSAEQR	699.385	AAAEAALAAVLALEAGLSAEQR	124.567	8.54667e-09	MS	WHITE	FALSE	11	0	0	FALSE	MascotWithNeutral	sp|A5YM72|CRNS1_HUMAN
AAAEAALAAVLALEAGLSAEQR	699.384	AAAEAALAAVLALEAGLSAEQR	120.05	3.43183e-08	HD	GRAY	FALSE	6	0	0	FALSE	MascotWithNeutral	sp|A5YM72|CRNS1_HUMAN
AAAEAALAAVLALEAGLSAEQR	699.384	AAAEAALAAVLALEAGLSAEQR	121.767	4.09952e-10	HD	WHITE	FALSE	7	0	0	FALSE	MascotWithNeutral	sp|A5YM72|CRNS1_HUMAN
AAAEAALAAVLALEAGLSAEQRGGR	789.435	AAAEAALAAVLALEAGLSAEQRGGR	113.8	0.000138112	HD	WHITE	FALSE	1	0.000655574	0.000327894	FALSE	MascotWithNeutral	sp|A5YM72|CRNS1_HUMAN
AAAEAALAAVLALEAGLSAEQRGGR	789.427	AAAEAALAAVLALEAGLSAEQRGGR	109.4	0.0254209	HD	GRAY	FALSE	1	0.0153268	0.00772256	FALSE	MascotWithNeutral	sp|A5YM72|CRNS1_HUMAN
AAAEAALAAVLALEAGLSAEQRGGRR	631.352	AAAEAALAAVLALEAGLSAEQRGGRR	109.467	0.0233169	HD	WHITE	FALSE	1	0.0146325	0.00737015	FALSE	MascotWithNeutral	sp|A5YM72|CRNS1_HUMAN
AAAEAAVPR	428.236	AAAEAAVPR	18.0667	0.000655113	MS	GRAY	FALSE	1	0.00176193	0.000881741	FALSE	MascotWithNeutral	sp|Q9NZQ3|SPN90_HUMAN
AAAEAAVPR	428.238	AAAEAAVPR	16.3833	0.000177462	HD	GRAY	FALSE	1	0.000757607	0.000378947	FALSE	MascotWithNeutral	sp|Q9NZQ3|SPN90_HUMAN
AAAEDVNVTFEDQQK	832.893	AAAEDVNVTFEDQQK	45.4667	8.41438e-08	HD	GRAY	FALSE	3	0	0	FALSE	MascotWithNeutral	sp|Q9NQP4|PFD4_HUMAN
AAAEDVNVTFEDQQK	832.893	AAAEDVNVTFEDQQK	48.0667	2.5886e-06	MS	WHITE	FALSE	2	0	0	FALSE	MascotWithNeutral	sp|Q9NQP4|PFD4_HUMAN
AAAEDVNVTFEDQQK	832.893	AAAEDVNVTFEDQQK	47.1	1.56396e-07	HD	WHITE	FALSE	1	0	0	FALSE	MascotWithNeutral	sp|Q9NQP4|PFD4_HUMAN
AAAEDVNVTFEDQQK	832.894	AAAEDVNVTFEDQQK	45.7	8.22889e-08	MS	GRAY	FALSE	3	0	0	FALSE	MascotWithNeutral	sp|Q9NQP4|PFD4_HUMAN
AAAEEGHIIPR	388.544	AAAEEGHIIPR	28.1667	1.93468e-06	MS	GRAY	FALSE	1	0	0	FALSE	MascotWithNeutral	sp|O95551|TYDP2_HUMAN
AAAEEGHIIPR	388.544	AAAEEGHIIPR	27.8833	2.84024e-05	HD	GRAY	FALSE	1	0.000237155	0.000118592	FALSE	MascotWithNeutral	sp|O95551|TYDP2_HUMAN
AAAEELLAR	472.263	AAAEELLAR	39.2333	0.00048268	HD	WHITE	FALSE	1	0.00138222	0.000691587	FALSE	MascotWithNeutral	sp|O15357|SHIP2_HUMAN
AAAEEQIK	430.229	AAAEEQIK	9.71667	0.0151626	MS	GRAY	FALSE	1	0.011838	0.00595426	FALSE	MascotWithNeutral	sp|Q96P70|IPO9_HUMAN
AAAEEVPIEPYNIPLSQAEVIQEGSDVTLVAWGTQVHVIR	1083.07	AAAEEVPIEPYNIPLSQAEVIQEGSDVTLVAWGTQVHVIR	110.767	0.0103345	MS	GRAY	FALSE	1	0.00940436	0.0047244	FALSE	MascotWithNeutral	sp|P21953|ODBB_HUMAN
AAAEIYEEFLAAFEGSDGNK	1066.49	AAAEIYEEFLAAFEGSDGNK	109.067	9.42443e-05	HD	GRAY	FALSE	1	0.000463839	0.000231973	FALSE	MascotWithNeutral	sp|O15042|SR140_HUMAN
AAAEIYEEFLAAFEGSDGNK	1066.49	AAAEIYEEFLAAFEGSDGNK	112.317	0.0112177	HD	WHITE	FALSE	2	0.0099797	0.00501487	FALSE	MascotWithNeutral	sp|O15042|SR140_HUMAN
AAAEIYEEFLAAFEGSDGNK	1066.49	AAAEIYEEFLAAFEGSDGNK	110	4.33276e-05	MS	GRAY	FALSE	2	0.00038999	0.000195033	FALSE	MascotWithNeutral	sp|O15042|SR140_HUMAN
AAAEVNQDYGLDPK	745.865	AAAEVNQDYGLDPK	41.5	1.19095e-07	HD	GRAY	FALSE	3	0	0	FALSE	MascotWithNeutral	sp|P07954|FUMH_HUMAN
AAAEVNQDYGLDPK	745.865	AAAEVNQDYGLDPK	44.0833	0.000697714	MS	WHITE	FALSE	1	0.00183573	0.00091871	FALSE	MascotWithNeutral	sp|P07954|FUMH_HUMAN
AAAEVNQDYGLDPK	745.859	AAAEVNQDYGLDPK	41.95	1.97709e-08	MS	GRAY	FALSE	1	0	0	FALSE	MascotWithNeutral	sp|P07954|FUMH_HUMAN
AAAEVNQDYGLDPK	745.857	AAAEVNQDYGLDPK	41.5167	1.80289e-06	HD	WHITE	FALSE	1	0	0	FALSE	MascotWithNeutral	sp|P07954|FUMH_HUMAN
AAAFEEQENETVVVK	832.412	AAAFEEQENETVVVK	48.4833	7.67715e-05	MS	GRAY	FALSE	1	0.000386421	0.000193248	FALSE	MascotWithNeutral	sp|Q9Y490|TLN1_HUMAN
AAAFEEQENETVVVK	832.417	AAAFEEQENETVVVK	48.1167	0.000128897	HD	GRAY	FALSE	1	0.000576938	0.000288552	FALSE	MascotWithNeutral	sp|Q9Y490|TLN1_HUMAN
AAAFEEQENETVVVK	832.404	AAAFEEQENETVVVK	50.8667	0.0107631	MS	WHITE	FALSE	1	0.00969884	0.00487305	FALSE	MascotWithNeutral	sp|Q9Y490|TLN1_HUMAN
AAAFEQLQK	503.272	AAAFEQLQK	34.5833	0.000507457	HD	WHITE	FALSE	1	0.00143938	0.000720209	FALSE	MascotWithNeutral	sp|O94826|TOM70_HUMAN
AAAFEQLQK	503.27	AAAFEQLQK	32.4833	0.000163051	MS	GRAY	FALSE	2	0.000752578	0.00037643	FALSE	MascotWithNeutral	sp|O94826|TOM70_HUMAN
AAAFEQLQK	503.273	AAAFEQLQK	30.9333	9.80487e-05	HD	GRAY	FALSE	2	0.000497068	0.000248596	FALSE	MascotWithNeutral	sp|O94826|TOM70_HUMAN
AAAFEQLQK	503.272	AAAFEQLQK	36.4333	0.000514132	MS	WHITE	FALSE	1	0.00149098	0.000746044	FALSE	MascotWithNeutral	sp|O94826|TOM70_HUMAN
AAAFVTSPPLSPDPTTPDFLNSLLSCGDLQVTGSAHCTFNTAQK	1159.31	AAAFVTSPPLSPDPTTPDFLNSLLSC[+57.0]GDLQVTGSAHC[+57.0]TFNTAQK	107.617	1.12661e-05	MS	GRAY	FALSE	2	8.77257e-05	4.38648e-05	FALSE	MascotWithNeutral	sp|Q16555|DPYL2_HUMAN
AAAFVTSPPLSPDPTTPDFLNSLLSCGDLQVTGSAHCTFNTAQK	1159.31	AAAFVTSPPLSPDPTTPDFLNSLLSC[+57.0]GDLQVTGSAHC[+57.0]TFNTAQK	107.033	4.85832e-05	HD	GRAY	FALSE	3	0.000381065	0.000190569	FALSE	MascotWithNeutral	sp|Q16555|DPYL2_HUMAN
AAAFVTSPPLSPDPTTPDYINSLLASGDLQLSGSAHCTFSTAQK	1134.56	AAAFVTSPPLSPDPTTPDYINSLLASGDLQLSGSAHC[+57.0]TFSTAQK	104.733	5.12408e-06	MS	GRAY	FALSE	2	7.09786e-05	3.54906e-05	FALSE	MascotWithNeutral	sp|Q14195|DPYL3_HUMAN
AAAFVTSPPLSPDPTTPDYINSLLASGDLQLSGSAHCTFSTAQK	1134.32	AAAFVTSPPLSPDPTTPDYINSLLASGDLQLSGSAHC[+57.0]TFSTAQK	104.183	0.00230024	HD	GRAY	FALSE	2	0.00377365	0.00189039	FALSE	MascotWithNeutral	sp|Q14195|DPYL3_HUMAN
AAAFVTSPPLSPDPTTPDYLTSLLACGDLQVTGSGHCPYSTAQK	1148.8	AAAFVTSPPLSPDPTTPDYLTSLLAC[+57.0]GDLQVTGSGHC[+57.0]PYSTAQK	103.283	9.79111e-06	HD	GRAY	FALSE	1	6.04641e-05	3.02329e-05	FALSE	MascotWithNeutral	sp|Q14194|DPYL1_HUMAN
AAAFVTSPPLSPDPTTPDYLTSLLACGDLQVTGSGHCPYSTAQK	1148.81	AAAFVTSPPLSPDPTTPDYLTSLLAC[+57.0]GDLQVTGSGHC[+57.0]PYSTAQK	104.55	3.56017e-05	MS	GRAY	FALSE	1	0.000383877	0.000191975	FALSE	MascotWithNeutral	sp|Q14194|DPYL1_HUMAN
AAAGEDYK	412.693	AAAGEDYK	4.36667	8.57052e-05	MS	GRAY	FALSE	2	0.000453781	0.000226942	FALSE	MascotWithNeutral	sp|P23381|SYWC_HUMAN
AAAGEDYK	412.69	AAAGEDYK	1.51667	0.00231746	HD	GRAY	FALSE	2	0.00380197	0.00190461	FALSE	MascotWithNeutral	sp|P23381|SYWC_HUMAN
AAAGELQEDSGLCVLAR	880.939	AAAGELQEDSGLC[+57.0]VLAR	64.7833	1.86113e-06	MS	GRAY	FALSE	1	0	0	FALSE	MascotWithNeutral	sp|Q96C19|EFHD2_HUMAN
AAAGELQEDSGLCVLAR	880.433	AAAGELQEDSGLC[+57.0]VLAR	63.0833	0.00523651	HD	GRAY	FALSE	1	0.00638359	0.00320202	FALSE	MascotWithNeutral	sp|Q96C19|EFHD2_HUMAN
AAAGELQEDSGLMALAK	837.923	AAAGELQEDSGLMALAK	72.9833	3.21432e-06	MS	WHITE	FALSE	1	0	0	FALSE	MascotWithNeutral	sp|Q9BUP0|EFHD1_HUMAN
AAAGELQEDSGLMALAK	837.922	AAAGELQEDSGLMALAK	70.3833	1.56413e-05	HD	WHITE	FALSE	1	0.00024379	0.00012191	FALSE	MascotWithNeutral	sp|Q9BUP0|EFHD1_HUMAN
AAAGELQEDSGLMALAK	837.928	AAAGELQEDSGLMALAK	67.6	0.00585732	HD	GRAY	FALSE	1	0.00686891	0.00344629	FALSE	MascotWithNeutral	sp|Q9BUP0|EFHD1_HUMAN
AAAGELQEDSGLMALAK	837.92	AAAGELQEDSGLMALAK	69.5167	3.75869e-05	MS	GRAY	FALSE	1	0.0003796	0.000189836	FALSE	MascotWithNeutral	sp|Q9BUP0|EFHD1_HUMAN
AAAGGQGSAVAAEAEPGK	771.381	AAAGGQGSAVAAEAEPGK	26.8333	1.63791e-07	HD	WHITE	FALSE	1	0	0	FALSE	MascotWithNeutral	sp|Q9GZT9|EGLN1_HUMAN
AAAGGQGSAVAAEAEPGK	771.384	AAAGGQGSAVAAEAEPGK	28.2333	2.05121e-06	MS	WHITE	FALSE	1	0	0	FALSE	MascotWithNeutral	sp|Q9GZT9|EGLN1_HUMAN
AAAGGQGSAVAAEAEPGKEEPPAR	741.034	AAAGGQGSAVAAEAEPGKEEPPAR	32.5	2.11296e-07	HD	GRAY	FALSE	1	0	0	FALSE	MascotWithNeutral	sp|Q9GZT9|EGLN1_HUMAN
AAAGGQGSAVAAEAEPGKEEPPAR	741.033	AAAGGQGSAVAAEAEPGKEEPPAR	36.0333	8.70774e-07	MS	WHITE	FALSE	1	0	0	FALSE	MascotWithNeutral	sp|Q9GZT9|EGLN1_HUMAN
AAAGGQGSAVAAEAEPGKEEPPAR	741.037	AAAGGQGSAVAAEAEPGKEEPPAR	34.7167	5.40776e-06	HD	WHITE	FALSE	1	7.00268e-05	3.50146e-05	FALSE	MascotWithNeutral	sp|Q9GZT9|EGLN1_HUMAN
AAAGGQGSAVAAEAEPGKEEPPAR	741.036	AAAGGQGSAVAAEAEPGKEEPPAR	33.3667	2.80279e-08	MS	GRAY	FALSE	1	0	0	FALSE	MascotWithNeutral	sp|Q9GZT9|EGLN1_HUMAN
AAAGGTASPGGGAR	550.776	AAAGGTASPGGGAR	7.46667	0.00386355	MS	GRAY	FALSE	1	0.00507446	0.00254369	FALSE	MascotWithNeutral	sp|Q8TE49|OTU7A_HUMAN
AAAGGTASPGGGAR	550.777	AAAGGTASPGGGAR	9.56667	0.00019909	MS	WHITE	FALSE	2	0.00090268	0.000451544	FALSE	MascotWithNeutral	sp|Q8TE49|OTU7A_HUMAN
AAAGGTASPGGGAR	550.779	AAAGGTASPGGGAR	7.46667	3.47266e-05	HD	WHITE	FALSE	2	0.000386092	0.000193083	FALSE	MascotWithNeutral	sp|Q8TE49|OTU7A_HUMAN
AAAGLGGGDSGDGTAR	666.812	AAAGLGGGDSGDGTAR	19.0833	2.13872e-06	MS	WHITE	FALSE	1	0	0	FALSE	MascotWithNeutral	sp|Q96T51|RUFY1_HUMAN
AAAGLGGGDSGDGTAR	666.809	AAAGLGGGDSGDGTAR	17.7333	8.87522e-07	MS	GRAY	FALSE	1	0	0	FALSE	MascotWithNeutral	sp|Q96T51|RUFY1_HUMAN
AAAGPLPPISADTR	668.867	AAAGPLPPISADTR	49.5667	0.000417924	HD	GRAY	FALSE	1	0.00130185	0.00065135	FALSE	MascotWithNeutral	sp|Q9Y6V0|PCLO_HUMAN
AAAGPLPPISADTR	668.866	AAAGPLPPISADTR	50.9167	0.000330641	HD	WHITE	FALSE	1	0.00109057	0.000545582	FALSE	MascotWithNeutral	sp|Q9Y6V0|PCLO_HUMAN
AAAGPLPPISADTR	668.866	AAAGPLPPISADTR	51.3167	0.000191231	MS	GRAY	FALSE	1	0.000876446	0.000438415	FALSE	MascotWithNeutral	sp|Q9Y6V0|PCLO_HUMAN
AAAGSAAGGFQR	532.269	AAAGSAAGGFQR	16.75	0.000313688	HD	GRAY	FALSE	1	0.00110011	0.000550358	FALSE	MascotWithNeutral	sp|Q8NFD5|ARI1B_HUMAN
AAAHGQWELQR	422.882	AAAHGQWELQR	30.35	0.000289973	MS	GRAY	FALSE	2	0.00108506	0.000542827	FALSE	MascotWithNeutral	sp|Q9NQR7|CC177_HUMAN
AAAHHYGAQCDKPNK	556.596	AAAHHYGAQC[+57.0]DKPNK	5.66667	1.55957e-06	MS	GRAY	FALSE	3	0	0	FALSE	MascotWithNeutral	sp|P51970|NDUA8_HUMAN
AAAHHYGAQCDKPNK	556.596	AAAHHYGAQC[+57.0]DKPNK	5.65	8.83048e-06	HD	GRAY	FALSE	4	6.19915e-05	3.09967e-05	FALSE	MascotWithNeutral	sp|P51970|NDUA8_HUMAN
AAAHLQGLIQVASR	478.943	AAAHLQGLIQVASR	57.1333	5.55683e-05	MS	WHITE	FALSE	1	0.00037095	0.00018551	FALSE	MascotWithNeutral	sp|Q9BR61|ACBD6_HUMAN
AAAHLQGLIQVASR	478.945	AAAHLQGLIQVASR	54.2333	5.83579e-06	MS	GRAY	FALSE	1	6.86955e-05	3.43489e-05	FALSE	MascotWithNeutral	sp|Q9BR61|ACBD6_HUMAN
AAAHLQGLIQVASR	478.944	AAAHLQGLIQVASR	54.2333	2.66844e-05	HD	WHITE	FALSE	1	0.000240252	0.00012014	FALSE	MascotWithNeutral	sp|Q9BR61|ACBD6_HUMAN
AAAHLQGLIQVASR	478.945	AAAHLQGLIQVASR	53.85	4.94706e-05	HD	GRAY	FALSE	1	0.000379727	0.000189899	FALSE	MascotWithNeutral	sp|Q9BR61|ACBD6_HUMAN
AAAIGIDLGTTYSCVGVFQHGK	755.716	AAAIGIDLGTTYSC[+57.0]VGVFQHGK	78.8	7.88422e-10	HD	GRAY	FALSE	4	0	0	FALSE	MascotWithNeutral	sp|P0DMV8|HS71A_HUMAN;sp|P0DMV9|HS71B_HUMAN
AAAIGIDLGTTYSCVGVFQHGK	755.716	AAAIGIDLGTTYSC[+57.0]VGVFQHGK	78.65	4.1201e-09	MS	GRAY	FALSE	4	0	0	FALSE	MascotWithNeutral	sp|P0DMV8|HS71A_HUMAN;sp|P0DMV9|HS71B_HUMAN
AAALAHLDR	313.178	AAALAHLDR	22.7167	0.00425466	HD	GRAY	FALSE	2	0.00539341	0.002704	FALSE	MascotWithNeutral	sp|O75106|AOC2_HUMAN;sp|Q16853|AOC3_HUMAN
AAALATVNAWAEQTGMK	867.431	AAALATVNAWAEQTGMK	74.2833	0.00265812	MS	GRAY	FALSE	1	0.00417932	0.00209403	FALSE	MascotWithNeutral	sp|Q14008|CKAP5_HUMAN
AAALCNACELSGK	682.82	AAALC[+57.0]NAC[+57.0]ELSGK	37.1667	3.37302e-05	HD	GRAY	FALSE	1	0.000365702	0.000182884	FALSE	MascotWithNeutral	sp|Q7Z392|TPC11_HUMAN
AAALCNACELSGK	682.819	AAALC[+57.0]NAC[+57.0]ELSGK	37.6167	4.23108e-05	MS	GRAY	FALSE	1	0.000391943	0.00019601	FALSE	MascotWithNeutral	sp|Q7Z392|TPC11_HUMAN
AAALEAMK	402.717	AAALEAMK	23.65	0.00144185	MS	GRAY	FALSE	1	0.0030545	0.00152959	FALSE	MascotWithNeutral	sp|P31948|STIP1_HUMAN
AAALEAMK	402.717	AAALEAMK	23.6833	0.000291639	HD	GRAY	FALSE	1	0.00108401	0.000542299	FALSE	MascotWithNeutral	sp|P31948|STIP1_HUMAN
AAALEAMK	410.715	AAALEAM[+16.0]K	10.0833	0.000261609	HD	GRAY	FALSE	1	0.000982726	0.000491604	FALSE	MascotWithNeutral	sp|P31948|STIP1_HUMAN
AAALEAMK	402.718	AAALEAMK	27.2	3.19904e-05	MS	WHITE	FALSE	1	0.000346849	0.000173455	FALSE	MascotWithNeutral	sp|P31948|STIP1_HUMAN
AAALEAMK	410.715	AAALEAM[+16.0]K	10.5667	0.00147071	MS	GRAY	FALSE	1	0.00308105	0.0015429	FALSE	MascotWithNeutral	sp|P31948|STIP1_HUMAN
AAALEFLNR	502.78	AAALEFLNR	61	4.39646e-05	MS	GRAY	FALSE	2	0.000388744	0.00019441	FALSE	MascotWithNeutral	sp|P31948|STIP1_HUMAN
AAALEFLNR	502.781	AAALEFLNR	65.4333	9.40675e-05	MS	WHITE	FALSE	2	0.000463947	0.000232027	FALSE	MascotWithNeutral	sp|P31948|STIP1_HUMAN
AAALEFLNR	502.78	AAALEFLNR	63.5333	9.65058e-05	HD	WHITE	FALSE	1	0.000461719	0.000230913	FALSE	MascotWithNeutral	sp|P31948|STIP1_HUMAN
AAALEFLNR	502.78	AAALEFLNR	62.0667	2.33221e-06	HD	GRAY	FALSE	2	0	0	FALSE	MascotWithNeutral	sp|P31948|STIP1_HUMAN
AAALEFLNRFEEAK	804.923	AAALEFLNRFEEAK	80.1833	1.38132e-05	HD	WHITE	FALSE	3	0.000167087	8.35503e-05	FALSE	MascotWithNeutral	sp|P31948|STIP1_HUMAN
AAALEFLNRFEEAK	804.924	AAALEFLNRFEEAK	78.5833	6.30887e-07	MS	GRAY	FALSE	3	0	0	FALSE	MascotWithNeutral	sp|P31948|STIP1_HUMAN
AAALEFLNRFEEAK	536.951	AAALEFLNRFEEAK	78.5333	0.000499934	HD	GRAY	FALSE	2	0.00144293	0.000721987	FALSE	MascotWithNeutral	sp|P31948|STIP1_HUMAN
AAALEFLNRFEEAK	804.925	AAALEFLNRFEEAK	83.3333	2.57361e-06	MS	WHITE	FALSE	3	0	0	FALSE	MascotWithNeutral	sp|P31948|STIP1_HUMAN
AAALEFLNRFEEAKR	441.989	AAALEFLNRFEEAKR	72.8333	0.0219042	HD	WHITE	FALSE	2	0.0143363	0.00721992	FALSE	MascotWithNeutral	sp|P31948|STIP1_HUMAN
AAALFR	324.695	AAALFR	26.6	0.00273864	MS	GRAY	FALSE	1	0.0042586	0.00213385	FALSE	MascotWithNeutral	sp|Q8N6T3|ARFG1_HUMAN
AAALFR	324.695	AAALFR	26.25	0.0112161	HD	GRAY	FALSE	1	0.00998006	0.00501505	FALSE	MascotWithNeutral	sp|Q8N6T3|ARFG1_HUMAN
AAALLLQNDNNADVESK	893.456	AAALLLQNDNNADVESK	50.65	1.48418e-08	HD	GRAY	FALSE	1	0	0	FALSE	MascotWithNeutral	sp|Q12955|ANK3_HUMAN
AAALLLQNDNNADVESK	893.453	AAALLLQNDNNADVESK	51.3	2.81338e-07	MS	GRAY	FALSE	1	0	0	FALSE	MascotWithNeutral	sp|Q12955|ANK3_HUMAN
AAALLLQNDNNADVESK	893.454	AAALLLQNDNNADVESK	52.35	2.77571e-06	HD	WHITE	FALSE	3	0	0	FALSE	MascotWithNeutral	sp|Q12955|ANK3_HUMAN
AAALLLQNDNNADVESK	893.948	AAALLLQN[+1.0]DNNADVESK	53.5833	0.00132218	MS	GRAY	FALSE	1	0.00560695	0.00281136	FALSE	MascotWithNeutral	sp|Q12955|ANK3_HUMAN
AAALLLQNDNNADVESK	893.448	AAALLLQNDNNADVESK	54.4333	1.20109e-06	MS	WHITE	FALSE	3	0	0	FALSE	MascotWithNeutral	sp|Q12955|ANK3_HUMAN
AAALLLQNDNNADVESK	893.942	AAALLLQN[+1.0]DNNADVESK	53.0833	4.633e-05	HD	GRAY	FALSE	3	0	0	FALSE	MascotWithNeutral	sp|Q12955|ANK3_HUMAN
AAALQPLPATHAALYHGMALALLSR	640.109	AAALQPLPATHAALYHGMALALLSR	89.75	5.16106e-05	MS	GRAY	FALSE	1	0.00037664	0.000188355	FALSE	MascotWithNeutral	sp|Q9BWH6|RPAP1_HUMAN
AAALQR	315.191	AAALQR	12.2	0.0103701	HD	WHITE	FALSE	1	0.00948148	0.00476332	FALSE	MascotWithNeutral	sp|Q9Y4F9|FA65B_HUMAN
AAALRAEITDAEGLGLK	849.974	AAALRAEITDAEGLGLK	66.2833	2.12301e-07	HD	GRAY	FALSE	2	0	0	FALSE	MascotWithNeutral	sp|Q14203|DCTN1_HUMAN
AAALRNPGK	449.265	AAALRNPGK	7.41667	0.000526422	HD	GRAY	FALSE	1	0.00149889	0.000750009	FALSE	MascotWithNeutral	sp|Q96KG9|NTKL_HUMAN
AAALSFVSLVDGYFR	808.43	AAALSFVSLVDGYFR	111.567	9.37694e-06	HD	WHITE	FALSE	1	6.1134e-05	3.0568e-05	FALSE	MascotWithNeutral	sp|P29597|TYK2_HUMAN
AAALSLSTLASPK	615.358	AAALSLSTLASPK	63.9167	2.01237e-05	HD	GRAY	FALSE	1	0.000230297	0.000115162	FALSE	MascotWithNeutral	sp|P98172|EFNB1_HUMAN
AAALVLQTIWGYK	717.412	AAALVLQTIWGYK	96.0667	1.18752e-06	MS	WHITE	FALSE	1	0	0	FALSE	MascotWithNeutral	sp|O60716|CTND1_HUMAN
AAALVLQTIWGYK	717.412	AAALVLQTIWGYK	94.2	0.000100318	HD	WHITE	FALSE	1	0.000495149	0.000247636	FALSE	MascotWithNeutral	sp|O60716|CTND1_HUMAN
AAALVLQTIWGYK	717.413	AAALVLQTIWGYK	91.3333	9.54036e-05	HD	GRAY	FALSE	1	0.000462719	0.000231413	FALSE	MascotWithNeutral	sp|O60716|CTND1_HUMAN
AAALVLQTIWGYK	717.411	AAALVLQTIWGYK	90.65	0.0134482	MS	GRAY	FALSE	1	0.0110306	0.00554588	FALSE	MascotWithNeutral	sp|O60716|CTND1_HUMAN
AAAMAAAAAETSQR	660.323	AAAMAAAAAETSQR	30.3333	1.62471e-06	MS	GRAY	FALSE	1	0	0	FALSE	MascotWithNeutral	sp|Q9NV92|NFIP2_HUMAN
AAAMAAAAAETSQR	660.322	AAAMAAAAAETSQR	29.8833	1.66349e-06	HD	GRAY	FALSE	1	0	0	FALSE	MascotWithNeutral	sp|Q9NV92|NFIP2_HUMAN
AAAMANNLQK	524.266	AAAM[+16.0]ANNLQK	11.6167	0.00109899	MS	WHITE	FALSE	1	0.00256152	0.0012824	FALSE	MascotWithNeutral	sp|Q14498|RBM39_HUMAN
AAAMANNLQK	516.27	AAAMANNLQK	16.0333	1.77733e-06	HD	GRAY	FALSE	1	0	0	FALSE	MascotWithNeutral	sp|Q14498|RBM39_HUMAN
AAAMANNLQK	524.267	AAAM[+16.0]ANNLQK	10.6	0.00269856	HD	WHITE	FALSE	1	0.0042245	0.00211672	FALSE	MascotWithNeutral	sp|Q14498|RBM39_HUMAN
AAAMTPPEEELK	643.818	AAAMTPPEEELK	43.5	6.33999e-05	MS	GRAY	FALSE	1	0.00038127	0.000190671	FALSE	MascotWithNeutral	sp|Q15042|RB3GP_HUMAN
AAANEQLTR	487.257	AAANEQLTR	14.7667	1.90295e-05	MS	GRAY	FALSE	1	0.000233242	0.000116635	FALSE	MascotWithNeutral	sp|Q9NX63|MIC19_HUMAN
AAANEQLTR	487.749	AAAN[+1.0]EQLTR	16.7167	0.000116	MS	GRAY	FALSE	2	0.00043611	0.000218103	FALSE	MascotWithNeutral	sp|Q9NX63|MIC19_HUMAN
AAANEQLTR	487.748	AAAN[+1.0]EQLTR	16.3333	0.000124312	HD	GRAY	FALSE	3	0.000429461	0.000214777	FALSE	MascotWithNeutral	sp|Q9NX63|MIC19_HUMAN
AAANEQLTR	487.256	AAANEQLTR	14.2833	3.51675e-06	HD	GRAY	FALSE	1	0	0	FALSE	MascotWithNeutral	sp|Q9NX63|MIC19_HUMAN
AAANEQLTR	487.747	AAAN[+1.0]EQLTR	16.3333	6.09898e-05	HD	WHITE	FALSE	1	0	0	FALSE	MascotWithNeutral	sp|Q9NX63|MIC19_HUMAN
AAANEQLTR	487.257	AAANEQLTR	13.9167	3.04303e-06	HD	WHITE	FALSE	1	0	0	FALSE	MascotWithNeutral	sp|Q9NX63|MIC19_HUMAN
AAANEQLTR	487.748	AAAN[+1.0]EQLTR	18.1167	2.55869e-05	MS	WHITE	FALSE	1	0	0	FALSE	MascotWithNeutral	sp|Q9NX63|MIC19_HUMAN
AAANFSDR	426.203	AAANFSDR	14.2833	0.000259372	HD	WHITE	FALSE	1	0.000968836	0.000484653	FALSE	MascotWithNeutral	sp|A5YKK6|CNOT1_HUMAN
AAANIIR	364.724	AAANIIR	22.4667	0.00105656	HD	WHITE	FALSE	1	0.00253976	0.00127149	FALSE	MascotWithNeutral	sp|Q13972|RGRF1_HUMAN
AAANIIR	364.723	AAANIIR	20.8333	9.70271e-05	MS	GRAY	FALSE	1	0.000461161	0.000230634	FALSE	MascotWithNeutral	sp|Q13972|RGRF1_HUMAN
AAANILR	364.724	AAANILR	22.4667	0.00105656	HD	WHITE	FALSE	1	0.00253974	0.00127149	FALSE	MascotWithNeutral	sp|O14827|RGRF2_HUMAN
AAANILR	364.723	AAANILR	20.8333	9.70271e-05	MS	GRAY	FALSE	1	0.000461157	0.000230632	FALSE	MascotWithNeutral	sp|O14827|RGRF2_HUMAN
AAAPAPEEEMDECEQALAAEPK	1179.02	AAAPAPEEEMDEC[+57.0]EQALAAEPK	65.85	0.000134278	MS	GRAY	FALSE	1	0.000659373	0.000329795	FALSE	MascotWithNeutral	sp|P26641|EF1G_HUMAN
AAAPAPEEEMDECEQALAAEPK	1179.02	AAAPAPEEEMDEC[+57.0]EQALAAEPK	66.0833	0.00213278	HD	GRAY	FALSE	2	0.00364813	0.0018274	FALSE	MascotWithNeutral	sp|P26641|EF1G_HUMAN
AAAPDRTNPLNITLPFSFIDYYK	876.458	AAAPDRTNPLNITLPFSFIDYYK	106.4	0.000102757	HD	GRAY	FALSE	1	0.000492813	0.000246467	FALSE	MascotWithNeutral	sp|O43301|HS12A_HUMAN
AAAPDRTNPLNITLPFSFIDYYK	876.456	AAAPDRTNPLNITLPFSFIDYYK	110.2	0.0052583	MS	WHITE	FALSE	2	0.0063895	0.00320499	FALSE	MascotWithNeutral	sp|O43301|HS12A_HUMAN
AAAPDRTNPLNITLPFSFIDYYK	876.457	AAAPDRTNPLNITLPFSFIDYYK	109.35	6.84729e-05	HD	WHITE	FALSE	3	0.000375405	0.000187738	FALSE	MascotWithNeutral	sp|O43301|HS12A_HUMAN
AAAPDRTNPLNITLPFSFIDYYKK	919.158	AAAPDRTNPLNITLPFSFIDYYKK	98.6667	0.00158672	HD	WHITE	FALSE	1	0.00326647	0.00163591	FALSE	MascotWithNeutral	sp|O43301|HS12A_HUMAN
AAAPDRTNPLNITLPFSFIDYYKK	689.618	AAAPDRTNPLNITLPFSFIDYYKK	101.3	0.00424681	MS	WHITE	FALSE	1	0.00535434	0.00268435	FALSE	MascotWithNeutral	sp|O43301|HS12A_HUMAN
AAAPDVAPAPGPAPR	679.367	AAAPDVAPAPGPAPR	39.05	1.23264e-06	MS	GRAY	FALSE	1	0	0	FALSE	MascotWithNeutral	sp|Q96D96|HVCN1_HUMAN
AAAPDVAPAPGPAPR	679.363	AAAPDVAPAPGPAPR	41.6	5.74335e-08	MS	WHITE	FALSE	1	0	0	FALSE	MascotWithNeutral	sp|Q96D96|HVCN1_HUMAN
AAAPGTAVLLVTANVGSLFDDPENLQK	904.482	AAAPGTAVLLVTANVGSLFDDPENLQK	110.533	6.15101e-07	MS	GRAY	FALSE	2	0	0	FALSE	MascotWithNeutral	sp|Q14642|I5P1_HUMAN
AAAPGTAVLLVTANVGSLFDDPENLQK	678.612	AAAPGTAVLLVTANVGSLFDDPENLQK	113.417	0.0119945	HD	WHITE	FALSE	1	0.0103483	0.00520107	FALSE	MascotWithNeutral	sp|Q14642|I5P1_HUMAN
AAAPGTAVLLVTANVGSLFDDPENLQK	904.482	AAAPGTAVLLVTANVGSLFDDPENLQK	109	5.91719e-07	HD	GRAY	FALSE	1	0	0	FALSE	MascotWithNeutral	sp|Q14642|I5P1_HUMAN
AAAPLFTGFLVLHSEPR	609.339	AAAPLFTGFLVLHSEPR	94.6333	1.23716e-07	HD	WHITE	FALSE	1	0	0	FALSE	MascotWithNeutral	sp|Q8NDA8|MROH1_HUMAN
AAAPLFTGFLVLHSEPR	609.336	AAAPLFTGFLVLHSEPR	90.95	4.02258e-09	HD	GRAY	FALSE	1	0	0	FALSE	MascotWithNeutral	sp|Q8NDA8|MROH1_HUMAN
AAAPLFTGFLVLHSEPR	609.337	AAAPLFTGFLVLHSEPR	100.05	6.9914e-06	MS	WHITE	FALSE	1	6.57311e-05	3.28666e-05	FALSE	MascotWithNeutral	sp|Q8NDA8|MROH1_HUMAN
AAAPLFTGFLVLHSEPR	609.337	AAAPLFTGFLVLHSEPR	92.05	2.7476e-08	MS	GRAY	FALSE	1	0	0	FALSE	MascotWithNeutral	sp|Q8NDA8|MROH1_HUMAN
AAAPQAWAGPMEEPPQAQAPPR	1136.05	AAAPQAWAGPMEEPPQAQAPPR	62.9667	0.000185244	HD	GRAY	FALSE	1	0.000832837	0.000416592	FALSE	MascotWithNeutral	sp|Q16643|DREB_HUMAN
AAAPQAWAGPMEEPPQAQAPPR	1136.05	AAAPQAWAGPMEEPPQAQAPPR	63.0833	0.000364871	MS	GRAY	FALSE	1	0.00115899	0.000579832	FALSE	MascotWithNeutral	sp|Q16643|DREB_HUMAN
AAAPRPPVSAASGRPQDDTDSSR	770.379	AAAPRPPVSAASGRPQDDTDSSR	32.65	0.00538476	MS	WHITE	FALSE	1	0.00649452	0.00325784	FALSE	MascotWithNeutral	sp|Q8TF74|WIPF2_HUMAN
AAAPRPPVSAASGRPQDDTDSSR	578.037	AAAPRPPVSAASGRPQDDTDSSR	30.2833	0.0373345	HD	WHITE	FALSE	1	0.0179817	0.0090724	FALSE	MascotWithNeutral	sp|Q8TF74|WIPF2_HUMAN
AAAQETVR	423.228	AAAQETVR	6.08333	0.000150987	HD	WHITE	FALSE	1	0.00074637	0.000373324	FALSE	MascotWithNeutral	sp|Q92506|DHB8_HUMAN
AAAQETVR	423.227	AAAQETVR	5.33333	8.47451e-05	HD	GRAY	FALSE	1	0.000454765	0.000227434	FALSE	MascotWithNeutral	sp|Q92506|DHB8_HUMAN
AAAQETVR	423.227	AAAQETVR	6.9	3.81188e-05	MS	WHITE	FALSE	1	0.000378476	0.000189274	FALSE	MascotWithNeutral	sp|Q92506|DHB8_HUMAN
AAAQLLQSQAQQSGAQQTK	979.008	AAAQLLQSQAQQSGAQQTK	38.15	6.5103e-06	HD	WHITE	FALSE	4	6.68594e-05	3.34308e-05	FALSE	MascotWithNeutral	sp|Q9NVA2|SEP11_HUMAN
AAAQLLQSQAQQSGAQQTK	979.013	AAAQLLQSQAQQSGAQQTK	38.75	1.86982e-07	MS	GRAY	FALSE	5	0	0	FALSE	MascotWithNeutral	sp|Q9NVA2|SEP11_HUMAN
AAAQLLQSQAQQSGAQQTK	653.008	AAAQLLQSQAQQSGAQQTK	40.8	3.79547e-06	MS	WHITE	FALSE	5	0	0	FALSE	MascotWithNeutral	sp|Q9NVA2|SEP11_HUMAN
AAAQLLQSQAQQSGAQQTK	979.011	AAAQLLQSQAQQSGAQQTK	37.8333	7.26128e-07	HD	GRAY	FALSE	6	0	0	FALSE	MascotWithNeutral	sp|Q9NVA2|SEP11_HUMAN
AAAQLLQSQAQQSGAQQTKK	1043.06	AAAQLLQSQAQQSGAQQTKK	37.7	8.49684e-05	MS	WHITE	FALSE	2	0.000454524	0.000227314	FALSE	MascotWithNeutral	sp|Q9NVA2|SEP11_HUMAN
AAAQLLQSQAQQSGAQQTKK	1043.06	AAAQLLQSQAQQSGAQQTKK	31.9333	1.15526e-06	HD	GRAY	FALSE	2	0	0	FALSE	MascotWithNeutral	sp|Q9NVA2|SEP11_HUMAN
AAAQLLQSQAQQSGAQQTKK	695.707	AAAQLLQSQAQQSGAQQTKK	33.3167	5.2316e-06	HD	WHITE	FALSE	2	7.05928e-05	3.52976e-05	FALSE	MascotWithNeutral	sp|Q9NVA2|SEP11_HUMAN
AAAQVLNTLWQYR	767.414	AAAQVLNTLWQYR	83.3167	2.30212e-06	MS	GRAY	FALSE	1	0	0	FALSE	MascotWithNeutral	sp|Q99569|PKP4_HUMAN
AAAQVLNTLWQYR	767.412	AAAQVLNTLWQYR	85.9667	0.000129505	HD	WHITE	FALSE	1	0.000576439	0.000288303	FALSE	MascotWithNeutral	sp|Q99569|PKP4_HUMAN
AAAQYYLGNFR	637.32	AAAQYYLGNFR	64.75	0.000789341	MS	WHITE	FALSE	1	0.0020819	0.00104203	FALSE	MascotWithNeutral	sp|O95801|TTC4_HUMAN
AAARPLLTDLYQATMALGYWR	794.423	AAARPLLTDLYQATMALGYWR	110.633	0.000113724	HD	GRAY	FALSE	1	0.000501154	0.00025064	FALSE	MascotWithNeutral	sp|Q6XQN6|PNCB_HUMAN
AAASAPPEEAESAQASLAPKPQEDELDSWDLEK	1160.89	AAASAPPEEAESAQASLAPKPQEDELDSWDLEK	73.9833	0.00945922	HD	GRAY	FALSE	3	0.00913682	0.00458937	FALSE	MascotWithNeutral	sp|Q9Y426|CU025_HUMAN
AAASGNENIQPPPLAYK	870.95	AAASGNENIQPPPLAYK	58.35	0.0233697	MS	WHITE	FALSE	1	0.0146534	0.00738079	FALSE	MascotWithNeutral	sp|Q9H2M9|RBGPR_HUMAN
AAASGNENIQPPPLAYK	870.951	AAASGNENIQPPPLAYK	54.9	1.04929e-05	MS	GRAY	FALSE	1	5.95353e-05	2.97685e-05	FALSE	MascotWithNeutral	sp|Q9H2M9|RBGPR_HUMAN
AAASGNENIQPPPLAYK	870.951	AAASGNENIQPPPLAYK	52.6667	0.0100696	HD	GRAY	FALSE	1	0.00933227	0.00468801	FALSE	MascotWithNeutral	sp|Q9H2M9|RBGPR_HUMAN
AAASGNENIQPPPLAYK	870.948	AAASGNENIQPPPLAYK	55.25	0.00379547	HD	WHITE	FALSE	1	0.00501509	0.00251385	FALSE	MascotWithNeutral	sp|Q9H2M9|RBGPR_HUMAN
AAASLAAVSGTAAASLGSAQPTDLGAHK	832.102	AAASLAAVSGTAAASLGSAQPTDLGAHK	71.5	4.62936e-06	HD	WHITE	FALSE	1	3.64438e-05	1.82222e-05	FALSE	MascotWithNeutral	sp|Q7Z5L9|I2BP2_HUMAN
AAASLAWVLR	529.311	AAASLAWVLR	75.7	8.95853e-06	HD	GRAY	FALSE	1	6.17894e-05	3.08957e-05	FALSE	MascotWithNeutral	sp|Q9P1Y5|CAMP3_HUMAN
AAASLDTAALSATDMALALNR	1024.03	AAASLDTAALSATDMALALNR	93	4.36607e-09	MS	GRAY	FALSE	2	0	0	FALSE	MascotWithNeutral	sp|Q92736|RYR2_HUMAN
AAASLVSREESK	624.333	AAASLVSREESK	18.15	3.44603e-06	HD	GRAY	FALSE	1	0	0	FALSE	MascotWithNeutral	sp|Q6GYQ0|RGPA1_HUMAN
AAASTDYYK	495.23	AAASTDYYK	18.7833	4.64992e-06	HD	GRAY	FALSE	1	3.64053e-05	1.8203e-05	FALSE	MascotWithNeutral	sp|P08559|ODPA_HUMAN
AAASTDYYK	495.233	AAASTDYYK	19.2167	1.5949e-05	MS	GRAY	FALSE	1	0.000242745	0.000121387	FALSE	MascotWithNeutral	sp|P08559|ODPA_HUMAN
AAASTDYYK	495.232	AAASTDYYK	16.5333	8.52804e-06	HD	WHITE	FALSE	1	6.25665e-05	3.12842e-05	FALSE	MascotWithNeutral	sp|P08559|ODPA_HUMAN
AAASTDYYKR	382.525	AAASTDYYKR	15.7	0.000559582	HD	WHITE	FALSE	1	0.00157778	0.000789511	FALSE	MascotWithNeutral	sp|P08559|ODPA_HUMAN
AAATAEEPDPK	550.268	AAATAEEPDPK	16.1333	2.1185e-06	HD	WHITE	FALSE	2	0	0	FALSE	MascotWithNeutral	sp|Q99733|NP1L4_HUMAN
AAATAEEPDPK	550.266	AAATAEEPDPK	14.45	3.19201e-06	HD	GRAY	FALSE	2	0	0	FALSE	MascotWithNeutral	sp|Q99733|NP1L4_HUMAN
AAATAEEPDPK	550.268	AAATAEEPDPK	14.7	5.40235e-08	MS	GRAY	FALSE	2	0	0	FALSE	MascotWithNeutral	sp|Q99733|NP1L4_HUMAN
AAATAEEPDPK	550.267	AAATAEEPDPK	17.0333	4.75663e-08	MS	WHITE	FALSE	2	0	0	FALSE	MascotWithNeutral	sp|Q99733|NP1L4_HUMAN
AAATAGGQGGAAR	529.771	AAATAGGQGGAAR	5.06667	0.00131999	MS	WHITE	FALSE	1	0.0029059	0.00145506	FALSE	MascotWithNeutral	sp|P50607|TUB_HUMAN
AAATGLPEGPAVPVPSR	795.438	AAATGLPEGPAVPVPSR	60.85	0.0011113	MS	GRAY	FALSE	1	0.0025699	0.0012866	FALSE	MascotWithNeutral	sp|Q8N1S5|S39AB_HUMAN
AAATGLPEGPAVPVPSR	795.438	AAATGLPEGPAVPVPSR	61.5167	2.20688e-05	HD	WHITE	FALSE	1	0.000225587	0.000112806	FALSE	MascotWithNeutral	sp|Q8N1S5|S39AB_HUMAN
AAATLMSER	475.243	AAATLMSER	24.1333	0.000121248	HD	GRAY	FALSE	1	0.000530434	0.000265287	FALSE	MascotWithNeutral	sp|P02730|B3AT_HUMAN
AAATLMSER	475.241	AAATLMSER	26.1667	0.000271031	MS	GRAY	FALSE	1	0.00102203	0.000511275	FALSE	MascotWithNeutral	sp|P02730|B3AT_HUMAN
AAATMATPLPGR	578.808	AAATMATPLPGR	44.3333	5.65291e-05	HD	WHITE	FALSE	1	0.000369576	0.000184822	FALSE	MascotWithNeutral	sp|Q03252|LMNB2_HUMAN
AAATPEPAMAQPDSTAPEGATGQAPPSSK	918.097	AAATPEPAM[+16.0]AQPDSTAPEGATGQAPPSSK	40.1167	5.37663e-05	MS	GRAY	FALSE	3	0.000373583	0.000186827	FALSE	MascotWithNeutral	sp|Q8NCB2|CAMKV_HUMAN
AAATPEPAMAQPDSTAPEGATGQAPPSSK	912.765	AAATPEPAMAQPDSTAPEGATGQAPPSSK	50.3167	3.69299e-05	MS	WHITE	FALSE	1	0.000381008	0.00019054	FALSE	MascotWithNeutral	sp|Q8NCB2|CAMKV_HUMAN
AAATPEPAMAQPDSTAPEGATGQAPPSSK	918.097	AAATPEPAM[+16.0]AQPDSTAPEGATGQAPPSSK	39.7167	0.0029419	HD	GRAY	FALSE	1	0.00440645	0.00220809	FALSE	MascotWithNeutral	sp|Q8NCB2|CAMKV_HUMAN
AAATPEPAMAQPDSTAPEGATGQAPPSSK	912.767	AAATPEPAMAQPDSTAPEGATGQAPPSSK	46.45	1.7374e-06	HD	GRAY	FALSE	5	0	0	FALSE	MascotWithNeutral	sp|Q8NCB2|CAMKV_HUMAN
AAATPEPAMAQPDSTAPEGATGQAPPSSK	918.438	AAATPEPAM[+16.0]AQPDSTAPEGATGQAPPSSK	47.2	0.00196924	HD	WHITE	FALSE	1	0.00355658	0.00178146	FALSE	MascotWithNeutral	sp|Q8NCB2|CAMKV_HUMAN
AAATPEPAMAQPDSTAPEGATGQAPPSSK	912.764	AAATPEPAMAQPDSTAPEGATGQAPPSSK	47.1333	0.000196777	HD	WHITE	FALSE	3	0.000904239	0.000452324	FALSE	MascotWithNeutral	sp|Q8NCB2|CAMKV_HUMAN
AAATPEPAMAQPDSTAPEGATGQAPPSSK	912.765	AAATPEPAMAQPDSTAPEGATGQAPPSSK	46.8333	2.32178e-05	MS	GRAY	FALSE	5	0.000223054	0.000111539	FALSE	MascotWithNeutral	sp|Q8NCB2|CAMKV_HUMAN
AAATPESQEPQAK	664.329	AAATPESQEPQAK	13.9667	2.1118e-05	HD	WHITE	FALSE	2	0.000227906	0.000113966	FALSE	MascotWithNeutral	sp|P49006|MRP_HUMAN
AAATPESQEPQAK	664.33	AAATPESQEPQAK	17.6	4.9631e-05	MS	WHITE	FALSE	2	0.000379507	0.000189789	FALSE	MascotWithNeutral	sp|P49006|MRP_HUMAN
AAATPESQEPQAK	664.329	AAATPESQEPQAK	15.5833	4.03798e-05	HD	GRAY	FALSE	4	0.000395713	0.000197896	FALSE	MascotWithNeutral	sp|P49006|MRP_HUMAN
AAATPESQEPQAK	664.329	AAATPESQEPQAK	16.6167	1.21389e-06	MS	GRAY	FALSE	3	0	0	FALSE	MascotWithNeutral	sp|P49006|MRP_HUMAN
AAATQPDAK	437.228	AAATQPDAK	3	0.0441347	MS	GRAY	FALSE	1	0.0196355	0.00991512	FALSE	MascotWithNeutral	sp|Q7KZF4|SND1_HUMAN
AAATQPDAKDTPDEPWAFPAR	752.363	AAATQPDAKDTPDEPWAFPAR	60.1833	1.79594e-05	HD	GRAY	FALSE	1	0.000236205	0.000118116	FALSE	MascotWithNeutral	sp|Q7KZF4|SND1_HUMAN
AAATTSQPVLTSQQIETIFFK	761.075	AAATTSQPVLTSQQIETIFFK	96.6667	2.10812e-07	HD	GRAY	FALSE	2	0	0	FALSE	MascotWithNeutral	sp|P11274|BCR_HUMAN
AAATTSQPVLTSQQIETIFFK	761.076	AAATTSQPVLTSQQIETIFFK	104.35	0.00386156	MS	WHITE	FALSE	1	0.00507534	0.00254413	FALSE	MascotWithNeutral	sp|P11274|BCR_HUMAN
AAATTSQPVLTSQQIETIFFK	761.076	AAATTSQPVLTSQQIETIFFK	96.9667	2.60349e-06	MS	GRAY	FALSE	2	0	0	FALSE	MascotWithNeutral	sp|P11274|BCR_HUMAN
AAATTSQPVLTSQQIETIFFK	761.075	AAATTSQPVLTSQQIETIFFK	98.8667	0.001143	HD	WHITE	FALSE	2	0.00264249	0.00132299	FALSE	MascotWithNeutral	sp|P11274|BCR_HUMAN
AAAVDFTAR	461.242	AAAVDFTAR	41.7167	3.89086e-05	MS	WHITE	FALSE	1	0.000398821	0.00019945	FALSE	MascotWithNeutral	sp|Q12955|ANK3_HUMAN
AAAVDFTAR	461.243	AAAVDFTAR	34.9667	1.12883e-05	MS	GRAY	FALSE	1	8.76847e-05	4.38443e-05	FALSE	MascotWithNeutral	sp|Q12955|ANK3_HUMAN
AAAVDFTAR	461.243	AAAVDFTAR	36.5167	0.000141188	HD	WHITE	FALSE	2	0.00067012	0.000335172	FALSE	MascotWithNeutral	sp|Q12955|ANK3_HUMAN
AAAVDFTAR	461.245	AAAVDFTAR	33.9333	1.12086e-05	HD	GRAY	FALSE	1	8.78336e-05	4.39187e-05	FALSE	MascotWithNeutral	sp|Q12955|ANK3_HUMAN
AAAVDFTARNDITPLHVASK	699.709	AAAVDFTARNDITPLHVASK	58.3167	0.0211602	HD	GRAY	FALSE	1	0.0140058	0.00705228	FALSE	MascotWithNeutral	sp|Q12955|ANK3_HUMAN
AAAVDPTPAAPAR	604.321	AAAVDPTPAAPAR	30.1833	5.01958e-06	HD	WHITE	FALSE	1	7.13687e-05	3.56856e-05	FALSE	MascotWithNeutral	sp|Q5SQI0|ATAT_HUMAN
AAAVDPTPAAPAR	604.324	AAAVDPTPAAPAR	32.3333	7.44329e-05	MS	WHITE	FALSE	1	0.000388746	0.000194411	FALSE	MascotWithNeutral	sp|Q5SQI0|ATAT_HUMAN
AAAVHTAIR	303.846	AAAVHTAIR	14.2833	0.0224699	MS	GRAY	FALSE	1	0.014484	0.00729483	FALSE	MascotWithNeutral	sp|Q8IYI6|EXOC8_HUMAN
AAAVHTAIR	303.847	AAAVHTAIR	13.6833	0.000164463	HD	WHITE	FALSE	1	0.000751503	0.000375893	FALSE	MascotWithNeutral	sp|Q8IYI6|EXOC8_HUMAN
AAAVHTAIR	303.847	AAAVHTAIR	13.7167	0.0039217	HD	GRAY	FALSE	1	0.00509528	0.00255415	FALSE	MascotWithNeutral	sp|Q8IYI6|EXOC8_HUMAN
AAAVLGMDK	438.236	AAAVLGMDK	30.55	5.48736e-05	HD	GRAY	FALSE	1	0.00037192	0.000185995	FALSE	MascotWithNeutral	sp|P42858|HD_HUMAN
AAAVLGMDK	438.236	AAAVLGMDK	30.6667	2.60564e-05	MS	GRAY	FALSE	1	0.00021737	0.000108697	FALSE	MascotWithNeutral	sp|P42858|HD_HUMAN
AAAVLPVLDLAQR	668.902	AAAVLPVLDLAQR	84.4	5.82682e-06	MS	GRAY	FALSE	4	6.8725e-05	3.43637e-05	FALSE	MascotWithNeutral	sp|P19404|NDUV2_HUMAN
AAAVLPVLDLAQR	668.904	AAAVLPVLDLAQR	85.3	2.95229e-06	HD	GRAY	FALSE	3	0	0	FALSE	MascotWithNeutral	sp|P19404|NDUV2_HUMAN
AAAVLPVLDLAQR	446.27	AAAVLPVLDLAQR	89.45	1.29311e-05	MS	WHITE	FALSE	3	0.000141419	7.07144e-05	FALSE	MascotWithNeutral	sp|P19404|NDUV2_HUMAN
AAAVLPVLDLAQR	668.902	AAAVLPVLDLAQR	88.0667	1.13121e-05	HD	WHITE	FALSE	3	8.76501e-05	4.3827e-05	FALSE	MascotWithNeutral	sp|P19404|NDUV2_HUMAN
AAAVLPVLDLAQRQNGWLPISAMNK	893.156	AAAVLPVLDLAQRQN[+1.0]GWLPISAMNK	104.483	0.00933362	HD	GRAY	FALSE	2	0.0220443	0.011145	FALSE	MascotWithNeutral	sp|P19404|NDUV2_HUMAN
AAAVLPVLDLAQRQNGWLPISAMNK	898.493	AAAVLPVLDLAQRQN[+1.0]GWLPISAM[+16.0]NK	100.383	0.0144289	HD	GRAY	FALSE	1	0.0342846	0.0174413	FALSE	MascotWithNeutral	sp|P19404|NDUV2_HUMAN
AAAVPVEFQEHHLSEVQNMASEEK	675.07	AAAVPVEFQEHHLSEVQN[+1.0]M[+16.0]ASEEK	56.55	0.00263523	HD	WHITE	FALSE	4	0.0103301	0.00519185	FALSE	MascotWithNeutral	sp|O43837|IDH3B_HUMAN
AAAVPVEFQEHHLSEVQNMASEEK	670.823	AAAVPVEFQEHHLSEVQNMASEEK	62.0667	0.00027617	MS	GRAY	FALSE	4	0.0010187	0.00050961	FALSE	MascotWithNeutral	sp|O43837|IDH3B_HUMAN
AAAVPVEFQEHHLSEVQNMASEEK	899.426	AAAVPVEFQEHHLSEVQNM[+16.0]ASEEK	57.0667	0.00436706	MS	WHITE	FALSE	2	0.00541536	0.00271503	FALSE	MascotWithNeutral	sp|O43837|IDH3B_HUMAN
AAAVPVEFQEHHLSEVQNMASEEK	894.419	AAAVPVEFQEHHLSEVQN[+1.0]MASEEK	61.8667	0.000375863	HD	GRAY	FALSE	7	0.000696015	0.000348129	FALSE	MascotWithNeutral	sp|O43837|IDH3B_HUMAN
AAAVPVEFQEHHLSEVQNMASEEK	670.825	AAAVPVEFQEHHLSEVQNMASEEK	63.7833	0.000236902	HD	WHITE	FALSE	2	0.000953438	0.000476946	FALSE	MascotWithNeutral	sp|O43837|IDH3B_HUMAN
AAAVPVEFQEHHLSEVQNMASEEK	894.422	AAAVPVEFQEHHLSEVQN[+1.0]MASEEK	64.6	0.00395853	MS	GRAY	FALSE	1	0.0139167	0.00700713	FALSE	MascotWithNeutral	sp|O43837|IDH3B_HUMAN
AAAVPVEFQEHHLSEVQNMASEEK	899.751	AAAVPVEFQEHHLSEVQN[+1.0]M[+16.0]ASEEK	55.3	0.00194371	HD	GRAY	FALSE	2	0.00844104	0.00423841	FALSE	MascotWithNeutral	sp|O43837|IDH3B_HUMAN
AAAVPVEFQEHHLSEVQNMASEEK	894.423	AAAVPVEFQEHHLSEVQN[+1.0]MASEEK	65.2	0.00139964	HD	WHITE	FALSE	2	0.00556096	0.00278823	FALSE	MascotWithNeutral	sp|O43837|IDH3B_HUMAN
AAAVPVEFQEHHLSEVQNMASEEK	671.066	AAAVPVEFQEHHLSEVQ[+1.0]NMASEEK	64.6167	0.00033248	MS	GRAY	FALSE	1	0.000710985	0.000355619	FALSE	MascotWithNeutral	sp|O43837|IDH3B_HUMAN
AAAVPVEFQEHHLSEVQNMASEEK	894.096	AAAVPVEFQEHHLSEVQNMASEEK	65.3333	4.25253e-07	MS	WHITE	FALSE	1	0	0	FALSE	MascotWithNeutral	sp|O43837|IDH3B_HUMAN
AAAVPVEFQEHHLSEVQNMASEEK	894.422	AAAVPVEFQEHHLSEVQN[+1.0]MASEEK	67.4	9.69991e-05	MS	WHITE	FALSE	1	0.00045106	0.000225581	FALSE	MascotWithNeutral	sp|O43837|IDH3B_HUMAN
AAAVPVEFQEHHLSEVQNMASEEK	674.824	AAAVPVEFQEHHLSEVQNM[+16.0]ASEEK	53.7833	0.00213738	MS	GRAY	FALSE	3	0.00364672	0.00182669	FALSE	MascotWithNeutral	sp|O43837|IDH3B_HUMAN
AAAVPVEFQEHHLSEVQNMASEEK	899.755	AAAVPVEFQEHHLSEVQN[+1.0]M[+16.0]ASEEK	55.8333	5.75338e-05	MS	GRAY	FALSE	2	0	0	FALSE	MascotWithNeutral	sp|O43837|IDH3B_HUMAN
AAAVPVEFQEHHLSEVQNMASEEK	899.426	AAAVPVEFQEHHLSEVQNM[+16.0]ASEEK	55.1833	0.00103043	HD	WHITE	FALSE	4	0.00252569	0.00126444	FALSE	MascotWithNeutral	sp|O43837|IDH3B_HUMAN
AAAVPVEFQEHHLSEVQNMASEEK	899.428	AAAVPVEFQEHHLSEVQNM[+16.0]ASEEK	52.9833	0.00174121	HD	GRAY	FALSE	3	0.003404	0.0017049	FALSE	MascotWithNeutral	sp|O43837|IDH3B_HUMAN
AAAVPVEFQEHHLSEVQNMASEEK	670.824	AAAVPVEFQEHHLSEVQNMASEEK	61.5667	9.47958e-05	HD	GRAY	FALSE	3	0.000463216	0.000231662	FALSE	MascotWithNeutral	sp|O43837|IDH3B_HUMAN
AAAVSLENVLLDVK	721.419	AAAVSLENVLLDVK	91.5167	2.1462e-09	HD	WHITE	FALSE	8	0	0	FALSE	MascotWithNeutral	sp|Q8IVF7|FMNL3_HUMAN;sp|Q96PY5|FMNL2_HUMAN
AAAVSLENVLLDVK	721.417	AAAVSLENVLLDVK	89.55	7.92122e-09	HD	GRAY	FALSE	2	0	0	FALSE	MascotWithNeutral	sp|Q8IVF7|FMNL3_HUMAN;sp|Q96PY5|FMNL2_HUMAN
AAAVSLENVLLDVK	721.416	AAAVSLENVLLDVK	95.5667	7.48571e-07	MS	WHITE	FALSE	2	0	0	FALSE	MascotWithNeutral	sp|Q8IVF7|FMNL3_HUMAN;sp|Q96PY5|FMNL2_HUMAN
AAAVSLENVLLDVK	721.417	AAAVSLENVLLDVK	87.8333	5.75165e-10	MS	GRAY	FALSE	4	0	0	FALSE	MascotWithNeutral	sp|Q8IVF7|FMNL3_HUMAN;sp|Q96PY5|FMNL2_HUMAN
AAAVSSGFDGAIQLVSLGGR	626.001	AAAVSSGFDGAIQLVSLGGR	89.1167	2.13953e-07	MS	GRAY	FALSE	3	0	0	FALSE	MascotWithNeutral	sp|O00468|AGRIN_HUMAN
AAAVSSGFDGAIQLVSLGGR	938.502	AAAVSSGFDGAIQLVSLGGR	89.6833	9.913e-08	HD	GRAY	FALSE	2	0	0	FALSE	MascotWithNeutral	sp|O00468|AGRIN_HUMAN
AAAVSSGFDGAIQLVSLGGR	938.5	AAAVSSGFDGAIQLVSLGGR	92.7833	1.92419e-10	MS	WHITE	FALSE	1	0	0	FALSE	MascotWithNeutral	sp|O00468|AGRIN_HUMAN
AAAVSSGFDGAIQLVSLGGR	938.505	AAAVSSGFDGAIQLVSLGGR	90.75	1.9915e-10	HD	WHITE	FALSE	1	0	0	FALSE	MascotWithNeutral	sp|O00468|AGRIN_HUMAN
AAAVTLK	337.216	AAAVTLK	17.3333	0.00136096	HD	WHITE	FALSE	1	0.00296284	0.00148362	FALSE	MascotWithNeutral	sp|O00330|ODPX_HUMAN
AAAVTLK	337.215	AAAVTLK	17.1	0.00790258	MS	GRAY	FALSE	1	0.0083266	0.00418071	FALSE	MascotWithNeutral	sp|O00330|ODPX_HUMAN
AAAVTLK	337.216	AAAVTLK	20.9833	0.0305938	MS	WHITE	FALSE	1	0.0166357	0.0083876	FALSE	MascotWithNeutral	sp|O00330|ODPX_HUMAN
AAAVTLK	337.215	AAAVTLK	16.8833	0.00166253	HD	GRAY	FALSE	1	0.00330127	0.00165337	FALSE	MascotWithNeutral	sp|O00330|ODPX_HUMAN
AAAYGVR	354.194	AAAYGVR	19.7667	0.00439259	MS	WHITE	FALSE	1	0.00542	0.00271736	FALSE	MascotWithNeutral	sp|Q05469|LIPS_HUMAN
AAAYLSEAMK	527.766	AAAYLSEAMK	41.9833	0.0312717	HD	WHITE	FALSE	1	0.0168013	0.00847181	FALSE	MascotWithNeutral	sp|Q96F24|NRBF2_HUMAN
AAAYNLVQHGITNLCVIGGDGSLTGANIFR	1034.87	AAAYNLVQHGITNLC[+57.0]VIGGDGSLTGANIFR	97.3167	4.11433e-08	HD	GRAY	FALSE	1	0	0	FALSE	MascotWithNeutral	sp|P17858|PFKAL_HUMAN
AAAYNLVQHGITNLCVIGGDGSLTGANIFR	1034.87	AAAYNLVQHGITNLC[+57.0]VIGGDGSLTGANIFR	97.4667	3.59363e-07	MS	GRAY	FALSE	1	0	0	FALSE	MascotWithNeutral	sp|P17858|PFKAL_HUMAN
AACACDQKPCSCSK	821.833	AAC[+57.0]AC[+57.0]DQKPC[+57.0]SC[+57.0]SK	8.35	9.72823e-06	MS	GRAY	FALSE	1	6.05666e-05	3.02842e-05	FALSE	MascotWithNeutral	sp|Q05329|DCE2_HUMAN
AACACDQKPCSCSK	821.828	AAC[+57.0]AC[+57.0]DQKPC[+57.0]SC[+57.0]SK	7.63333	2.86671e-06	HD	GRAY	FALSE	1	0	0	FALSE	MascotWithNeutral	sp|Q05329|DCE2_HUMAN
AACCLAGAR	475.22	AAC[+57.0]C[+57.0]LAGAR	15.5333	1.48202e-05	MS	GRAY	FALSE	2	0.000219322	0.000109673	FALSE	MascotWithNeutral	sp|O95336|6PGL_HUMAN
AACCLAGAR	475.22	AAC[+57.0]C[+57.0]LAGAR	16.4	0.00121867	HD	GRAY	FALSE	1	0.0027844	0.00139414	FALSE	MascotWithNeutral	sp|O95336|6PGL_HUMAN
AACLCFR	449.208	AAC[+57.0]LC[+57.0]FR	37.6667	6.78798e-05	HD	GRAY	FALSE	4	0.000376089	0.00018808	FALSE	MascotWithNeutral	sp|O95989|NUDT3_HUMAN;sp|Q8NFP7|NUD10_HUMAN;sp|Q96G61|NUD11_HUMAN;sp|Q9NZJ9|NUDT4_HUMAN
AACLCFR	449.206	AAC[+57.0]LC[+57.0]FR	36.8	0.000105951	MS	GRAY	FALSE	4	0.000489885	0.000245002	FALSE	MascotWithNeutral	sp|O95989|NUDT3_HUMAN;sp|Q8NFP7|NUD10_HUMAN;sp|Q96G61|NUD11_HUMAN;sp|Q9NZJ9|NUDT4_HUMAN
AACLLPK	386.723	AAC[+57.0]LLPK	33.5167	0.0012985	MS	GRAY	FALSE	2	0.00289982	0.00145202	FALSE	MascotWithNeutral	sp|P02768|ALBU_HUMAN;zz|ZZ_FGCZCont0097|
AACNLLQR	473.251	AAC[+57.0]NLLQR	30.2667	1.95096e-05	HD	GRAY	FALSE	1	0.000231965	0.000115996	FALSE	MascotWithNeutral	sp|Q01813|PFKAP_HUMAN
AACNLLQR	473.25	AAC[+57.0]NLLQR	30.3667	1.42183e-06	MS	GRAY	FALSE	1	0	0	FALSE	MascotWithNeutral	sp|Q01813|PFKAP_HUMAN
AACTIQTAFR	569.788	AAC[+57.0]TIQTAFR	43.0333	0.0490319	MS	GRAY	FALSE	1	0.0207933	0.0105059	FALSE	MascotWithNeutral	sp|Q9UPP2|IQEC3_HUMAN
AADAEAEVASLNR	658.825	AADAEAEVASLNR	37.5167	0.000221118	HD	WHITE	FALSE	2	0.000933759	0.000467097	FALSE	MascotWithNeutral	sp|P06753|TPM3_HUMAN
AADAEAEVASLNR	658.827	AADAEAEVASLNR	39.1667	4.08313e-05	MS	WHITE	FALSE	3	0.000394815	0.000197446	FALSE	MascotWithNeutral	sp|P06753|TPM3_HUMAN
AADAEAEVASLNR	658.825	AADAEAEVASLNR	38.3	0.000386101	MS	GRAY	FALSE	2	0.00123373	0.000617244	FALSE	MascotWithNeutral	sp|P06753|TPM3_HUMAN
AADAEAEVASLNR	658.825	AADAEAEVASLNR	37.4833	0.000341503	HD	GRAY	FALSE	1	0.00111362	0.000557119	FALSE	MascotWithNeutral	sp|P06753|TPM3_HUMAN
AADAEAEVASLNRR	491.587	AADAEAEVASLNRR	33.5833	0.0310823	MS	GRAY	FALSE	2	0.0167535	0.00844752	FALSE	MascotWithNeutral	sp|P06753|TPM3_HUMAN
AADAEAEVASLNRR	491.587	AADAEAEVASLNRR	38.4667	0.0211948	MS	WHITE	FALSE	1	0.0140115	0.0070552	FALSE	MascotWithNeutral	sp|P06753|TPM3_HUMAN
AADAEAEVASLNRR	491.587	AADAEAEVASLNRR	34.15	0.0489496	HD	WHITE	FALSE	1	0.0207814	0.0104998	FALSE	MascotWithNeutral	sp|P06753|TPM3_HUMAN
AADAEAEVASLNRR	736.878	AADAEAEVASLNRR	32.7833	0.0054108	HD	GRAY	FALSE	3	0.00650933	0.00326529	FALSE	MascotWithNeutral	sp|P06753|TPM3_HUMAN
AADALEEQQR	565.776	AADALEEQQR	17.75	2.51242e-06	HD	GRAY	FALSE	1	0	0	FALSE	MascotWithNeutral	sp|Q14980|NUMA1_HUMAN
AADALEEQQR	565.776	AADALEEQQR	18.7	2.82011e-05	MS	WHITE	FALSE	1	0.000237504	0.000118766	FALSE	MascotWithNeutral	sp|Q14980|NUMA1_HUMAN
AADALEEQQR	565.775	AADALEEQQR	18.65	7.82131e-06	MS	GRAY	FALSE	1	6.38825e-05	3.19422e-05	FALSE	MascotWithNeutral	sp|Q14980|NUMA1_HUMAN
AADALEEQQR	565.774	AADALEEQQR	15.15	3.86517e-07	HD	WHITE	FALSE	1	0	0	FALSE	MascotWithNeutral	sp|Q14980|NUMA1_HUMAN
AADAVEDLR	480.242	AADAVEDLR	33.2667	0.000546538	MS	WHITE	FALSE	1	0.00154344	0.000772316	FALSE	MascotWithNeutral	sp|Q9UNF0|PACN2_HUMAN
AADAVEDLR	480.244	AADAVEDLR	30.4667	2.36687e-06	HD	GRAY	FALSE	2	0	0	FALSE	MascotWithNeutral	sp|Q9UNF0|PACN2_HUMAN
AADAVEDLR	480.242	AADAVEDLR	31.1167	1.70611e-08	HD	WHITE	FALSE	1	0	0	FALSE	MascotWithNeutral	sp|Q9UNF0|PACN2_HUMAN
AADAVEDLR	480.243	AADAVEDLR	30.8833	3.08466e-06	MS	GRAY	FALSE	1	0	0	FALSE	MascotWithNeutral	sp|Q9UNF0|PACN2_HUMAN
AADAVEDLRWFR	483.581	AADAVEDLRWFR	70.3833	0.000922077	HD	GRAY	FALSE	1	0.00238273	0.00119279	FALSE	MascotWithNeutral	sp|Q9UNF0|PACN2_HUMAN
AADAVGEILLSLSYLPTAER	1045.07	AADAVGEILLSLSYLPTAER	119.9	1.14096e-06	HD	WHITE	FALSE	2	0	0	FALSE	MascotWithNeutral	sp|Q8IV01|SYT12_HUMAN
AADAVGEILLSLSYLPTAER	697.045	AADAVGEILLSLSYLPTAER	118.7	0.00028344	MS	WHITE	FALSE	1	0.00107431	0.000537443	FALSE	MascotWithNeutral	sp|Q8IV01|SYT12_HUMAN
AADAVGEILLSLSYLPTAER	1045.06	AADAVGEILLSLSYLPTAER	114.6	1.3468e-06	HD	GRAY	FALSE	4	0	0	FALSE	MascotWithNeutral	sp|Q8IV01|SYT12_HUMAN
AADAVGEILLSLSYLPTAER	1045.06	AADAVGEILLSLSYLPTAER	114.617	1.16535e-06	MS	GRAY	FALSE	4	0	0	FALSE	MascotWithNeutral	sp|Q8IV01|SYT12_HUMAN
AADCEVEQWDSDEPIPAK	1030.45	AADC[+57.0]EVEQWDSDEPIPAK	60.45	4.33264e-05	HD	GRAY	FALSE	1	0.000389994	0.000195035	FALSE	MascotWithNeutral	sp|Q9UBQ7|GRHPR_HUMAN
AADCEVEQWDSDEPIPAK	1030.45	AADC[+57.0]EVEQWDSDEPIPAK	62.8833	0.0105367	MS	WHITE	FALSE	1	0.00955285	0.00479935	FALSE	MascotWithNeutral	sp|Q9UBQ7|GRHPR_HUMAN
AADDTWEPFASGK	697.817	AADDTWEPFASGK	58.1833	3.64356e-08	MS	GRAY	FALSE	1	0	0	FALSE	MascotWithNeutral	sp|P02766|TTHY_HUMAN
AADDTWEPFASGK	697.816	AADDTWEPFASGK	57.75	2.02097e-09	HD	GRAY	FALSE	1	0	0	FALSE	MascotWithNeutral	sp|P02766|TTHY_HUMAN
AADEALNAMTSNGSHR	549.245	AADEALNAMTSN[+1.0]GSHR	35.25	8.95845e-05	HD	GRAY	FALSE	1	0.00045819	0.000229148	FALSE	MascotWithNeutral	sp|Q13586|STIM1_HUMAN
AADEEAFEDNSEEYIR	944.399	AADEEAFEDNSEEYIR	62.4667	4.18255e-06	MS	WHITE	FALSE	1	3.74056e-05	1.87031e-05	FALSE	MascotWithNeutral	sp|P55060|XPO2_HUMAN
AADEEAFEDNSEEYIR	944.401	AADEEAFEDNSEEYIR	56.8	2.28201e-05	HD	WHITE	FALSE	1	0.000223872	0.000111949	FALSE	MascotWithNeutral	sp|P55060|XPO2_HUMAN
AADEEAFEDNSEEYIR	944.399	AADEEAFEDNSEEYIR	56.5333	1.22734e-06	HD	GRAY	FALSE	3	0	0	FALSE	MascotWithNeutral	sp|P55060|XPO2_HUMAN
AADEEAFEDNSEEYIRR	681.97	AADEEAFEDNSEEYIRR	49.75	0.00166051	MS	GRAY	FALSE	1	0.00330182	0.00165364	FALSE	MascotWithNeutral	sp|P55060|XPO2_HUMAN
AADEEAFEDNSEEYIRR	1022.45	AADEEAFEDNSEEYIRR	55.15	0.00232512	MS	WHITE	FALSE	2	0.00381133	0.0019093	FALSE	MascotWithNeutral	sp|P55060|XPO2_HUMAN
AADEEAFEDNSEEYIRR	681.969	AADEEAFEDNSEEYIRR	51.5333	0.00211001	HD	WHITE	FALSE	3	0.00365358	0.00183013	FALSE	MascotWithNeutral	sp|P55060|XPO2_HUMAN
AADEEAFEDNSEEYIRR	1022.45	AADEEAFEDNSEEYIRR	51.5667	0.00186037	HD	GRAY	FALSE	1	0.00349615	0.00175114	FALSE	MascotWithNeutral	sp|P55060|XPO2_HUMAN
AADESERGMK	547.251	AADESERGMK	6.46667	0.000690162	MS	WHITE	FALSE	4	0.00182583	0.000913749	FALSE	MascotWithNeutral	sp|P06753|TPM3_HUMAN;sp|P07951|TPM2_HUMAN;sp|P09493|TPM1_HUMAN;sp|P67936|TPM4_HUMAN
AADESERGMK	547.251	AADESERGMK	0.1	3.46761e-05	HD	GRAY	FALSE	24	0.00038625	0.000193162	FALSE	MascotWithNeutral	sp|P06753|TPM3_HUMAN;sp|P07951|TPM2_HUMAN;sp|P09493|TPM1_HUMAN;sp|P67936|TPM4_HUMAN
AADEVAEGK	445.214	AADEVAEGK	6.1	4.78733e-05	HD	GRAY	FALSE	3	0.000382239	0.000191156	FALSE	MascotWithNeutral	sp|P07954|FUMH_HUMAN
AADEVAEGK	445.217	AADEVAEGK	7.03333	7.34168e-05	HD	WHITE	FALSE	5	0.000370219	0.000185144	FALSE	MascotWithNeutral	sp|P07954|FUMH_HUMAN
AADEVAEGK	445.218	AADEVAEGK	7.93333	0.000449486	MS	WHITE	FALSE	5	0.00134261	0.000671756	FALSE	MascotWithNeutral	sp|P07954|FUMH_HUMAN
AADEVAEGK	445.216	AADEVAEGK	6.88333	5.00503e-05	MS	GRAY	FALSE	3	0.000378903	0.000189488	FALSE	MascotWithNeutral	sp|P07954|FUMH_HUMAN
AADFEDLLSGQGFNAHK	607.619	AADFEDLLSGQGFN[+1.0]AHK	78.1833	8.8955e-06	HD	GRAY	FALSE	3	0	0	FALSE	MascotWithNeutral	sp|O75061|AUXI_HUMAN
AADFEDLLSGQGFNAHK	910.434	AADFEDLLSGQGFNAHK	78.4	8.9298e-06	HD	WHITE	FALSE	2	6.18228e-05	3.09124e-05	FALSE	MascotWithNeutral	sp|O75061|AUXI_HUMAN
AADFEDLLSGQGFNAHK	607.619	AADFEDLLSGQGFN[+1.0]AHK	78.9833	0.000117076	HD	WHITE	FALSE	2	0.000434877	0.000217486	FALSE	MascotWithNeutral	sp|O75061|AUXI_HUMAN
AADFEDLLSGQGFNAHK	607.62	AADFEDLLSGQGFN[+1.0]AHK	77.3	0.00016604	MS	GRAY	FALSE	2	0.000405268	0.000202675	FALSE	MascotWithNeutral	sp|O75061|AUXI_HUMAN
AADFEDLLSGQGFNAHK	607.292	AADFEDLLSGQGFNAHK	76.1833	3.03733e-06	HD	GRAY	FALSE	4	0	0	FALSE	MascotWithNeutral	sp|O75061|AUXI_HUMAN
AADFEDLLSGQGFNAHK	607.29	AADFEDLLSGQGFNAHK	81.4333	0.000415725	MS	WHITE	FALSE	3	0.0013029	0.000651877	FALSE	MascotWithNeutral	sp|O75061|AUXI_HUMAN
AADFEDLLSGQGFNAHK	910.939	AADFEDLLSGQGFNAHK	76.7667	0.000238636	MS	GRAY	FALSE	2	0.000952314	0.000476384	FALSE	MascotWithNeutral	sp|O75061|AUXI_HUMAN
AADFIDQALAQK	645.842	AADFIDQALAQK	65.2167	1.02605e-06	HD	GRAY	FALSE	2	0	0	FALSE	MascotWithNeutral	sp|P51452|DUS3_HUMAN
AADFIDQALAQK	645.839	AADFIDQALAQK	70.1333	0.000152261	MS	WHITE	FALSE	3	0.000745213	0.000372746	FALSE	MascotWithNeutral	sp|P51452|DUS3_HUMAN
AADFIDQALAQK	645.838	AADFIDQALAQK	66.5167	4.79366e-07	MS	GRAY	FALSE	1	0	0	FALSE	MascotWithNeutral	sp|P51452|DUS3_HUMAN
AADFIDQALAQK	645.837	AADFIDQALAQK	67.4	8.7774e-05	HD	WHITE	FALSE	2	0.000451489	0.000225795	FALSE	MascotWithNeutral	sp|P51452|DUS3_HUMAN
AADFIQR	410.719	AADFIQR	28.0167	0.00420767	HD	GRAY	FALSE	1	0.00535136	0.00268286	FALSE	MascotWithNeutral	sp|Q12879|NMDE1_HUMAN
AADFQLHTHVNDGTEFGGSIYQK	635.055	AADFQLHTHVN[+1.0]DGTEFGGSIYQK	59.8167	0.000160989	HD	GRAY	FALSE	1	0.000408163	0.000204123	FALSE	MascotWithNeutral	sp|Q9Y277|VDAC3_HUMAN
AADFQLHTHVNDGTEFGGSIYQK	845.735	AADFQLHTHVNDGTEFGGSIYQK	59.6833	7.58921e-06	HD	WHITE	FALSE	6	6.43687e-05	3.21854e-05	FALSE	MascotWithNeutral	sp|Q9Y277|VDAC3_HUMAN
AADFQLHTHVNDGTEFGGSIYQK	845.737	AADFQLHTHVNDGTEFGGSIYQK	59.0667	1.50127e-08	MS	GRAY	FALSE	11	0	0	FALSE	MascotWithNeutral	sp|Q9Y277|VDAC3_HUMAN
AADFQLHTHVNDGTEFGGSIYQK	846.404	AADFQLHTHVN[+1.0]DGTEFGGSIYQK	59.1167	1.59038e-06	HD	WHITE	FALSE	1	0	0	FALSE	MascotWithNeutral	sp|Q9Y277|VDAC3_HUMAN
AADFQLHTHVNDGTEFGGSIYQK	1268.1	AADFQLHTHVNDGTEFGGSIYQK	62.5167	9.99133e-08	MS	WHITE	FALSE	9	0	0	FALSE	MascotWithNeutral	sp|Q9Y277|VDAC3_HUMAN
AADFQLHTHVNDGTEFGGSIYQK	845.737	AADFQLHTHVNDGTEFGGSIYQK	59.2333	6.99187e-09	HD	GRAY	FALSE	13	0	0	FALSE	MascotWithNeutral	sp|Q9Y277|VDAC3_HUMAN
AADGNYYNAR	557.748	AADGNYYNAR	19.2333	7.07934e-08	MS	WHITE	FALSE	1	0	0	FALSE	MascotWithNeutral	sp|Q7Z3D6|CN159_HUMAN
AADGNYYNAR	557.748	AADGNYYNAR	18.35	1.43864e-08	MS	GRAY	FALSE	1	0	0	FALSE	MascotWithNeutral	sp|Q7Z3D6|CN159_HUMAN
AADGNYYNAR	557.75	AADGNYYNAR	17.1667	2.82387e-10	HD	WHITE	FALSE	1	0	0	FALSE	MascotWithNeutral	sp|Q7Z3D6|CN159_HUMAN
AADGNYYNAR	558.253	AADGNYYNAR	17.0833	1.19667e-08	HD	GRAY	FALSE	1	0	0	FALSE	MascotWithNeutral	sp|Q7Z3D6|CN159_HUMAN
AADGPGDRFIIGESQAGEQPTQTVMPGQVMR	1081.85	AADGPGDRFIIGESQAGEQPTQTVMPGQVMR	73.5833	2.63657e-05	HD	GRAY	FALSE	1	0.000216826	0.000108425	FALSE	MascotWithNeutral	sp|Q9NQX3|GEPH_HUMAN
AADGPGDRFIIGESQAGEQPTQTVMPGQVMR	1081.86	AADGPGDRFIIGESQAGEQPTQTVMPGQVMR	75.45	0.00038385	HD	WHITE	FALSE	1	0.00120646	0.000603596	FALSE	MascotWithNeutral	sp|Q9NQX3|GEPH_HUMAN
AADHDVGSELPPEGVLGALLR	706.043	AADHDVGSELPPEGVLGALLR	93.05	2.59017e-05	HD	GRAY	FALSE	5	0.000217667	0.000108846	FALSE	MascotWithNeutral	sp|Q9UHG2|PCSK1_HUMAN
AADHDVGSELPPEGVLGALLR	706.036	AADHDVGSELPPEGVLGALLR	96.4333	0.000277959	HD	WHITE	FALSE	1	0.00106298	0.000531773	FALSE	MascotWithNeutral	sp|Q9UHG2|PCSK1_HUMAN
AADHDVGSELPPEGVLGALLR	706.039	AADHDVGSELPPEGVLGALLR	93.95	2.01448e-05	MS	GRAY	FALSE	6	0.000230208	0.000115117	FALSE	MascotWithNeutral	sp|Q9UHG2|PCSK1_HUMAN
AADHDVGSELPPEGVLGALLR	706.037	AADHDVGSELPPEGVLGALLR	99	0.00027797	MS	WHITE	FALSE	1	0.00106297	0.000531765	FALSE	MascotWithNeutral	sp|Q9UHG2|PCSK1_HUMAN
AADHLEALAAIEDFFLEHEALGISMAK	728.868	AADHLEALAAIEDFFLEHEALGISMAK	120.45	0.000130571	MS	GRAY	FALSE	1	0.000610373	0.00030528	FALSE	MascotWithNeutral	sp|Q13144|EI2BE_HUMAN
AADHLEALAAIEDFFLEHEALGISMAK	728.868	AADHLEALAAIEDFFLEHEALGISMAK	121.667	0.000101212	HD	GRAY	FALSE	2	0.000494343	0.000247232	FALSE	MascotWithNeutral	sp|Q13144|EI2BE_HUMAN
AADIDQEVK	494.752	AADIDQEVK	21.3833	0.000142146	HD	GRAY	FALSE	1	0.00068643	0.000343333	FALSE	MascotWithNeutral	sp|Q86VP6|CAND1_HUMAN
AADIDQEVK	494.751	AADIDQEVK	22.2667	0.000395177	HD	WHITE	FALSE	3	0.00122869	0.00061472	FALSE	MascotWithNeutral	sp|Q86VP6|CAND1_HUMAN
AADIDQEVK	494.751	AADIDQEVK	22.25	9.03248e-05	MS	GRAY	FALSE	1	0.00044903	0.000224566	FALSE	MascotWithNeutral	sp|Q86VP6|CAND1_HUMAN
AADIDQEVK	494.751	AADIDQEVK	24.4167	0.00040845	MS	WHITE	FALSE	3	0.00129271	0.000646771	FALSE	MascotWithNeutral	sp|Q86VP6|CAND1_HUMAN
AADIHTFSSVLEK	473.25	AADIHTFSSVLEK	57.95	0.000984388	MS	GRAY	FALSE	1	0.00244491	0.00122395	FALSE	MascotWithNeutral	sp|Q9BZ71|PITM3_HUMAN
AADLLLHSK	484.282	AADLLLHSK	29.4333	0.00091317	MS	GRAY	FALSE	2	0.00237395	0.00118838	FALSE	MascotWithNeutral	sp|Q92673|SORL_HUMAN
AADLLVNPLDPR	648.36	AADLLVN[+1.0]PLDPR	75.8	0.016804	HD	GRAY	FALSE	1	0.0375131	0.0191151	FALSE	MascotWithNeutral	sp|P78362|SRPK2_HUMAN
AADLLVNPLDPR	647.362	AADLLVNPLDPR	75.6833	9.42558e-05	HD	GRAY	FALSE	1	0.000463779	0.000231943	FALSE	MascotWithNeutral	sp|P78362|SRPK2_HUMAN
AADLLVNPLDPR	647.364	AADLLVNPLDPR	77.55	2.5307e-05	HD	WHITE	FALSE	2	0.000218848	0.000109436	FALSE	MascotWithNeutral	sp|P78362|SRPK2_HUMAN
AADLLVNPLDPR	647.361	AADLLVNPLDPR	79.1167	0.00683308	MS	WHITE	FALSE	1	0.00747503	0.00375154	FALSE	MascotWithNeutral	sp|P78362|SRPK2_HUMAN
AADLLVNPLDPR	647.362	AADLLVNPLDPR	75.2833	1.72128e-06	MS	GRAY	FALSE	1	0	0	FALSE	MascotWithNeutral	sp|P78362|SRPK2_HUMAN
AADLLYAMCDR	649.799	AADLLYAMC[+57.0]DR	64.2667	1.39598e-05	HD	GRAY	FALSE	1	0.000166727	8.33704e-05	FALSE	MascotWithNeutral	sp|O95782|AP2A1_HUMAN
AADLLYAMCDR	649.798	AADLLYAMC[+57.0]DR	64.4667	4.93378e-06	MS	GRAY	FALSE	1	7.17e-05	3.58513e-05	FALSE	MascotWithNeutral	sp|O95782|AP2A1_HUMAN
AADLNGDLTATR	609.309	AADLNGDLTATR	38.0833	4.97971e-08	HD	WHITE	FALSE	1	0	0	FALSE	MascotWithNeutral	sp|Q15293|RCN1_HUMAN
AADLNGDLTATR	609.308	AADLNGDLTATR	36.7667	4.19548e-08	MS	GRAY	FALSE	1	0	0	FALSE	MascotWithNeutral	sp|Q15293|RCN1_HUMAN
AADLNGDLTATR	609.308	AADLNGDLTATR	40.5	2.06665e-08	MS	WHITE	FALSE	1	0	0	FALSE	MascotWithNeutral	sp|Q15293|RCN1_HUMAN
AADLNGDLTATR	609.311	AADLNGDLTATR	35.1167	1.59476e-07	HD	GRAY	FALSE	1	0	0	FALSE	MascotWithNeutral	sp|Q15293|RCN1_HUMAN
AADLNGDLTATREEFTAFLHPEEFEHMK	644.707	AADLNGDLTATREEFTAFLHPEEFEHMK	99.55	0.00814982	MS	WHITE	FALSE	1	0.00844413	0.00423996	FALSE	MascotWithNeutral	sp|Q15293|RCN1_HUMAN
AADLNGDLTATREEFTAFLHPEEFEHMK	644.707	AADLNGDLTATREEFTAFLHPEEFEHMK	96.8167	0.0112172	HD	WHITE	FALSE	1	0.00997992	0.00501499	FALSE	MascotWithNeutral	sp|Q15293|RCN1_HUMAN
AADLNGDLTATREEFTAFLHPEEFEHMK	644.708	AADLNGDLTATREEFTAFLHPEEFEHMK	94.5333	0.0410504	HD	GRAY	FALSE	1	0.0188194	0.00949908	FALSE	MascotWithNeutral	sp|Q15293|RCN1_HUMAN
AADLPDRDTWK	644.321	AADLPDRDTWK	36.7667	0.000201659	HD	GRAY	FALSE	4	0.000900604	0.000450505	FALSE	MascotWithNeutral	sp|P30531|SC6A1_HUMAN
AADLPDRDTWK	644.322	AADLPDRDTWK	37.8167	2.21776e-05	MS	GRAY	FALSE	4	0.000225346	0.000112686	FALSE	MascotWithNeutral	sp|P30531|SC6A1_HUMAN
AADLRQDFNLMEQK	565.61	AADLRQDFNLM[+16.0]EQK	49.55	0.0438847	HD	GRAY	FALSE	1	0.0195841	0.00988891	FALSE	MascotWithNeutral	sp|P35612|ADDB_HUMAN
AADLRQDFNLMEQKK	602.979	AADLRQDFNLMEQKK	54.8	0.00251874	HD	GRAY	FALSE	1	0.00403821	0.00202319	FALSE	MascotWithNeutral	sp|P35612|ADDB_HUMAN
AADMDLEWR	553.75	AADMDLEWR	54.4333	1.63619e-06	MS	GRAY	FALSE	2	0	0	FALSE	MascotWithNeutral	sp|Q9HCM2|PLXA4_HUMAN;sp|Q9UIW2|PLXA1_HUMAN
AADMDLEWR	553.751	AADMDLEWR	53.7667	2.32315e-07	HD	WHITE	FALSE	2	0	0	FALSE	MascotWithNeutral	sp|Q9HCM2|PLXA4_HUMAN;sp|Q9UIW2|PLXA1_HUMAN
AADMDLEWR	553.752	AADMDLEWR	53.1	1.6419e-06	HD	GRAY	FALSE	2	0	0	FALSE	MascotWithNeutral	sp|Q9HCM2|PLXA4_HUMAN;sp|Q9UIW2|PLXA1_HUMAN
AADMGNPVGQSGLGMAYLYGR	1064.5	AADMGNPVGQSGLGMAYLYGR	80.5333	2.02235e-08	MS	GRAY	FALSE	1	0	0	FALSE	MascotWithNeutral	sp|Q9UBV2|SE1L1_HUMAN
AADMGNPVGQSGLGMAYLYGR	1064.5	AADMGNPVGQSGLGMAYLYGR	81.1333	8.91024e-08	HD	GRAY	FALSE	1	0	0	FALSE	MascotWithNeutral	sp|Q9UBV2|SE1L1_HUMAN
AADMGNPVGQSGLGMAYLYGR	1064.5	AADMGNPVGQSGLGMAYLYGR	85.0833	0.0233692	MS	WHITE	FALSE	1	0.0146536	0.00738089	FALSE	MascotWithNeutral	sp|Q9UBV2|SE1L1_HUMAN
AADMLSGPR	459.229	AADMLSGPR	30.9333	0.000356168	HD	WHITE	FALSE	1	0.00113472	0.000567681	FALSE	MascotWithNeutral	sp|P30038|AL4A1_HUMAN
AADMLSGPR	467.227	AADM[+16.0]LSGPR	23.5667	2.93898e-05	MS	WHITE	FALSE	4	0.000305908	0.000152977	FALSE	MascotWithNeutral	sp|P30038|AL4A1_HUMAN
AADMLSGPR	467.227	AADM[+16.0]LSGPR	19.4	2.22748e-05	HD	WHITE	FALSE	2	0.000225127	0.000112576	FALSE	MascotWithNeutral	sp|P30038|AL4A1_HUMAN
AADMLSGPR	459.228	AADMLSGPR	35.95	9.67929e-06	MS	WHITE	FALSE	1	6.06529e-05	3.03274e-05	FALSE	MascotWithNeutral	sp|P30038|AL4A1_HUMAN
AADMLSGPR	467.227	AADM[+16.0]LSGPR	18.4833	0.000112175	MS	GRAY	FALSE	3	0.000502508	0.000251317	FALSE	MascotWithNeutral	sp|P30038|AL4A1_HUMAN
AADMLSGPR	467.226	AADM[+16.0]LSGPR	17.2667	0.00014734	HD	GRAY	FALSE	2	0.000698729	0.000349486	FALSE	MascotWithNeutral	sp|P30038|AL4A1_HUMAN
AADPGPGAELDPAAPPPAR	885.442	AADPGPGAELDPAAPPPAR	50.9	3.25637e-06	HD	WHITE	FALSE	1	0	0	FALSE	MascotWithNeutral	sp|Q9BZL4|PP12C_HUMAN
AADPGPGAELDPAAPPPAR	885.446	AADPGPGAELDPAAPPPAR	53.15	3.65218e-06	MS	WHITE	FALSE	1	0	0	FALSE	MascotWithNeutral	sp|Q9BZL4|PP12C_HUMAN
AADPPAENSSAPEAEQGGAE	949.407	AADPPAENSSAPEAEQGGAE	31.9	0.0389811	MS	WHITE	FALSE	1	0.0183314	0.00925051	FALSE	MascotWithNeutral	sp|P67809|YBOX1_HUMAN
AADPPAENSSAPEAEQGGAE	949.406	AADPPAENSSAPEAEQGGAE	30.25	0.0145347	HD	WHITE	FALSE	1	0.0115156	0.00579116	FALSE	MascotWithNeutral	sp|P67809|YBOX1_HUMAN
AADPPAENSSAPEAEQGGAE	949.407	AADPPAENSSAPEAEQGGAE	31.0167	0.000466618	HD	GRAY	FALSE	1	0.00134825	0.000674581	FALSE	MascotWithNeutral	sp|P67809|YBOX1_HUMAN
AADPPAENSSAPEAEQGGAE	949.408	AADPPAENSSAPEAEQGGAE	30.9667	0.00242276	MS	GRAY	FALSE	1	0.00391904	0.00196337	FALSE	MascotWithNeutral	sp|P67809|YBOX1_HUMAN
AADPSSLQSHIPVLDK	559.964	AADPSSLQSHIPVLDK	62.15	1.56564e-06	HD	GRAY	FALSE	3	0	0	FALSE	MascotWithNeutral	sp|Q03001|DYST_HUMAN
AADPSSLQSHIPVLDK	559.964	AADPSSLQSHIPVLDK	62.7333	3.07092e-05	HD	WHITE	FALSE	1	0.000326443	0.000163248	FALSE	MascotWithNeutral	sp|Q03001|DYST_HUMAN
AADPSSLQSHIPVLDK	559.965	AADPSSLQSHIPVLDK	62.6	5.11457e-07	MS	GRAY	FALSE	1	0	0	FALSE	MascotWithNeutral	sp|Q03001|DYST_HUMAN
AADPSSLQSHIPVLDK	559.964	AADPSSLQSHIPVLDK	65.15	0.0268315	MS	WHITE	FALSE	1	0.0157738	0.00794959	FALSE	MascotWithNeutral	sp|Q03001|DYST_HUMAN
AADPYSDLVK	539.773	AADPYSDLVK	46.9167	0.00264917	MS	GRAY	FALSE	1	0.00417061	0.00208966	FALSE	MascotWithNeutral	sp|Q9NRU3|CNNM1_HUMAN
AADPYSDLVK	539.774	AADPYSDLVK	45.1667	0.000199295	HD	GRAY	FALSE	1	0.000902578	0.000451493	FALSE	MascotWithNeutral	sp|Q9NRU3|CNNM1_HUMAN
AADRIHQDGIHILVNMNGYTK	592.309	AADRIHQDGIHILVNMNGYTK	60.0333	0.0014778	HD	GRAY	FALSE	1	0.00307878	0.00154176	FALSE	MascotWithNeutral	sp|O15294|OGT1_HUMAN
AADRLPNLSSPSAEGPPGPPSGPAPR	832.427	AADRLPNLSSPSAEGPPGPPSGPAPR	58.55	4.52757e-07	HD	WHITE	FALSE	2	0	0	FALSE	MascotWithNeutral	sp|O60784|TOM1_HUMAN
AADRLPNLSSPSAEGPPGPPSGPAPR	832.423	AADRLPNLSSPSAEGPPGPPSGPAPR	60.7	2.16679e-06	MS	WHITE	FALSE	1	0	0	FALSE	MascotWithNeutral	sp|O60784|TOM1_HUMAN
AADRLPNLSSPSAEGPPGPPSGPAPR	832.427	AADRLPNLSSPSAEGPPGPPSGPAPR	58.4	2.20981e-06	HD	GRAY	FALSE	2	0	0	FALSE	MascotWithNeutral	sp|O60784|TOM1_HUMAN
AADRLPNLSSPSAEGPPGPPSGPAPR	832.427	AADRLPNLSSPSAEGPPGPPSGPAPR	58.0667	7.22325e-07	MS	GRAY	FALSE	2	0	0	FALSE	MascotWithNeutral	sp|O60784|TOM1_HUMAN
AADSQNSGEGNTGAAESSFSQEVSR	1243.53	AADSQNSGEGNTGAAESSFSQEVSR	44.2	2.97328e-05	HD	GRAY	FALSE	1	0.000305179	0.000152613	FALSE	MascotWithNeutral	sp|P12270|TPR_HUMAN
AADSQNSGEGNTGAAESSFSQEVSR	829.363	AADSQNSGEGNTGAAESSFSQEVSR	44.9167	2.27479e-05	MS	GRAY	FALSE	1	0.000224073	0.000112049	FALSE	MascotWithNeutral	sp|P12270|TPR_HUMAN
AADSSAPEDSEK	603.76	AADSSAPEDSEK	7.76667	0.000365239	MS	GRAY	FALSE	1	0.00115886	0.000579765	FALSE	MascotWithNeutral	sp|Q08357|S20A2_HUMAN
AADSSAPEDSEK	603.761	AADSSAPEDSEK	7.95	4.56471e-05	HD	WHITE	FALSE	2	0.000385691	0.000192883	FALSE	MascotWithNeutral	sp|Q08357|S20A2_HUMAN
AADSSAPEDSEK	603.761	AADSSAPEDSEK	8.93333	5.06182e-05	MS	WHITE	FALSE	1	0.000378032	0.000189052	FALSE	MascotWithNeutral	sp|Q08357|S20A2_HUMAN
AADSSAPEDSEK	603.76	AADSSAPEDSEK	7	0.00167084	HD	GRAY	FALSE	1	0.00332165	0.00166359	FALSE	MascotWithNeutral	sp|Q08357|S20A2_HUMAN
AADTNEVVK	473.745	AADTNEVVK	13.2167	0.0119799	MS	GRAY	FALSE	1	0.01035	0.0052019	FALSE	MascotWithNeutral	sp|Q14642|I5P1_HUMAN
AADVENVPPVISTPHHYLISIYR	648.596	AADVENVPPVISTPHHYLISIYR	78.2167	0.0105829	HD	WHITE	FALSE	2	0.00957461	0.00481033	FALSE	MascotWithNeutral	sp|Q9Y2T2|AP3M1_HUMAN
AADVENVPPVISTPHHYLISIYR	648.595	AADVENVPPVISTPHHYLISIYR	73.6667	0.000211302	HD	GRAY	FALSE	2	0.000909584	0.000454999	FALSE	MascotWithNeutral	sp|Q9Y2T2|AP3M1_HUMAN
AADVENVPPVISTPHHYLISIYR	648.595	AADVENVPPVISTPHHYLISIYR	75.8833	0.000628537	MS	GRAY	FALSE	2	0.00176028	0.000880917	FALSE	MascotWithNeutral	sp|Q9Y2T2|AP3M1_HUMAN
AADVENVPPVISTPHHYLISIYR	864.462	AADVENVPPVISTPHHYLISIYR	80.3333	0.00624988	MS	WHITE	FALSE	1	0.00720266	0.00361435	FALSE	MascotWithNeutral	sp|Q9Y2T2|AP3M1_HUMAN
AADVLVYLADDTVVPLAVENLPSLSAHELHR	832.699	AADVLVYLADDTVVPLAVENLPSLSAHELHR	110.367	0.00059301	HD	WHITE	FALSE	1	0.00169615	0.000848794	FALSE	MascotWithNeutral	sp|Q9BZ67|FRMD8_HUMAN
AADVLVYLADDTVVPLAVENLPSLSAHELHR	832.697	AADVLVYLADDTVVPLAVENLPSLSAHELHR	110.733	0.0209329	MS	GRAY	FALSE	1	0.0138966	0.00699694	FALSE	MascotWithNeutral	sp|Q9BZ67|FRMD8_HUMAN
AADYVR	347.679	AADYVR	7.46667	0.0496983	HD	GRAY	FALSE	1	0.0209276	0.0105744	FALSE	MascotWithNeutral	sp|Q9Y5U8|MPC1_HUMAN
AADYVR	347.679	AADYVR	9.08333	0.049134	MS	GRAY	FALSE	1	0.0207976	0.0105081	FALSE	MascotWithNeutral	sp|Q9Y5U8|MPC1_HUMAN
AAEAAAAPAESAAPAAGEEPSK	983.973	AAEAAAAPAESAAPAAGEEPSK	35.4167	6.24965e-06	MS	WHITE	FALSE	15	6.75026e-05	3.37524e-05	FALSE	MascotWithNeutral	sp|P80723|BASP1_HUMAN
AAEAAAAPAESAAPAAGEEPSK	656.318	AAEAAAAPAESAAPAAGEEPSK	34.5833	7.48089e-08	MS	GRAY	FALSE	7	0	0	FALSE	MascotWithNeutral	sp|P80723|BASP1_HUMAN
AAEAAAAPAESAAPAAGEEPSK	983.973	AAEAAAAPAESAAPAAGEEPSK	34.6333	9.09782e-06	HD	WHITE	FALSE	6	6.15735e-05	3.07877e-05	FALSE	MascotWithNeutral	sp|P80723|BASP1_HUMAN
AAEAAAAPAESAAPAAGEEPSK	983.971	AAEAAAAPAESAAPAAGEEPSK	33.2333	2.38805e-08	HD	GRAY	FALSE	6	0	0	FALSE	MascotWithNeutral	sp|P80723|BASP1_HUMAN
AAEAAAAPAESAAPAAGEEPSKEEGEPK	1318.62	AAEAAAAPAESAAPAAGEEPSKEEGEPK	38.1667	5.01069e-07	MS	WHITE	FALSE	6	0	0	FALSE	MascotWithNeutral	sp|P80723|BASP1_HUMAN
AAEAAAAPAESAAPAAGEEPSKEEGEPK	659.814	AAEAAAAPAESAAPAAGEEPSKEEGEPK	36.15	4.33322e-05	HD	WHITE	FALSE	5	0.000389948	0.000195012	FALSE	MascotWithNeutral	sp|P80723|BASP1_HUMAN
AAEAAAAPAESAAPAAGEEPSKEEGEPK	1318.62	AAEAAAAPAESAAPAAGEEPSKEEGEPK	36.6833	1.94916e-06	HD	GRAY	FALSE	16	0	0	FALSE	MascotWithNeutral	sp|P80723|BASP1_HUMAN
AAEAAAAPAESAAPAAGEEPSKEEGEPK	879.423	AAEAAAAPAESAAPAAGEEPSKEEGEPK	36.0167	2.15401e-06	MS	GRAY	FALSE	17	0	0	FALSE	MascotWithNeutral	sp|P80723|BASP1_HUMAN
AAEAAAAPAESAAPAAGEEPSKEEGEPKK	922.12	AAEAAAAPAESAAPAAGEEPSKEEGEPKK	32	2.19512e-05	HD	GRAY	FALSE	5	0.000225847	0.000112936	FALSE	MascotWithNeutral	sp|P80723|BASP1_HUMAN
AAEAAAAPAESAAPAAGEEPSKEEGEPKK	691.839	AAEAAAAPAESAAPAAGEEPSKEEGEPKK	32.3833	3.70668e-06	MS	WHITE	FALSE	2	0	0	FALSE	MascotWithNeutral	sp|P80723|BASP1_HUMAN
AAEAAAAPAESAAPAAGEEPSKEEGEPKK	922.116	AAEAAAAPAESAAPAAGEEPSKEEGEPKK	31.6333	2.02667e-05	MS	GRAY	FALSE	5	0.000229964	0.000114995	FALSE	MascotWithNeutral	sp|P80723|BASP1_HUMAN
AAEAAAAPAESAAPAAGEEPSKEEGEPKK	691.837	AAEAAAAPAESAAPAAGEEPSKEEGEPKK	31.7	2.68891e-05	HD	WHITE	FALSE	2	0.0002399	0.000119964	FALSE	MascotWithNeutral	sp|P80723|BASP1_HUMAN
AAEAAASAYYNPGNPHNVYMPTSQPPPPPYYPPEDK	1301.26	AAEAAASAYYNPGNPHNVYMPTSQPPPPPYYPPEDK	72.6	0.00178676	MS	GRAY	FALSE	4	0.00342588	0.00171588	FALSE	MascotWithNeutral	sp|Q969T9|WBP2_HUMAN
AAEAAASAYYNPGNPHNVYMPTSQPPPPPYYPPEDK	1306.6	AAEAAASAYYNPGNPHNVYM[+16.0]PTSQPPPPPYYPPEDK	69.0833	0.00860168	HD	WHITE	FALSE	2	0.00868183	0.00435984	FALSE	MascotWithNeutral	sp|Q969T9|WBP2_HUMAN
AAEAAASAYYNPGNPHNVYMPTSQPPPPPYYPPEDK	1301.26	AAEAAASAYYNPGNPHNVYMPTSQPPPPPYYPPEDK	77.15	0.015507	MS	WHITE	FALSE	2	0.011903	0.00598712	FALSE	MascotWithNeutral	sp|Q969T9|WBP2_HUMAN
AAEAAASAYYNPGNPHNVYMPTSQPPPPPYYPPEDK	1306.59	AAEAAASAYYNPGNPHNVYM[+16.0]PTSQPPPPPYYPPEDK	72.4833	0.0087893	MS	WHITE	FALSE	1	0.00875951	0.00439902	FALSE	MascotWithNeutral	sp|Q969T9|WBP2_HUMAN
AAEAAASAYYNPGNPHNVYMPTSQPPPPPYYPPEDK	1301.27	AAEAAASAYYNPGNPHNVYMPTSQPPPPPYYPPEDK	72.3	0.00459973	HD	GRAY	FALSE	2	0.0057063	0.00286132	FALSE	MascotWithNeutral	sp|Q969T9|WBP2_HUMAN
AAEAAASAYYNPGNPHNVYMPTSQPPPPPYYPPEDK	976.202	AAEAAASAYYNPGNPHNVYMPTSQPPPPPYYPPEDK	74.2667	0.00457996	HD	WHITE	FALSE	2	0.00564989	0.00283295	FALSE	MascotWithNeutral	sp|Q969T9|WBP2_HUMAN
AAEAAINILK	507.303	AAEAAINILK	53.7667	2.86041e-05	HD	GRAY	FALSE	1	0.000236804	0.000118416	FALSE	MascotWithNeutral	sp|O75569|PRKRA_HUMAN
AAEAAINILK	507.304	AAEAAINILK	61.0667	0.000282285	MS	WHITE	FALSE	1	0.0010752	0.000537891	FALSE	MascotWithNeutral	sp|O75569|PRKRA_HUMAN
AAEAAINILK	507.304	AAEAAINILK	56.3833	0.000150467	HD	WHITE	FALSE	1	0.000746788	0.000373533	FALSE	MascotWithNeutral	sp|O75569|PRKRA_HUMAN
AAEAAINILK	507.303	AAEAAINILK	54.3167	9.42262e-05	MS	GRAY	FALSE	1	0.000463869	0.000231988	FALSE	MascotWithNeutral	sp|O75569|PRKRA_HUMAN
AAEAAPPTQEAQGETEPTEQAPDALEQAADTSR	1127.52	AAEAAPPTQEAQGETEPTEQAPDALEQAADTSR	63.0833	0.0207527	MS	WHITE	FALSE	1	0.0138021	0.00694902	FALSE	MascotWithNeutral	sp|Q8N163|CCAR2_HUMAN
AAEAAPPTQEAQGETEPTEQAPDALEQAADTSR	1127.52	AAEAAPPTQEAQGETEPTEQAPDALEQAADTSR	61.9667	0.000257736	HD	GRAY	FALSE	1	0.00096979	0.00048513	FALSE	MascotWithNeutral	sp|Q8N163|CCAR2_HUMAN
AAEAAPPTQEAQGETEPTEQAPDALEQAADTSR	1127.52	AAEAAPPTQEAQGETEPTEQAPDALEQAADTSR	61.3333	0.00361962	HD	WHITE	FALSE	1	0.00490277	0.00245741	FALSE	MascotWithNeutral	sp|Q8N163|CCAR2_HUMAN
AAEAAPPTQEAQGETEPTEQAPDALEQAADTSR	1127.52	AAEAAPPTQEAQGETEPTEQAPDALEQAADTSR	61.4833	0.000396018	MS	GRAY	FALSE	2	0.00122826	0.00061451	FALSE	MascotWithNeutral	sp|Q8N163|CCAR2_HUMAN
AAEAAPPTQEAQGETEPTEQAPDALEQAADTSRR	884.916	AAEAAPPTQEAQGETEPTEQAPDALEQAADTSRR	58.7833	2.62223e-07	HD	GRAY	FALSE	2	0	0	FALSE	MascotWithNeutral	sp|Q8N163|CCAR2_HUMAN
AAEAEVELSAR	573.292	AAEAEVELSAR	38.3	7.20023e-05	MS	WHITE	FALSE	1	0.000371573	0.000185821	FALSE	MascotWithNeutral	sp|Q8IZ83|A16A1_HUMAN
AAEAEVELSAR	573.294	AAEAEVELSAR	36.2	8.2105e-07	HD	WHITE	FALSE	1	0	0	FALSE	MascotWithNeutral	sp|Q8IZ83|A16A1_HUMAN
AAEAEVELSAR	573.292	AAEAEVELSAR	34.9833	0.000253144	HD	GRAY	FALSE	1	0.000973138	0.000486806	FALSE	MascotWithNeutral	sp|Q8IZ83|A16A1_HUMAN
AAEAGGAEEQYGFLTTPTK	970.966	AAEAGGAEEQYGFLTTPTK	59.95	1.01423e-07	HD	WHITE	FALSE	3	0	0	FALSE	MascotWithNeutral	sp|P46821|MAP1B_HUMAN
AAEAGGAEEQYGFLTTPTK	970.967	AAEAGGAEEQYGFLTTPTK	58.6333	5.24018e-08	HD	GRAY	FALSE	2	0	0	FALSE	MascotWithNeutral	sp|P46821|MAP1B_HUMAN
AAEAGGAEEQYGFLTTPTK	970.967	AAEAGGAEEQYGFLTTPTK	59.1167	2.46368e-08	MS	GRAY	FALSE	2	0	0	FALSE	MascotWithNeutral	sp|P46821|MAP1B_HUMAN
AAEAGGAEEQYGFLTTPTK	970.966	AAEAGGAEEQYGFLTTPTK	62.8667	2.61094e-10	MS	WHITE	FALSE	6	0	0	FALSE	MascotWithNeutral	sp|P46821|MAP1B_HUMAN
AAEAVAAAVGTGATTAAVMAAAGIAAIGPAK	875.475	AAEAVAAAVGTGATTAAVMAAAGIAAIGPAK	109.283	1.17204e-10	HD	GRAY	FALSE	30	0	0	FALSE	MascotWithNeutral	sp|P46821|MAP1B_HUMAN
AAEAVAAAVGTGATTAAVMAAAGIAAIGPAK	880.804	AAEAVAAAVGTGATTAAVM[+16.0]AAAGIAAIGPAK	104.817	8.36427e-09	MS	WHITE	FALSE	13	0	0	FALSE	MascotWithNeutral	sp|P46821|MAP1B_HUMAN
AAEAVAAAVGTGATTAAVMAAAGIAAIGPAK	880.807	AAEAVAAAVGTGATTAAVM[+16.0]AAAGIAAIGPAK	100.183	2.23985e-07	HD	WHITE	FALSE	22	0	0	FALSE	MascotWithNeutral	sp|P46821|MAP1B_HUMAN
AAEAVAAAVGTGATTAAVMAAAGIAAIGPAK	875.476	AAEAVAAAVGTGATTAAVMAAAGIAAIGPAK	115.767	2.3692e-09	MS	WHITE	FALSE	10	0	0	FALSE	MascotWithNeutral	sp|P46821|MAP1B_HUMAN
AAEAVAAAVGTGATTAAVMAAAGIAAIGPAK	875.476	AAEAVAAAVGTGATTAAVMAAAGIAAIGPAK	114	8.69534e-09	HD	WHITE	FALSE	16	0	0	FALSE	MascotWithNeutral	sp|P46821|MAP1B_HUMAN
AAEAVAAAVGTGATTAAVMAAAGIAAIGPAK	880.806	AAEAVAAAVGTGATTAAVM[+16.0]AAAGIAAIGPAK	98.05	1.75758e-08	HD	GRAY	FALSE	5	0	0	FALSE	MascotWithNeutral	sp|P46821|MAP1B_HUMAN
AAEAVAAAVGTGATTAAVMAAAGIAAIGPAK	875.476	AAEAVAAAVGTGATTAAVMAAAGIAAIGPAK	109.017	1.10096e-10	MS	GRAY	FALSE	42	0	0	FALSE	MascotWithNeutral	sp|P46821|MAP1B_HUMAN
AAEAVAAAVGTGATTAAVMAAAGIAAIGPAK	880.804	AAEAVAAAVGTGATTAAVM[+16.0]AAAGIAAIGPAK	98.25	6.54313e-10	MS	GRAY	FALSE	11	0	0	FALSE	MascotWithNeutral	sp|P46821|MAP1B_HUMAN
AAECNIVVTQPR	679.35	AAEC[+57.0]NIVVTQPR	35.4333	2.73197e-07	HD	GRAY	FALSE	1	0	0	FALSE	MascotWithNeutral	sp|Q08211|DHX9_HUMAN
AAECNIVVTQPR	679.348	AAEC[+57.0]NIVVTQPR	37.0333	2.57167e-05	MS	GRAY	FALSE	1	0.000218023	0.000109024	FALSE	MascotWithNeutral	sp|Q08211|DHX9_HUMAN
AAEDELNIEAK	601.8	AAEDELNIEAK	39.4833	1.91414e-07	MS	GRAY	FALSE	1	0	0	FALSE	MascotWithNeutral	sp|Q9UQ90|SPG7_HUMAN
AAEDLFVNIR	574.31	AAEDLFVNIR	68.0333	5.37139e-06	MS	GRAY	FALSE	1	7.01471e-05	3.50748e-05	FALSE	MascotWithNeutral	sp|Q9Y2A7|NCKP1_HUMAN
AAEDLFVNIR	574.31	AAEDLFVNIR	72.1	0.000252593	MS	WHITE	FALSE	1	0.000973552	0.000487013	FALSE	MascotWithNeutral	sp|Q9Y2A7|NCKP1_HUMAN
AAEDLFVNIR	574.309	AAEDLFVNIR	68.7167	6.76142e-06	HD	GRAY	FALSE	1	6.62515e-05	3.31268e-05	FALSE	MascotWithNeutral	sp|Q9Y2A7|NCKP1_HUMAN
AAEDLFVNIRGYNK	805.421	AAEDLFVNIRGYNK	61.65	0.00332753	HD	GRAY	FALSE	2	0.00477998	0.00239571	FALSE	MascotWithNeutral	sp|Q9Y2A7|NCKP1_HUMAN
AAEDLFVNIRGYNK	537.283	AAEDLFVNIRGYNK	67.0667	0.0100415	MS	WHITE	FALSE	1	0.00929943	0.00467144	FALSE	MascotWithNeutral	sp|Q9Y2A7|NCKP1_HUMAN
AAEDSNLISGFDVPEGSDK	975.952	AAEDSNLISGFDVPEGSDK	69.6333	4.05078e-06	MS	GRAY	FALSE	2	3.77031e-05	1.88519e-05	FALSE	MascotWithNeutral	sp|Q2M2I8|AAK1_HUMAN
AAEDSNLISGFDVPEGSDK	975.952	AAEDSNLISGFDVPEGSDK	69.3833	3.7683e-06	HD	GRAY	FALSE	2	0	0	FALSE	MascotWithNeutral	sp|Q2M2I8|AAK1_HUMAN
AAEDSNLISGFDVPEGSDK	975.952	AAEDSNLISGFDVPEGSDK	71.0333	2.67338e-06	HD	WHITE	FALSE	2	0	0	FALSE	MascotWithNeutral	sp|Q2M2I8|AAK1_HUMAN
AAEDSNLISGFDVPEGSDK	975.952	AAEDSNLISGFDVPEGSDK	72.2	4.37272e-05	MS	WHITE	FALSE	2	0.000389164	0.00019462	FALSE	MascotWithNeutral	sp|Q2M2I8|AAK1_HUMAN
AAEDSNLISGFDVPEGSDKVAEDEFDPIPVLITK	1206.6	AAEDSNLISGFDVPEGSDKVAEDEFDPIPVLITK	103.35	0.00884733	MS	GRAY	FALSE	1	0.0088167	0.00442787	FALSE	MascotWithNeutral	sp|Q2M2I8|AAK1_HUMAN
AAEDSNLISGFDVPEGSDKVAEDEFDPIPVLITK	1206.94	AAEDSNLISGFDVPEGSDKVAEDEFDPIPVLITK	103.317	0.0102234	HD	GRAY	FALSE	1	0.00938887	0.00471658	FALSE	MascotWithNeutral	sp|Q2M2I8|AAK1_HUMAN
AAEDYGVIK	483.251	AAEDYGVIK	29.2833	8.14739e-05	HD	GRAY	FALSE	1	0.000401169	0.000200625	FALSE	MascotWithNeutral	sp|Q01995|TAGL_HUMAN
AAEDYGVIK	483.251	AAEDYGVIK	32.05	0.00141377	HD	WHITE	FALSE	1	0.00305136	0.00152801	FALSE	MascotWithNeutral	sp|Q01995|TAGL_HUMAN
AAEEAEEAR	488.223	AAEEAEEAR	6.36667	0.000102118	HD	GRAY	FALSE	1	0.000493511	0.000246817	FALSE	MascotWithNeutral	sp|Q15149|PLEC_HUMAN
AAEEAEEAR	488.223	AAEEAEEAR	5.43333	5.639e-06	HD	WHITE	FALSE	4	6.93025e-05	3.46524e-05	FALSE	MascotWithNeutral	sp|Q15149|PLEC_HUMAN
AAEEAEEAR	488.223	AAEEAEEAR	8.43333	5.37157e-06	MS	WHITE	FALSE	4	7.01459e-05	3.50742e-05	FALSE	MascotWithNeutral	sp|Q15149|PLEC_HUMAN
AAEEAEEARVQAER	779.877	AAEEAEEARVQAER	25.25	0.0350093	HD	WHITE	FALSE	1	0.0174994	0.00882695	FALSE	MascotWithNeutral	sp|Q15149|PLEC_HUMAN
AAEEAEEARVQAER	520.254	AAEEAEEARVQAER	26.9667	0.00234498	MS	WHITE	FALSE	2	0.00385021	0.00192882	FALSE	MascotWithNeutral	sp|Q15149|PLEC_HUMAN
AAEEAEEARVQAER	520.255	AAEEAEEARVQAER	25.8167	0.0452681	HD	GRAY	FALSE	1	0.0199259	0.0100632	FALSE	MascotWithNeutral	sp|Q15149|PLEC_HUMAN
AAEEAEEARVQAEREAAQSR	734.358	AAEEAEEARVQAEREAAQSR	41.2333	0.0326574	MS	WHITE	FALSE	1	0.0170718	0.00860936	FALSE	MascotWithNeutral	sp|Q15149|PLEC_HUMAN
AAEEAEEARVQAEREAAQSR	734.359	AAEEAEEARVQAEREAAQSR	39.0167	0.0382279	HD	GRAY	FALSE	1	0.0181548	0.00916058	FALSE	MascotWithNeutral	sp|Q15149|PLEC_HUMAN
AAEEEDEADPK	602.256	AAEEEDEADPK	10.5	0.000235376	HD	GRAY	FALSE	1	0.000954482	0.000477469	FALSE	MascotWithNeutral	sp|P20962|PTMS_HUMAN
AAEEEDEADPK	602.257	AAEEEDEADPK	12.1667	0.000271427	MS	WHITE	FALSE	1	0.0010218	0.000511162	FALSE	MascotWithNeutral	sp|P20962|PTMS_HUMAN
AAEEEPGEPFEIVER	851.403	AAEEEPGEPFEIVER	68.3667	4.51438e-05	MS	WHITE	FALSE	2	0.000386677	0.000193376	FALSE	MascotWithNeutral	sp|Q01484|ANK2_HUMAN
AAEEEPGEPFEIVER	851.405	AAEEEPGEPFEIVER	64.2667	1.15385e-05	HD	GRAY	FALSE	2	8.72194e-05	4.36116e-05	FALSE	MascotWithNeutral	sp|Q01484|ANK2_HUMAN
AAEEEPGEPFEIVER	851.402	AAEEEPGEPFEIVER	64.45	4.84995e-05	MS	GRAY	FALSE	4	0.000381178	0.000190625	FALSE	MascotWithNeutral	sp|Q01484|ANK2_HUMAN
AAEEEPGEPFEIVER	851.407	AAEEEPGEPFEIVER	66.45	7.60599e-06	HD	WHITE	FALSE	2	6.43263e-05	3.21642e-05	FALSE	MascotWithNeutral	sp|Q01484|ANK2_HUMAN
AAEEEPGEPFEIVERVK	643.659	AAEEEPGEPFEIVERVK	72.2	0.000661681	MS	WHITE	FALSE	1	0.00177223	0.000886903	FALSE	MascotWithNeutral	sp|Q01484|ANK2_HUMAN
AAEEEPGEPFEIVERVK	643.659	AAEEEPGEPFEIVERVK	67.45	0.000883412	HD	GRAY	FALSE	2	0.00234823	0.00117549	FALSE	MascotWithNeutral	sp|Q01484|ANK2_HUMAN
AAEEIGIK	415.736	AAEEIGIK	23.9833	0.000106563	HD	GRAY	FALSE	1	0.000489361	0.00024474	FALSE	MascotWithNeutral	sp|P11586|C1TC_HUMAN
AAEEIGIK	415.734	AAEEIGIK	26	6.02762e-05	MS	GRAY	FALSE	1	0.000385107	0.00019259	FALSE	MascotWithNeutral	sp|P11586|C1TC_HUMAN
AAEEIGIK	415.734	AAEEIGIK	28.0167	0.000751049	MS	WHITE	FALSE	1	0.00204657	0.00102433	FALSE	MascotWithNeutral	sp|P11586|C1TC_HUMAN
AAEELSK	374.198	AAEELSK	5.43333	0.00118811	MS	GRAY	FALSE	1	0.00267575	0.00133967	FALSE	MascotWithNeutral	sp|Q8WUM4|PDC6I_HUMAN
AAEEPSKVEEK	608.81	AAEEPSKVEEK	9.13333	6.12944e-06	MS	GRAY	FALSE	5	6.78173e-05	3.39098e-05	FALSE	MascotWithNeutral	sp|P29966|MARCS_HUMAN
AAEEPSKVEEK	608.806	AAEEPSKVEEK	10.5	1.19649e-06	HD	GRAY	FALSE	6	0	0	FALSE	MascotWithNeutral	sp|P29966|MARCS_HUMAN
AAEEPSKVEEK	608.807	AAEEPSKVEEK	11.3833	1.25146e-05	HD	WHITE	FALSE	5	0.000114079	5.70426e-05	FALSE	MascotWithNeutral	sp|P29966|MARCS_HUMAN
AAEEPSKVEEK	608.807	AAEEPSKVEEK	12.5333	1.05271e-05	MS	WHITE	FALSE	9	5.94804e-05	2.97411e-05	FALSE	MascotWithNeutral	sp|P29966|MARCS_HUMAN
AAEEPSKVEEKK	672.853	AAEEPSKVEEKK	9.91667	0.0010102	MS	WHITE	FALSE	2	0.00247176	0.00123741	FALSE	MascotWithNeutral	sp|P29966|MARCS_HUMAN
AAEEPSKVEEKK	448.904	AAEEPSKVEEKK	8.41667	0.00994332	HD	WHITE	FALSE	1	0.00925395	0.00464848	FALSE	MascotWithNeutral	sp|P29966|MARCS_HUMAN
AAEEQLSAR	488.242	AAEEQ[+1.0]LSAR	11.1667	0.0111831	HD	WHITE	FALSE	1	0.026537	0.0134469	FALSE	MascotWithNeutral	sp|Q96CS2|HAUS1_HUMAN
AAEEVEAK	423.714	AAEEVEAK	5.25	0.000396392	MS	GRAY	FALSE	2	0.00122798	0.000614369	FALSE	MascotWithNeutral	sp|Q9NX63|MIC19_HUMAN
AAEEVEAK	423.714	AAEEVEAK	6.85	0.000355882	HD	WHITE	FALSE	3	0.00113482	0.000567731	FALSE	MascotWithNeutral	sp|Q9NX63|MIC19_HUMAN
AAEEVEAK	423.715	AAEEVEAK	3.95	1.156e-05	HD	GRAY	FALSE	3	8.71865e-05	4.35951e-05	FALSE	MascotWithNeutral	sp|Q9NX63|MIC19_HUMAN
AAEEVRHLK	526.796	AAEEVRHLK	11.7333	0.0001047	MS	WHITE	FALSE	3	0.000491047	0.000245584	FALSE	MascotWithNeutral	sp|P07108|ACBP_HUMAN
AAEEVRHLK	526.795	AAEEVRHLK	7.46667	0.00017235	HD	GRAY	FALSE	1	0.000745045	0.000372662	FALSE	MascotWithNeutral	sp|P07108|ACBP_HUMAN
AAEFNSNLNR	570.261	AAEFNSN[+1.0]LN[+1.0]R[+1.0]	64.7333	0.0131175	MS	WHITE	FALSE	1	0.029901	0.0151774	FALSE	MascotWithNeutral	sp|Q8WUB8|PHF10_HUMAN
AAEGAEAQGFSGLFAAYTDHPPPFR	869.746	AAEGAEAQGFSGLFAAYTDHPPPFR	91.0167	7.16476e-08	MS	GRAY	FALSE	1	0	0	FALSE	MascotWithNeutral	sp|Q9P253|VPS18_HUMAN
AAEGAEAQGFSGLFAAYTDHPPPFR	869.748	AAEGAEAQGFSGLFAAYTDHPPPFR	90.6333	1.79597e-05	HD	WHITE	FALSE	1	0.000236183	0.000118106	FALSE	MascotWithNeutral	sp|Q9P253|VPS18_HUMAN
AAEGTSFLLR	532.789	AAEGTSFLLR	56.65	2.96934e-05	HD	WHITE	FALSE	1	0.000305336	0.000152691	FALSE	MascotWithNeutral	sp|Q9NRU3|CNNM1_HUMAN
AAEGTSFLLR	532.791	AAEGTSFLLR	54.6333	1.95795e-05	HD	GRAY	FALSE	1	0.000231765	0.000115896	FALSE	MascotWithNeutral	sp|Q9NRU3|CNNM1_HUMAN
AAEGWSAPILTLAR	728.404	AAEGWSAPILTLAR	84.3333	0.0131606	MS	GRAY	FALSE	1	0.0109077	0.00548375	FALSE	MascotWithNeutral	sp|Q96T51|RUFY1_HUMAN
AAEHEVPLQER	639.829	AAEHEVPLQER	24.8333	0.00186283	MS	GRAY	FALSE	2	0.0034955	0.00175081	FALSE	MascotWithNeutral	sp|Q9P260|K1468_HUMAN
AAEHEVPLQER	639.826	AAEHEVPLQER	23.5667	0.00166716	HD	GRAY	FALSE	2	0.00330003	0.00165274	FALSE	MascotWithNeutral	sp|Q9P260|K1468_HUMAN
AAEHEVPLQER	426.886	AAEHEVPLQER	25.9167	0.0234813	HD	WHITE	FALSE	1	0.0146956	0.00740219	FALSE	MascotWithNeutral	sp|Q9P260|K1468_HUMAN
AAEHEVPLQER	426.885	AAEHEVPLQER	26.65	0.00823478	MS	WHITE	FALSE	1	0.00847955	0.00425783	FALSE	MascotWithNeutral	sp|Q9P260|K1468_HUMAN
AAEIASSDSANVSSR	732.85	AAEIASSDSANVSSR	25.5	9.17102e-07	HD	WHITE	FALSE	2	0	0	FALSE	MascotWithNeutral	sp|P42338|PK3CB_HUMAN
AAEIASSDSANVSSR	732.85	AAEIASSDSANVSSR	27.05	2.24809e-05	MS	WHITE	FALSE	2	0.000224649	0.000112337	FALSE	MascotWithNeutral	sp|P42338|PK3CB_HUMAN
AAEIASSDSANVSSR	732.85	AAEIASSDSANVSSR	25.9833	4.56406e-05	MS	GRAY	FALSE	1	0.000385707	0.000192891	FALSE	MascotWithNeutral	sp|P42338|PK3CB_HUMAN
AAEIASSDSANVSSR	732.854	AAEIASSDSANVSSR	25.7167	2.12145e-06	HD	GRAY	FALSE	1	0	0	FALSE	MascotWithNeutral	sp|P42338|PK3CB_HUMAN
AAEIGYEDPINPTYEATNAMYHR	876.067	AAEIGYEDPINPTYEATNAMYHR	71.3333	2.04582e-07	HD	WHITE	FALSE	1	0	0	FALSE	MascotWithNeutral	sp|O43272|PROD_HUMAN
AAEIGYEDPINPTYEATNAMYHR	876.07	AAEIGYEDPINPTYEATNAMYHR	68.5167	3.53967e-07	HD	GRAY	FALSE	2	0	0	FALSE	MascotWithNeutral	sp|O43272|PROD_HUMAN
AAEIGYEDPINPTYEATNAMYHR	876.07	AAEIGYEDPINPTYEATNAMYHR	71.6	2.9869e-06	MS	GRAY	FALSE	1	0	0	FALSE	MascotWithNeutral	sp|O43272|PROD_HUMAN
AAEILAR	372.224	AAEILAR	30.8167	0.000514005	MS	WHITE	FALSE	1	0.00149104	0.000746075	FALSE	MascotWithNeutral	sp|P05023|AT1A1_HUMAN
AAEILAR	372.224	AAEILAR	24.0333	4.74207e-06	MS	GRAY	FALSE	2	3.62332e-05	1.81169e-05	FALSE	MascotWithNeutral	sp|P05023|AT1A1_HUMAN
AAEILAR	372.224	AAEILAR	22.9	4.74207e-06	HD	GRAY	FALSE	2	3.62339e-05	1.81173e-05	FALSE	MascotWithNeutral	sp|P05023|AT1A1_HUMAN
AAEILAR	372.224	AAEILAR	26.65	0.000327316	HD	WHITE	FALSE	2	0.00109244	0.000546521	FALSE	MascotWithNeutral	sp|P05023|AT1A1_HUMAN
AAEINGEVDDDDAGGEWR	959.905	AAEINGEVDDDDAGGEWR	49.8833	1.82972e-06	HD	GRAY	FALSE	1	0	0	FALSE	MascotWithNeutral	sp|Q92614|MY18A_HUMAN
AAEINGEVDDDDAGGEWR	959.904	AAEINGEVDDDDAGGEWR	52.2833	3.50936e-10	MS	WHITE	FALSE	1	0	0	FALSE	MascotWithNeutral	sp|Q92614|MY18A_HUMAN
AAELALK	358.22	AAELALK	25.8167	0.000144954	MS	GRAY	FALSE	1	0.000683901	0.000342067	FALSE	MascotWithNeutral	sp|Q5VYK3|ECM29_HUMAN
AAELALK	358.221	AAELALK	25.95	0.000153671	HD	GRAY	FALSE	1	0.000744142	0.000372209	FALSE	MascotWithNeutral	sp|Q5VYK3|ECM29_HUMAN
AAELEEELK	516.267	AAELEEELK	37.3167	0.000256198	HD	GRAY	FALSE	1	0.000970829	0.00048565	FALSE	MascotWithNeutral	sp|Q9BZL4|PP12C_HUMAN
AAELEMELNEHSLVIDTLK	1078.05	AAELEMELNEHSLVIDTLK	83.8333	3.48667e-07	HD	GRAY	FALSE	2	0	0	FALSE	MascotWithNeutral	sp|Q9UHV9|PFD2_HUMAN
AAELEMELNEHSLVIDTLK	719.038	AAELEMELNEHSLVIDTLK	86.0667	3.6983e-06	MS	WHITE	FALSE	1	0	0	FALSE	MascotWithNeutral	sp|Q9UHV9|PFD2_HUMAN
AAELEMELNEHSLVIDTLK	719.039	AAELEMELNEHSLVIDTLK	84.4	1.36823e-08	MS	GRAY	FALSE	2	0	0	FALSE	MascotWithNeutral	sp|Q9UHV9|PFD2_HUMAN
AAELEPDQLLAWQGLANLYEK	1186.61	AAELEPDQLLAWQGLANLYEK	107.9	0.00126782	HD	WHITE	FALSE	1	0.00285125	0.00142766	FALSE	MascotWithNeutral	sp|Q6PGP7|TTC37_HUMAN
AAELEPDQLLAWQGLANLYEK	791.413	AAELEPDQLLAWQGLANLYEK	104.867	0.000172509	HD	GRAY	FALSE	2	0.000744891	0.000372584	FALSE	MascotWithNeutral	sp|Q6PGP7|TTC37_HUMAN
AAELEPDQLLAWQGLANLYEK	791.41	AAELEPDQLLAWQGLANLYEK	105.983	6.78333e-06	MS	GRAY	FALSE	1	6.62109e-05	3.31066e-05	FALSE	MascotWithNeutral	sp|Q6PGP7|TTC37_HUMAN
AAELETAR	430.726	AAELETAR	15.6333	0.000157841	MS	GRAY	FALSE	1	0.000740329	0.000370302	FALSE	MascotWithNeutral	sp|Q8TF61|FBX41_HUMAN
AAELETAR	430.727	AAELETAR	15.1333	0.00278304	HD	GRAY	FALSE	1	0.00433464	0.00217203	FALSE	MascotWithNeutral	sp|Q8TF61|FBX41_HUMAN
AAELETARQESAR	477.91	AAELETARQESAR	20.3167	0.000600699	HD	GRAY	FALSE	2	0.0017061	0.000853777	FALSE	MascotWithNeutral	sp|Q8TF61|FBX41_HUMAN
AAELFHQLSQALEVLTDAAAR	752.068	AAELFHQLSQALEVLTDAAAR	115.517	0.000250434	MS	GRAY	FALSE	2	0.000959515	0.000479988	FALSE	MascotWithNeutral	sp|Q9NVM6|DJC17_HUMAN
AAELFHQLSQALEVLTDAAAR	752.066	AAELFHQLSQALEVLTDAAAR	116.483	0.000103605	HD	GRAY	FALSE	1	0.000492144	0.000246133	FALSE	MascotWithNeutral	sp|Q9NVM6|DJC17_HUMAN
AAELIANSLATAGDGLIELR	1000.04	AAELIAN[+1.0]SLATAGDGLIELR	89.6	1.16497e-06	MS	GRAY	FALSE	1	0	0	FALSE	MascotWithNeutral	sp|P35232|PHB_HUMAN
AAELIANSLATAGDGLIELR	999.551	AAELIANSLATAGDGLIELR	99.7667	3.72841e-09	MS	WHITE	FALSE	4	0	0	FALSE	MascotWithNeutral	sp|P35232|PHB_HUMAN
AAELIANSLATAGDGLIELR	1000.04	AAELIAN[+1.0]SLATAGDGLIELR	89.7333	0.000277727	HD	GRAY	FALSE	1	0.000734484	0.000367377	FALSE	MascotWithNeutral	sp|P35232|PHB_HUMAN
AAELIANSLATAGDGLIELR	999.55	AAELIANSLATAGDGLIELR	95.7	4.33891e-09	HD	GRAY	FALSE	6	0	0	FALSE	MascotWithNeutral	sp|P35232|PHB_HUMAN
AAELIANSLATAGDGLIELR	999.548	AAELIANSLATAGDGLIELR	97.6667	1.98059e-09	HD	WHITE	FALSE	4	0	0	FALSE	MascotWithNeutral	sp|P35232|PHB_HUMAN
AAELIANSLATAGDGLIELR	999.55	AAELIANSLATAGDGLIELR	96.1667	4.21751e-10	MS	GRAY	FALSE	5	0	0	FALSE	MascotWithNeutral	sp|P35232|PHB_HUMAN
AAELIANSLATAGDGLIELRK	709.399	AAELIANSLATAGDGLIELRK	89.3	9.69119e-08	MS	WHITE	FALSE	3	0	0	FALSE	MascotWithNeutral	sp|P35232|PHB_HUMAN
AAELIANSLATAGDGLIELRK	709.399	AAELIANSLATAGDGLIELRK	87.6167	2.23083e-07	HD	WHITE	FALSE	3	0	0	FALSE	MascotWithNeutral	sp|P35232|PHB_HUMAN
AAELIANSLATAGDGLIELRK	709.401	AAELIANSLATAGDGLIELRK	85.9	6.51581e-08	HD	GRAY	FALSE	4	0	0	FALSE	MascotWithNeutral	sp|P35232|PHB_HUMAN
AAELLAR	372.224	AAELLAR	24.0333	4.74207e-06	MS	GRAY	FALSE	2	3.62319e-05	1.81163e-05	FALSE	MascotWithNeutral	sp|P54707|AT12A_HUMAN
AAELLAR	372.224	AAELLAR	30.8167	0.000514005	MS	WHITE	FALSE	1	0.00149103	0.000746069	FALSE	MascotWithNeutral	sp|P54707|AT12A_HUMAN
AAELLAR	372.224	AAELLAR	26.65	0.000327316	HD	WHITE	FALSE	2	0.00109244	0.000546517	FALSE	MascotWithNeutral	sp|P54707|AT12A_HUMAN
AAELLAR	372.224	AAELLAR	22.9	4.74207e-06	HD	GRAY	FALSE	2	3.62325e-05	1.81166e-05	FALSE	MascotWithNeutral	sp|P54707|AT12A_HUMAN
AAELMTR	404.205	AAELM[+16.0]TR	9.6	0.0189884	MS	GRAY	FALSE	1	0.0132284	0.00665826	FALSE	MascotWithNeutral	sp|P55196|AFAD_HUMAN
AAELQAQWER	601.302	AAELQAQWER	43.3333	7.80031e-06	MS	GRAY	FALSE	2	6.39243e-05	3.19632e-05	FALSE	MascotWithNeutral	sp|O15020|SPTN2_HUMAN
AAELQAQWER	601.302	AAELQAQWER	42.2167	2.04565e-05	HD	GRAY	FALSE	1	0.000229507	0.000114767	FALSE	MascotWithNeutral	sp|O15020|SPTN2_HUMAN
AAELQAQWERLEALAEER	705.028	AAELQAQWERLEALAEER	86.8833	0.000125963	HD	GRAY	FALSE	2	0.000526759	0.000263449	FALSE	MascotWithNeutral	sp|O15020|SPTN2_HUMAN
AAELQAR	379.711	AAELQAR	8.5	0.0245748	MS	GRAY	FALSE	1	0.0151037	0.00760932	FALSE	MascotWithNeutral	sp|O43395|PRPF3_HUMAN
AAELTDEDFMR	649.29	AAELTDEDFMR	56.3	1.20908e-07	HD	GRAY	FALSE	2	0	0	FALSE	MascotWithNeutral	sp|Q9UPA5|BSN_HUMAN
AAELTDEDFMR	649.29	AAELTDEDFMR	55.6667	1.16197e-07	MS	GRAY	FALSE	1	0	0	FALSE	MascotWithNeutral	sp|Q9UPA5|BSN_HUMAN
AAELYER	426.216	AAELYER	21.0833	0.000202304	HD	GRAY	FALSE	1	0.000900162	0.000450284	FALSE	MascotWithNeutral	sp|O00408|PDE2A_HUMAN
AAELYER	426.217	AAELYER	21.4833	0.000250004	MS	GRAY	FALSE	1	0.000959923	0.000480192	FALSE	MascotWithNeutral	sp|O00408|PDE2A_HUMAN
AAELYER	426.216	AAELYER	19.3667	0.00350204	HD	WHITE	FALSE	1	0.00486235	0.0024371	FALSE	MascotWithNeutral	sp|O00408|PDE2A_HUMAN
AAEMLSQLDLFSR	740.877	AAEMLSQLDLFSR	86.7	1.89772e-07	MS	GRAY	FALSE	1	0	0	FALSE	MascotWithNeutral	sp|P78318|IGBP1_HUMAN
AAEMLSQLDLFSRNEDLEEIASTDLK	980.152	AAEMLSQLDLFSRNEDLEEIASTDLK	99.6167	1.82724e-05	HD	GRAY	FALSE	1	0.000235402	0.000117715	FALSE	MascotWithNeutral	sp|P78318|IGBP1_HUMAN
AAEMMASLLK	540.775	AAEM[+16.0]MASLLK	52.2833	2.12968e-05	HD	WHITE	FALSE	1	0.000227445	0.000113735	FALSE	MascotWithNeutral	sp|P33176|KINH_HUMAN
AAEMMASLLK	540.775	AAEM[+16.0]MASLLK	53.6667	0.000492475	MS	WHITE	FALSE	1	0.00141912	0.000710066	FALSE	MascotWithNeutral	sp|P33176|KINH_HUMAN
AAEMMASLLK	532.779	AAEMMASLLK	66.1833	0.0118592	HD	WHITE	FALSE	1	0.0103166	0.00518506	FALSE	MascotWithNeutral	sp|P33176|KINH_HUMAN
AAEMVPDLPSPPMEAPAPASNPSGR	830.4	AAEMVPDLPSPPMEAPAPASNPSGR	77.8	5.6422e-07	HD	GRAY	FALSE	2	0	0	FALSE	MascotWithNeutral	sp|Q6ZVM7|TM1L2_HUMAN
AAEMVPDLPSPPMEAPAPASNPSGR	830.397	AAEMVPDLPSPPMEAPAPASNPSGR	78.05	1.80754e-05	HD	WHITE	FALSE	1	0.000235877	0.000117952	FALSE	MascotWithNeutral	sp|Q6ZVM7|TM1L2_HUMAN
AAENMAVEPR	544.264	AAENMAVEPR	26.2167	5.81302e-07	HD	GRAY	FALSE	1	0	0	FALSE	MascotWithNeutral	sp|Q9UPX8|SHAN2_HUMAN
AAEPEVEVEVYRR	516.266	AAEPEVEVEVYRR	48	0.0138045	HD	WHITE	FALSE	1	0.0111635	0.00561306	FALSE	MascotWithNeutral	sp|Q6ICG6|K0930_HUMAN
AAEPLLTLER	556.82	AAEPLLTLER	58.3	0.000373703	MS	GRAY	FALSE	1	0.00119769	0.000599204	FALSE	MascotWithNeutral	sp|O60524|NEMF_HUMAN
AAEPLLTLER	556.819	AAEPLLTLER	58.0833	0.000302757	HD	GRAY	FALSE	1	0.00109191	0.000546252	FALSE	MascotWithNeutral	sp|O60524|NEMF_HUMAN
AAEPLLTLER	556.82	AAEPLLTLER	67.1333	0.00967303	MS	WHITE	FALSE	1	0.009167	0.0046046	FALSE	MascotWithNeutral	sp|O60524|NEMF_HUMAN
AAEPQEQEFGK	617.292	AAEPQEQEFGK	25.05	0.000103269	HD	GRAY	FALSE	1	0.000492427	0.000246274	FALSE	MascotWithNeutral	sp|Q9C0C2|TB182_HUMAN
AAEPSLVGLPQTISGDSGGMSAVSDGSSSSLAASASLFPLK	1283.98	AAEPSLVGLPQTISGDSGGMSAVSDGSSSSLAASASLFPLK	105.067	4.94283e-05	MS	GRAY	FALSE	1	0.000379799	0.000189936	FALSE	MascotWithNeutral	sp|Q15714|T22D1_HUMAN
AAEPSLVGLPQTISGDSGGMSAVSDGSSSSLAASASLFPLK	1289.65	AAEPSLVGLPQTISGDSGGM[+16.0]SAVSDGSSSSLAASASLFPLK	105.167	0.000461616	MS	GRAY	FALSE	1	0.00133691	0.000668901	FALSE	MascotWithNeutral	sp|Q15714|T22D1_HUMAN
AAEPSLVGLPQTISGDSGGMSAVSDGSSSSLAASASLFPLK	1283.97	AAEPSLVGLPQTISGDSGGMSAVSDGSSSSLAASASLFPLK	104.65	2.12786e-05	HD	GRAY	FALSE	1	0.000227471	0.000113748	FALSE	MascotWithNeutral	sp|Q15714|T22D1_HUMAN
AAEPTVDQR	493.748	AAEPTVDQR	15.6167	0.000238854	MS	GRAY	FALSE	1	0.000952188	0.000476321	FALSE	MascotWithNeutral	sp|O00555|CAC1A_HUMAN
AAEQAHLWAELVFLYDK	1002.52	AAEQAHLWAELVFLYDK	100.15	8.87233e-05	HD	WHITE	FALSE	4	0.000450518	0.00022531	FALSE	MascotWithNeutral	sp|P53675|CLH2_HUMAN;sp|Q00610|CLH1_HUMAN
AAEQAHLWAELVFLYDK	1002.52	AAEQAHLWAELVFLYDK	99.0667	2.19808e-07	MS	GRAY	FALSE	4	0	0	FALSE	MascotWithNeutral	sp|P53675|CLH2_HUMAN;sp|Q00610|CLH1_HUMAN
AAEQAHLWAELVFLYDK	668.679	AAEQAHLWAELVFLYDK	101.433	0.000919105	MS	WHITE	FALSE	2	0.00238364	0.00119324	FALSE	MascotWithNeutral	sp|P53675|CLH2_HUMAN;sp|Q00610|CLH1_HUMAN
AAEQAHLWAELVFLYDK	668.679	AAEQAHLWAELVFLYDK	98.8	0.000319802	HD	GRAY	FALSE	6	0.00109667	0.000548636	FALSE	MascotWithNeutral	sp|P53675|CLH2_HUMAN;sp|Q00610|CLH1_HUMAN
AAEQYTPK	454.229	AAEQYTPK	16.2	0.00142263	MS	WHITE	FALSE	1	0.00306009	0.00153239	FALSE	MascotWithNeutral	sp|P49327|FAS_HUMAN
AAESLADPTEYENLFPGLK	1033.01	AAESLADPTEYENLFPGLK	92.7167	0.000567938	HD	WHITE	FALSE	2	0.00157375	0.000787497	FALSE	MascotWithNeutral	sp|P35606|COPB2_HUMAN
AAESLADPTEYENLFPGLK	1033.01	AAESLADPTEYENLFPGLK	91.7167	0.000257727	HD	GRAY	FALSE	1	0.000969857	0.000485164	FALSE	MascotWithNeutral	sp|P35606|COPB2_HUMAN
AAESLADPTEYENLFPGLK	1033.01	AAESLADPTEYENLFPGLK	92.6167	0.00189008	MS	GRAY	FALSE	1	0.00351062	0.0017584	FALSE	MascotWithNeutral	sp|P35606|COPB2_HUMAN
AAESLADPTEYENLFPGLK	1033.01	AAESLADPTEYENLFPGLK	93.9	0.00261825	MS	WHITE	FALSE	1	0.00416702	0.00208786	FALSE	MascotWithNeutral	sp|P35606|COPB2_HUMAN
AAESLTAIPEPASPQLLETPIHASQIQK	980.863	AAESLTAIPEPASPQLLETPIHASQIQK	85.1833	0.00236566	MS	WHITE	FALSE	1	0.00385639	0.00193192	FALSE	MascotWithNeutral	sp|Q14676|MDC1_HUMAN
AAESTEEVSSLRPPR	543.614	AAESTEEVSSLRPPR	40.2333	0.00135847	MS	GRAY	FALSE	1	0.00295169	0.00147803	FALSE	MascotWithNeutral	sp|Q709C8|VP13C_HUMAN
AAESTEEVSSLRPPR	543.609	AAESTEEVSSLRPPR	43.9333	0.0437075	MS	WHITE	FALSE	1	0.019513	0.00985264	FALSE	MascotWithNeutral	sp|Q709C8|VP13C_HUMAN
AAESTEEVSSLRPPR	543.612	AAESTEEVSSLRPPR	39.65	0.00422828	HD	WHITE	FALSE	1	0.00534738	0.00268086	FALSE	MascotWithNeutral	sp|Q709C8|VP13C_HUMAN
AAESTEEVSSLRPPR	543.613	AAESTEEVSSLRPPR	38.95	0.000686692	HD	GRAY	FALSE	1	0.00182747	0.000914572	FALSE	MascotWithNeutral	sp|Q709C8|VP13C_HUMAN
AAESVSKPDVSEEAPGPSK	628.978	AAESVSKPDVSEEAPGPSK	34.9	0.000142164	MS	WHITE	FALSE	1	0.000686418	0.000343327	FALSE	MascotWithNeutral	sp|Q9BY42|RTF2_HUMAN
AAETTVVEVEEIVDIGAFAPEDIHIPQIYVHR	890.965	AAETTVVEVEEIVDIGAFAPEDIHIPQIYVHR	111.85	5.20828e-05	HD	GRAY	FALSE	2	0.00037592	0.000187995	FALSE	MascotWithNeutral	sp|P55809|SCOT1_HUMAN
AAETTVVEVEEIVDIGAFAPEDIHIPQIYVHR	890.963	AAETTVVEVEEIVDIGAFAPEDIHIPQIYVHR	113.983	9.69267e-05	MS	GRAY	FALSE	6	0.000461323	0.000230715	FALSE	MascotWithNeutral	sp|P55809|SCOT1_HUMAN
AAETYGVR	433.722	AAETYGVR	19.8833	0.000669161	MS	WHITE	FALSE	3	0.00176932	0.000885443	FALSE	MascotWithNeutral	sp|Q9UI15|TAGL3_HUMAN
AAETYGVR	433.721	AAETYGVR	16.8333	0.000177017	MS	GRAY	FALSE	3	0.000758006	0.000379147	FALSE	MascotWithNeutral	sp|Q9UI15|TAGL3_HUMAN
AAETYGVR	433.722	AAETYGVR	17.35	0.000419244	HD	GRAY	FALSE	3	0.00130108	0.000650963	FALSE	MascotWithNeutral	sp|Q9UI15|TAGL3_HUMAN
AAETYGVR	433.722	AAETYGVR	17.1333	0.000445003	HD	WHITE	FALSE	2	0.00133045	0.000665667	FALSE	MascotWithNeutral	sp|Q9UI15|TAGL3_HUMAN
AAETYGVRTTDIFQTVDLWEGK	834.087	AAETYGVRTTDIFQTVDLWEGK	90.4667	0.000802205	HD	GRAY	FALSE	1	0.00208917	0.00104568	FALSE	MascotWithNeutral	sp|Q9UI15|TAGL3_HUMAN
AAEVCQQSNQK	631.797	AAEVC[+57.0]QQSNQK	5.6	0.0305009	MS	GRAY	FALSE	1	0.0166166	0.00837791	FALSE	MascotWithNeutral	sp|Q5T848|GP158_HUMAN
AAEVCQQSNQK	632.297	AAEVC[+57.0]QQSNQK	5.13333	7.41865e-05	HD	GRAY	FALSE	1	0.000388897	0.000194486	FALSE	MascotWithNeutral	sp|Q5T848|GP158_HUMAN
AAEVGDDFLGDFVVGER	898.422	AAEVGDDFLGDFVVGER	94.25	7.54554e-10	MS	WHITE	FALSE	1	0	0	FALSE	MascotWithNeutral	sp|Q9UDT6|CLIP2_HUMAN
AAEVGDDFLGDFVVGER	898.433	AAEVGDDFLGDFVVGER	88.2167	1.06941e-10	HD	GRAY	FALSE	1	0	0	FALSE	MascotWithNeutral	sp|Q9UDT6|CLIP2_HUMAN
AAEVGDDFLGDFVVGER	898.425	AAEVGDDFLGDFVVGER	90.9667	4.69298e-05	HD	WHITE	FALSE	1	0.000383795	0.000191934	FALSE	MascotWithNeutral	sp|Q9UDT6|CLIP2_HUMAN
AAEVGDDFLGDFVVGER	898.433	AAEVGDDFLGDFVVGER	88.8333	2.6582e-10	MS	GRAY	FALSE	2	0	0	FALSE	MascotWithNeutral	sp|Q9UDT6|CLIP2_HUMAN
AAEVLNK	372.713	AAEVLNK	13.1	0.0272601	MS	WHITE	FALSE	1	0.0158077	0.00796683	FALSE	MascotWithNeutral	sp|P52272|HNRPM_HUMAN
AAEVLNK	372.714	AAEVLNK	11.5167	0.000883325	MS	GRAY	FALSE	1	0.00234829	0.00117552	FALSE	MascotWithNeutral	sp|P52272|HNRPM_HUMAN
AAEVLVYGAPPGR	650.358	AAEVLVYGAPPGR	55.1667	0.000220563	MS	WHITE	FALSE	1	0.000934261	0.000467349	FALSE	MascotWithNeutral	sp|Q4KMQ1|TPRN_HUMAN
AAEVPNEELINLLLK	833.477	AAEVPNEELINLLLK	102.6	9.46558e-05	MS	GRAY	FALSE	3	0.000463383	0.000231745	FALSE	MascotWithNeutral	sp|Q709C8|VP13C_HUMAN
AAEVPNEELINLLLK	833.479	AAEVPNEELINLLLK	101.567	0.000146397	HD	GRAY	FALSE	3	0.000682576	0.000341405	FALSE	MascotWithNeutral	sp|Q709C8|VP13C_HUMAN
AAEVPNEELINLLLK	833.476	AAEVPNEELINLLLK	110.15	0.000907284	MS	WHITE	FALSE	1	0.00236398	0.00118339	FALSE	MascotWithNeutral	sp|Q709C8|VP13C_HUMAN
AAEVPNEELINLLLK	833.478	AAEVPNEELINLLLK	104.967	0.00877025	HD	WHITE	FALSE	1	0.00873406	0.00438619	FALSE	MascotWithNeutral	sp|Q709C8|VP13C_HUMAN
AAEVYTR	405.21	AAEVYTR	15.1333	0.00136658	MS	WHITE	FALSE	2	0.00296114	0.00148276	FALSE	MascotWithNeutral	sp|Q7Z4V5|HDGR2_HUMAN
AAEVYTR	405.211	AAEVYTR	12.2	0.00210133	HD	WHITE	FALSE	1	0.00365532	0.00183101	FALSE	MascotWithNeutral	sp|Q7Z4V5|HDGR2_HUMAN
AAEWQLDQPSWSGR	815.884	AAEWQLDQPSWSGR	66.1667	1.08713e-05	HD	WHITE	FALSE	1	5.90162e-05	2.9509e-05	FALSE	MascotWithNeutral	sp|Q9NVZ3|NECP2_HUMAN
AAEWQLDQPSWSGR	815.885	AAEWQLDQPSWSGR	65.35	0.000233117	MS	GRAY	FALSE	1	0.000955956	0.000478206	FALSE	MascotWithNeutral	sp|Q9NVZ3|NECP2_HUMAN
AAEWQLDQPSWSGR	815.885	AAEWQLDQPSWSGR	65.2833	8.72482e-06	HD	GRAY	FALSE	1	6.22016e-05	3.11018e-05	FALSE	MascotWithNeutral	sp|Q9NVZ3|NECP2_HUMAN
AAEWYNIDFSLQNQLR	984.494	AAEWYNIDFSLQNQLR	90.7167	2.76175e-05	MS	GRAY	FALSE	1	0.000238615	0.000119322	FALSE	MascotWithNeutral	sp|Q13045|FLII_HUMAN
AAEYHLR	430.225	AAEYHLR	15.8	0.0462001	MS	GRAY	FALSE	1	0.0200977	0.0101508	FALSE	MascotWithNeutral	sp|Q86YR5|GPSM1_HUMAN
AAEYIAK	383.211	AAEYIAK	12.7	0.015582	HD	GRAY	FALSE	1	0.0119572	0.00601458	FALSE	MascotWithNeutral	sp|P15882|CHIN_HUMAN
AAFAPFGR	418.724	AAFAPFGR	47.7833	0.000447492	HD	GRAY	FALSE	1	0.00132944	0.000665164	FALSE	MascotWithNeutral	sp|P31483|TIA1_HUMAN
AAFAPFGR	418.724	AAFAPFGR	48.05	0.000247121	MS	GRAY	FALSE	1	0.000961882	0.000481172	FALSE	MascotWithNeutral	sp|P31483|TIA1_HUMAN
AAFDDAIAELDTLSEESYK	1044.49	AAFDDAIAELDTLSEESYK	101.667	8.78373e-07	MS	WHITE	FALSE	12	0	0	FALSE	MascotWithNeutral	sp|P62258|1433E_HUMAN
AAFDDAIAELDTLSEESYK	696.661	AAFDDAIAELDTLSEESYK	99.4	2.30373e-07	HD	WHITE	FALSE	10	0	0	FALSE	MascotWithNeutral	sp|P62258|1433E_HUMAN
AAFDDAIAELDTLSEESYK	696.661	AAFDDAIAELDTLSEESYK	98.2333	2.94016e-07	HD	GRAY	FALSE	9	0	0	FALSE	MascotWithNeutral	sp|P62258|1433E_HUMAN
AAFDDAIAELDTLSEESYK	1044.49	AAFDDAIAELDTLSEESYK	98.1167	9.43906e-09	MS	GRAY	FALSE	10	0	0	FALSE	MascotWithNeutral	sp|P62258|1433E_HUMAN
AAFDVNNK	439.722	AAFDVNNK	19.7667	0.0304157	HD	WHITE	FALSE	1	0.0165885	0.0083636	FALSE	MascotWithNeutral	sp|P11274|BCR_HUMAN
AAFEGVVR	424.735	AAFEGVVR	39.3	0.00511093	HD	WHITE	FALSE	1	0.00624746	0.00313352	FALSE	MascotWithNeutral	sp|Q14416|GRM2_HUMAN
AAFEGVVR	424.734	AAFEGVVR	36.2833	0.0425693	MS	GRAY	FALSE	1	0.0191897	0.00968779	FALSE	MascotWithNeutral	sp|Q14416|GRM2_HUMAN
AAFENWEVEVTFR	799.388	AAFENWEVEVTFR	84.4333	1.69504e-05	MS	GRAY	FALSE	1	0.000239343	0.000119686	FALSE	MascotWithNeutral	sp|P49257|LMAN1_HUMAN
AAFERESDVPLK	681.357	AAFERESDVPLK	38.3	0.0288324	HD	GRAY	FALSE	1	0.0162858	0.00820975	FALSE	MascotWithNeutral	sp|Q969H8|MYDGF_HUMAN
AAFERESDVPLKTEEFEVTK	775.726	AAFERESDVPLKTEEFEVTK	58.3333	0.000359457	HD	GRAY	FALSE	2	0.00114733	0.000573994	FALSE	MascotWithNeutral	sp|Q969H8|MYDGF_HUMAN
AAFERESDVPLKTEEFEVTK	775.73	AAFERESDVPLKTEEFEVTK	61.65	0.00646922	MS	WHITE	FALSE	1	0.00730649	0.00366664	FALSE	MascotWithNeutral	sp|Q969H8|MYDGF_HUMAN
AAFFLSYEELLQR	793.914	AAFFLSYEELLQR	103.067	7.27067e-05	MS	WHITE	FALSE	1	0.000370887	0.000185478	FALSE	MascotWithNeutral	sp|Q86UX2|ITIH5_HUMAN
AAFFLSYEELLQR	793.914	AAFFLSYEELLQR	98.8667	1.13021e-06	MS	GRAY	FALSE	1	0	0	FALSE	MascotWithNeutral	sp|Q86UX2|ITIH5_HUMAN
AAFFLSYEELLQR	793.916	AAFFLSYEELLQR	98	6.23109e-07	HD	GRAY	FALSE	1	0	0	FALSE	MascotWithNeutral	sp|Q86UX2|ITIH5_HUMAN
AAFFVTLDETEEGYRSEDPDTSMDSYAK	1058.8	AAFFVTLDETEEGYRSEDPDTSMDSYAK	81.4667	0.00813194	HD	GRAY	FALSE	1	0.00844639	0.00424111	FALSE	MascotWithNeutral	sp|P50416|CPT1A_HUMAN
AAFFVTLDETEEGYRSEDPDTSMDSYAK	1058.8	AAFFVTLDETEEGYRSEDPDTSMDSYAK	82.15	0.000431707	MS	GRAY	FALSE	1	0.00132301	0.000661944	FALSE	MascotWithNeutral	sp|P50416|CPT1A_HUMAN
AAFGEEVDAVDTGISR	818.896	AAFGEEVDAVDTGISR	64.8667	7.19421e-07	MS	WHITE	FALSE	1	0	0	FALSE	MascotWithNeutral	sp|O00273|DFFA_HUMAN
AAFGEEVDAVDTGISR	818.897	AAFGEEVDAVDTGISR	62.2667	5.01573e-06	HD	GRAY	FALSE	1	7.13814e-05	3.5692e-05	FALSE	MascotWithNeutral	sp|O00273|DFFA_HUMAN
AAFGEEVDAVDTGISR	818.897	AAFGEEVDAVDTGISR	62.6333	3.86541e-09	MS	GRAY	FALSE	1	0	0	FALSE	MascotWithNeutral	sp|O00273|DFFA_HUMAN
AAFGEEVDAVDTGISRETSSDVALASHILTALREK	732.778	AAFGEEVDAVDTGISRETSSDVALASHILTALREK	108.65	0.0330832	HD	GRAY	FALSE	1	0.0171764	0.00866261	FALSE	MascotWithNeutral	sp|O00273|DFFA_HUMAN
AAFGGAEHVPPELWEPFYTDQYAQEHVKPPVTR	942.464	AAFGGAEHVPPELWEPFYTDQYAQEHVKPPVTR	83.7	0.00603726	HD	GRAY	FALSE	1	0.0069671	0.00349573	FALSE	MascotWithNeutral	sp|Q9P1Y5|CAMP3_HUMAN
AAFGGAEHVPPELWEPFYTDQYAQEHVKPPVTR	754.173	AAFGGAEHVPPELWEPFYTDQYAQEHVKPPVTR	83.8333	0.00112576	MS	GRAY	FALSE	2	0.00258887	0.00129611	FALSE	MascotWithNeutral	sp|Q9P1Y5|CAMP3_HUMAN
AAFGGSGGR	390.191	AAFGGSGGR	7.31667	0.00882481	HD	GRAY	FALSE	3	0.00881957	0.00442932	FALSE	MascotWithNeutral	sp|P35908|K22E_HUMAN;zz|ZZ_FGCZCont0146|;zz|ZZ_FGCZCont0242|
AAFGGSGGR	390.194	AAFGGSGGR	7.65	0.00426945	MS	GRAY	FALSE	3	0.00539084	0.0027027	FALSE	MascotWithNeutral	sp|P35908|K22E_HUMAN;zz|ZZ_FGCZCont0146|;zz|ZZ_FGCZCont0242|
AAFGKADDDDVVVK	725.363	AAFGKADDDDVVVK	35.1	1.01655e-05	HD	GRAY	FALSE	2	5.99637e-05	2.99828e-05	FALSE	MascotWithNeutral	sp|Q9Y4G6|TLN2_HUMAN
AAFGLSEAGFNTACVTK	872.424	AAFGLSEAGFNTAC[+57.0]VTK	70.0167	5.60248e-08	MS	GRAY	FALSE	1	0	0	FALSE	MascotWithNeutral	sp|P31040|SDHA_HUMAN
AAFGLSEAGFNTACVTK	872.423	AAFGLSEAGFNTAC[+57.0]VTK	69.25	4.19236e-08	HD	GRAY	FALSE	1	0	0	FALSE	MascotWithNeutral	sp|P31040|SDHA_HUMAN
AAFGQVR	374.709	AAFGQVR	20.6333	0.00233282	MS	GRAY	FALSE	1	0.00380936	0.00190831	FALSE	MascotWithNeutral	sp|Q9HC21|TPC_HUMAN
AAFLAR	324.694	AAFLAR	29.1833	0.0189388	HD	WHITE	FALSE	1	0.0131811	0.00663429	FALSE	MascotWithNeutral	sp|Q9UPV7|PHF24_HUMAN
AAFLAR	324.695	AAFLAR	25.6333	0.00172003	MS	GRAY	FALSE	1	0.00339833	0.00170205	FALSE	MascotWithNeutral	sp|Q9UPV7|PHF24_HUMAN
AAFLAR	324.695	AAFLAR	25.5833	0.0391323	HD	GRAY	FALSE	1	0.0183483	0.00925908	FALSE	MascotWithNeutral	sp|Q9UPV7|PHF24_HUMAN
AAFLAR	324.695	AAFLAR	30.0833	0.0314305	MS	WHITE	FALSE	1	0.016856	0.00849962	FALSE	MascotWithNeutral	sp|Q9UPV7|PHF24_HUMAN
AAFLGQR	381.716	AAFLGQR	27.05	0.0257968	MS	GRAY	FALSE	1	0.0154557	0.00778801	FALSE	MascotWithNeutral	sp|O95248|MTMR5_HUMAN
AAFLGQR	381.716	AAFLGQR	29.6667	0.0424443	MS	WHITE	FALSE	1	0.0191333	0.00965903	FALSE	MascotWithNeutral	sp|O95248|MTMR5_HUMAN
AAFLLTVLSERPEHHNLAFR	581.07	AAFLLTVLSERPEHHNLAFR	76.6167	0.0027997	MS	GRAY	FALSE	1	0.00434146	0.00217545	FALSE	MascotWithNeutral	sp|A7E2V4|ZSWM8_HUMAN
AAFLNFFR	493.265	AAFLNFFR	84.85	0.000631185	MS	GRAY	FALSE	1	0.00175917	0.000880357	FALSE	MascotWithNeutral	sp|Q5JTZ9|SYAM_HUMAN
AAFLNFFR	493.265	AAFLNFFR	89.2333	0.00855797	MS	WHITE	FALSE	1	0.00865992	0.00434879	FALSE	MascotWithNeutral	sp|Q5JTZ9|SYAM_HUMAN
AAFLNFFR	493.267	AAFLNFFR	87.9833	0.000264391	HD	WHITE	FALSE	1	0.000980805	0.000490643	FALSE	MascotWithNeutral	sp|Q5JTZ9|SYAM_HUMAN
AAFNSGK	348.171	AAFN[+1.0]SGK	3.3	0.000564986	MS	GRAY	FALSE	1	0.00225407	0.0011283	FALSE	MascotWithNeutral	sp|P04406|G3P_HUMAN
AAFNSGK	347.679	AAFNSGK	0.0333333	0.01469	HD	GRAY	FALSE	3	0.0115539	0.00581049	FALSE	MascotWithNeutral	sp|P04406|G3P_HUMAN
AAFNSGK	347.681	AAFNSGK	5.8	0.00425459	MS	WHITE	FALSE	8	0.00539343	0.00270401	FALSE	MascotWithNeutral	sp|P04406|G3P_HUMAN
AAFNSGK	347.681	AAFNSGK	3.11667	0.00034328	HD	WHITE	FALSE	11	0.00111266	0.000556638	FALSE	MascotWithNeutral	sp|P04406|G3P_HUMAN
AAFNSGK	348.171	AAFN[+1.0]SGK	1.06667	0.000643534	HD	GRAY	FALSE	1	0.00220195	0.00110219	FALSE	MascotWithNeutral	sp|P04406|G3P_HUMAN
AAFNSGK	347.68	AAFNSGK	1.06667	0.000677488	MS	GRAY	FALSE	12	0.00181815	0.0009099	FALSE	MascotWithNeutral	sp|P04406|G3P_HUMAN
AAFNSGKVDIVAINDPFIDLNYMVYMFQYDSTHGK	1000.73	AAFNSGKVDIVAINDPFIDLNYMVYM[+16.0]FQYDSTHGK	115.85	0.00307196	HD	WHITE	FALSE	2	0.00459055	0.00230055	FALSE	MascotWithNeutral	sp|P04406|G3P_HUMAN
AAFNSGKVDIVAINDPFIDLNYMVYMFQYDSTHGK	996.733	AAFNSGKVDIVAINDPFIDLNYMVYMFQYDSTHGK	123.1	0.0112181	HD	WHITE	FALSE	1	0.00997948	0.00501476	FALSE	MascotWithNeutral	sp|P04406|G3P_HUMAN
AAFNSGKVDIVAINDPFIDLNYMVYMFQYDSTHGK	1000.73	AAFNSGKVDIVAINDPFIDLNYM[+16.0]VYMFQYDSTHGK	105.483	0.000371195	HD	GRAY	FALSE	1	0.00118451	0.000592605	FALSE	MascotWithNeutral	sp|P04406|G3P_HUMAN
AAFNSGKVDIVAINDPFIDLNYMVYMFQYDSTHGK	996.725	AAFNSGKVDIVAINDPFIDLNYMVYMFQYDSTHGK	125.117	0.000184846	HD	GRAY	FALSE	1	0.000833231	0.000416789	FALSE	MascotWithNeutral	sp|P04406|G3P_HUMAN
AAFNSGKVDIVAINDPFIDLNYMVYMFQYDSTHGK	1000.73	AAFNSGKVDIVAINDPFIDLNYMVYM[+16.0]FQYDSTHGK	118.233	0.00129546	HD	GRAY	FALSE	2	0.00290085	0.00145253	FALSE	MascotWithNeutral	sp|P04406|G3P_HUMAN
AAFPEGFHPR	376.858	AAFPEGFHPR	44.6333	0.00836178	MS	WHITE	FALSE	1	0.00851899	0.00427772	FALSE	MascotWithNeutral	sp|Q05469|LIPS_HUMAN
AAFPEGFHPR	376.858	AAFPEGFHPR	42.2333	0.0287583	HD	WHITE	FALSE	1	0.0162806	0.00820712	FALSE	MascotWithNeutral	sp|Q05469|LIPS_HUMAN
AAFPEGFHPR	376.858	AAFPEGFHPR	38.1333	0.00194908	HD	GRAY	FALSE	1	0.00353953	0.0017729	FALSE	MascotWithNeutral	sp|Q05469|LIPS_HUMAN
AAFPEGFHPR	376.857	AAFPEGFHPR	40.0167	0.0184425	MS	GRAY	FALSE	1	0.0129734	0.00652904	FALSE	MascotWithNeutral	sp|Q05469|LIPS_HUMAN
AAFPGAPGEGPEAR	663.826	AAFPGAPGEGPEAR	42.4667	0.000655584	HD	WHITE	FALSE	2	0.00176179	0.000881672	FALSE	MascotWithNeutral	sp|P10636|TAU_HUMAN;zz|ZZ_FGCZCont0171|
AAFQLGSPWR	566.8	AAFQLGSPWR	66.8333	0.000633573	HD	GRAY	FALSE	1	0.00175821	0.00087988	FALSE	MascotWithNeutral	sp|P05091|ALDH2_HUMAN
AAFQLGSPWR	566.798	AAFQLGSPWR	70.2	0.000600497	HD	WHITE	FALSE	3	0.00170622	0.00085384	FALSE	MascotWithNeutral	sp|P05091|ALDH2_HUMAN
AAFQLGSPWR	566.799	AAFQLGSPWR	71.3	0.000139251	MS	WHITE	FALSE	1	0.000671823	0.000336024	FALSE	MascotWithNeutral	sp|P05091|ALDH2_HUMAN
AAFQLGSPWR	566.799	AAFQLGSPWR	67.7667	0.000575245	MS	GRAY	FALSE	1	0.0015708	0.000786016	FALSE	MascotWithNeutral	sp|P05091|ALDH2_HUMAN
AAFQLGSPWRR	430.235	AAFQLGSPWRR	56.1833	0.00193727	HD	GRAY	FALSE	1	0.00352004	0.00176313	FALSE	MascotWithNeutral	sp|P05091|ALDH2_HUMAN
AAFQSLLDAQADEAVLDHPDLK	789.734	AAFQSLLDAQADEAVLDHPDLK	89	0.000415308	HD	WHITE	FALSE	1	0.00130306	0.000651955	FALSE	MascotWithNeutral	sp|Q9UBI1|COMD3_HUMAN
AAFQSLLDAQADEAVLDHPDLK	789.734	AAFQSLLDAQADEAVLDHPDLK	86.7333	4.70589e-07	HD	GRAY	FALSE	1	0	0	FALSE	MascotWithNeutral	sp|Q9UBI1|COMD3_HUMAN
AAFQSLLDAQADEAVLDHPDLK	789.734	AAFQSLLDAQADEAVLDHPDLK	87.3	1.72448e-07	MS	GRAY	FALSE	1	0	0	FALSE	MascotWithNeutral	sp|Q9UBI1|COMD3_HUMAN
AAFQSLLDAQADEAVLDHPDLK	789.733	AAFQSLLDAQADEAVLDHPDLK	92.4333	2.81971e-05	MS	WHITE	FALSE	1	0.000237549	0.000118789	FALSE	MascotWithNeutral	sp|Q9UBI1|COMD3_HUMAN
AAFQSQYK	471.735	AAFQSQYK	21.5	0.00230824	HD	GRAY	FALSE	1	0.00377171	0.00188942	FALSE	MascotWithNeutral	sp|Q86XP3|DDX42_HUMAN
AAFSKDESK	491.747	AAFSKDESK	4.5	9.53347e-06	HD	GRAY	FALSE	13	6.088e-05	3.04409e-05	FALSE	MascotWithNeutral	sp|P13591|NCAM1_HUMAN
AAFSKDESK	491.748	AAFSKDESK	6.78333	0.00227005	HD	WHITE	FALSE	2	0.00373691	0.00187195	FALSE	MascotWithNeutral	sp|P13591|NCAM1_HUMAN
AAFSKDESK	491.746	AAFSKDESK	7.48333	0.000106387	MS	WHITE	FALSE	1	0.000489503	0.000244811	FALSE	MascotWithNeutral	sp|P13591|NCAM1_HUMAN
AAFSKDESK	491.746	AAFSKDESK	5.13333	1.21682e-05	MS	GRAY	FALSE	5	8.61215e-05	4.30626e-05	FALSE	MascotWithNeutral	sp|P13591|NCAM1_HUMAN
AAFSKDESKEPIVEVR	451.992	AAFSKDESKEPIVEVR	41.25	0.00138838	HD	WHITE	FALSE	1	0.003036	0.00152031	FALSE	MascotWithNeutral	sp|P13591|NCAM1_HUMAN
AAFSKDESKEPIVEVR	451.992	AAFSKDESKEPIVEVR	39.3333	0.000233492	HD	GRAY	FALSE	2	0.000955746	0.000478101	FALSE	MascotWithNeutral	sp|P13591|NCAM1_HUMAN
AAFSKDESKEPIVEVR	602.322	AAFSKDESKEPIVEVR	41.7	5.04249e-05	MS	GRAY	FALSE	3	0.000378378	0.000189225	FALSE	MascotWithNeutral	sp|P13591|NCAM1_HUMAN
AAFSQEK	390.698	AAFSQEK	7.2	0.0124199	MS	GRAY	FALSE	1	0.0105644	0.00531025	FALSE	MascotWithNeutral	sp|Q9UEW8|STK39_HUMAN
AAFSQEK	390.699	AAFSQEK	6.48333	0.025335	HD	GRAY	FALSE	1	0.0153063	0.00771219	FALSE	MascotWithNeutral	sp|Q9UEW8|STK39_HUMAN
AAFTAFEEAQLPR	725.872	AAFTAFEEAQLPR	78.4	4.85687e-06	MS	WHITE	FALSE	2	7.20059e-05	3.60042e-05	FALSE	MascotWithNeutral	sp|Q96CT7|CC124_HUMAN
AAFTAFEEAQLPR	725.873	AAFTAFEEAQLPR	70.3667	9.52787e-08	MS	GRAY	FALSE	1	0	0	FALSE	MascotWithNeutral	sp|Q96CT7|CC124_HUMAN
AAFTAFEEAQLPR	725.871	AAFTAFEEAQLPR	74.9333	8.21076e-07	HD	WHITE	FALSE	2	0	0	FALSE	MascotWithNeutral	sp|Q96CT7|CC124_HUMAN
AAFTAFEEAQLPR	725.87	AAFTAFEEAQLPR	69.6167	6.16553e-08	HD	GRAY	FALSE	1	0	0	FALSE	MascotWithNeutral	sp|Q96CT7|CC124_HUMAN
AAFTAGR	347.186	AAFTAGR	13.15	0.00135358	HD	GRAY	FALSE	2	0.0029535	0.00147893	FALSE	MascotWithNeutral	sp|Q9UHY7|ENOPH_HUMAN
AAFTAGR	347.691	AAFTAGR	20.55	0.0166364	MS	WHITE	FALSE	1	0.0123276	0.00620202	FALSE	MascotWithNeutral	sp|Q9UHY7|ENOPH_HUMAN
AAFTAGR	347.187	AAFTAGR	14.3	0.00127043	MS	GRAY	FALSE	2	0.00286232	0.00143321	FALSE	MascotWithNeutral	sp|Q9UHY7|ENOPH_HUMAN
AAFTECCQAADK	686.289	AAFTEC[+57.0]C[+57.0]QAADK	25.2	4.64674e-07	HD	GRAY	FALSE	2	0	0	FALSE	MascotWithNeutral	sp|P02768|ALBU_HUMAN;zz|ZZ_FGCZCont0097|
AAFTECCQAADK	686.287	AAFTEC[+57.0]C[+57.0]QAADK	25.5	7.12157e-07	MS	GRAY	FALSE	2	0	0	FALSE	MascotWithNeutral	sp|P02768|ALBU_HUMAN;zz|ZZ_FGCZCont0097|
AAFTTPDHAPLSPQSSVASSGSEQTEEQGSSR	1082.83	AAFTTPDHAPLSPQSSVASSGSEQTEEQGSSR	54.9833	1.37703e-05	MS	WHITE	FALSE	1	0.00016725	8.36319e-05	FALSE	MascotWithNeutral	sp|Q5PRF9|SMAG2_HUMAN
AAFTTPDHAPLSPQSSVASSGSEQTEEQGSSR	1082.83	AAFTTPDHAPLSPQSSVASSGSEQTEEQGSSR	52.55	0.000101215	MS	GRAY	FALSE	1	0.00049432	0.000247221	FALSE	MascotWithNeutral	sp|Q5PRF9|SMAG2_HUMAN
AAFTTPDHAPLSPQSSVASSGSEQTEEQGSSR	1082.83	AAFTTPDHAPLSPQSSVASSGSEQTEEQGSSR	51.6333	4.58002e-06	HD	GRAY	FALSE	1	3.65437e-05	1.82722e-05	FALSE	MascotWithNeutral	sp|Q5PRF9|SMAG2_HUMAN
AAFTTPDHAPLSPQSSVASSGSEQTEEQGSSR	1082.83	AAFTTPDHAPLSPQSSVASSGSEQTEEQGSSR	53.7333	2.31704e-06	HD	WHITE	FALSE	1	0	0	FALSE	MascotWithNeutral	sp|Q5PRF9|SMAG2_HUMAN
AAFTVSLDPGPLEQFPHSMEPQLR	889.781	AAFTVSLDPGPLEQFPHSMEPQLR	93.9667	0.000376864	MS	GRAY	FALSE	1	0.0011959	0.000598306	FALSE	MascotWithNeutral	sp|Q9UKD2|MRT4_HUMAN
AAFVAYALAFPR	648.857	AAFVAYALAFPR	86.65	1.84311e-06	MS	GRAY	FALSE	1	0	0	FALSE	MascotWithNeutral	sp|Q6XQN6|PNCB_HUMAN
AAFVAYALAFPR	648.86	AAFVAYALAFPR	85.9833	6.94749e-06	HD	GRAY	FALSE	1	6.58285e-05	3.29153e-05	FALSE	MascotWithNeutral	sp|Q6XQN6|PNCB_HUMAN
AAFVAYALAFPR	648.857	AAFVAYALAFPR	90.65	4.71005e-05	HD	WHITE	FALSE	1	0.000383501	0.000191787	FALSE	MascotWithNeutral	sp|Q6XQN6|PNCB_HUMAN
AAFVLPEFAR	560.813	AAFVLPEFAR	82.5667	0.000115204	HD	WHITE	FALSE	2	0.000499911	0.000250018	FALSE	MascotWithNeutral	sp|P19623|SPEE_HUMAN
AAFVLPEFAR	560.811	AAFVLPEFAR	78.95	3.51221e-05	MS	GRAY	FALSE	2	0.000385055	0.000192565	FALSE	MascotWithNeutral	sp|P19623|SPEE_HUMAN
AAFVLPEFAR	560.812	AAFVLPEFAR	79.1667	3.46077e-05	HD	GRAY	FALSE	2	0.000386451	0.000193263	FALSE	MascotWithNeutral	sp|P19623|SPEE_HUMAN
AAFVLPEFAR	560.812	AAFVLPEFAR	83.3	6.92733e-05	MS	WHITE	FALSE	1	0.000374528	0.000187299	FALSE	MascotWithNeutral	sp|P19623|SPEE_HUMAN
AAFVQLTQK	503.291	AAFVQLTQK	43.7667	0.000587028	HD	GRAY	FALSE	1	0.0016726	0.000836999	FALSE	MascotWithNeutral	sp|Q70YC5|ZN365_HUMAN
AAFVQLTQK	503.291	AAFVQLTQK	44.5833	0.000601094	MS	GRAY	FALSE	1	0.00170587	0.000853663	FALSE	MascotWithNeutral	sp|Q70YC5|ZN365_HUMAN
AAGAAGAAAAAAR	500.269	AAGAAGAAAAAAR	16.7333	2.42797e-06	MS	GRAY	FALSE	1	0	0	FALSE	MascotWithNeutral	sp|A6NCS6|CB072_HUMAN
AAGAAGAAAAAAR	500.27	AAGAAGAAAAAAR	17.7	1.81497e-05	MS	WHITE	FALSE	1	0.000235698	0.000117863	FALSE	MascotWithNeutral	sp|A6NCS6|CB072_HUMAN
AAGAAGGGGDGGGGGGGAANPAGGDAAAAGDEERK	918.742	AAGAAGGGGDGGGGGGGAANPAGGDAAAAGDEERK	26.05	0.00268112	MS	GRAY	FALSE	1	0.00417447	0.0020916	FALSE	MascotWithNeutral	sp|O43525|KCNQ3_HUMAN
AAGAAGGGGDGGGGGGGAANPAGGDAAAAGDEERK	918.743	AAGAAGGGGDGGGGGGGAANPAGGDAAAAGDEERK	26.35	0.00140926	HD	GRAY	FALSE	1	0.00305276	0.00152871	FALSE	MascotWithNeutral	sp|O43525|KCNQ3_HUMAN
AAGADPGEGEEGR	608.267	AAGADPGEGEEGR	12.15	1.23117e-07	HD	GRAY	FALSE	1	0	0	FALSE	MascotWithNeutral	sp|Q562E7|WDR81_HUMAN
AAGADPGEGEEGR	608.266	AAGADPGEGEEGR	12.4667	3.46656e-06	MS	GRAY	FALSE	1	0	0	FALSE	MascotWithNeutral	sp|Q562E7|WDR81_HUMAN
AAGAEPDSILKPELLSAIEK	684.712	AAGAEPDSILKPELLSAIEK	84.4	4.75789e-07	HD	GRAY	FALSE	2	0	0	FALSE	MascotWithNeutral	sp|Q9BZV1|UBXN6_HUMAN
AAGAEPDSILKPELLSAIEK	1026.56	AAGAEPDSILKPELLSAIEK	86.4167	0.000828642	HD	WHITE	FALSE	2	0.00209192	0.00104705	FALSE	MascotWithNeutral	sp|Q9BZV1|UBXN6_HUMAN
AAGAEPDSILKPELLSAIEK	1026.56	AAGAEPDSILKPELLSAIEK	89.6333	0.000100554	MS	WHITE	FALSE	2	0.000494904	0.000247513	FALSE	MascotWithNeutral	sp|Q9BZV1|UBXN6_HUMAN
AAGAEPDSILKPELLSAIEK	684.71	AAGAEPDSILKPELLSAIEK	84.8	3.49997e-06	MS	GRAY	FALSE	2	0	0	FALSE	MascotWithNeutral	sp|Q9BZV1|UBXN6_HUMAN
AAGALGSASSGSMPNLAAR	844.926	AAGALGSASSGSMPNLAAR	53.3167	1.94097e-05	HD	GRAY	FALSE	1	0.000232264	0.000116146	FALSE	MascotWithNeutral	sp|Q9P2Q2|FRM4A_HUMAN
AAGALGSASSGSMPNLAAR	844.924	AAGALGSASSGSMPNLAAR	53.3833	9.79797e-05	MS	GRAY	FALSE	1	0.00049716	0.000248642	FALSE	MascotWithNeutral	sp|Q9P2Q2|FRM4A_HUMAN
AAGALLNGPPQFSTAPEIK	942.008	AAGALLN[+1.0]GPPQFSTAPEIK	74.4667	3.08827e-05	HD	GRAY	FALSE	1	0	0	FALSE	MascotWithNeutral	sp|O75175|CNOT3_HUMAN
AAGALLNGPPQFSTAPEIK	941.512	AAGALLNGPPQFSTAPEIK	82.15	0.000500002	MS	WHITE	FALSE	1	0.00144286	0.000721952	FALSE	MascotWithNeutral	sp|O75175|CNOT3_HUMAN
AAGALLNGPPQFSTAPEIK	941.507	AAGALLNGPPQFSTAPEIK	76.95	0.000136284	HD	WHITE	FALSE	1	0.000657508	0.000328862	FALSE	MascotWithNeutral	sp|O75175|CNOT3_HUMAN
AAGARPLTSPESLSR	504.943	AAGARPLTSPESLSR	35.7833	0.00107889	MS	GRAY	FALSE	1	0.00254399	0.00127361	FALSE	MascotWithNeutral	sp|P46379|BAG6_HUMAN
AAGARPLTSPESLSR	504.942	AAGARPLTSPESLSR	35.2167	0.000721537	HD	GRAY	FALSE	1	0.00191757	0.000959705	FALSE	MascotWithNeutral	sp|P46379|BAG6_HUMAN
AAGARPLTSPESLSR	504.943	AAGARPLTSPESLSR	36.9667	9.67075e-05	MS	WHITE	FALSE	1	0.000461544	0.000230825	FALSE	MascotWithNeutral	sp|P46379|BAG6_HUMAN
AAGARPLTSPESLSR	756.91	AAGARPLTSPESLSR	34.3333	0.00780965	HD	WHITE	FALSE	1	0.00824553	0.00413983	FALSE	MascotWithNeutral	sp|P46379|BAG6_HUMAN
AAGASDVVLYK	547.297	AAGASDVVLYK	43.1333	7.78378e-06	HD	WHITE	FALSE	1	6.39611e-05	3.19816e-05	FALSE	MascotWithNeutral	sp|Q9NSD9|SYFB_HUMAN
AAGASDVVLYK	547.299	AAGASDVVLYK	39.4333	8.7042e-06	MS	GRAY	FALSE	1	6.2251e-05	3.11265e-05	FALSE	MascotWithNeutral	sp|Q9NSD9|SYFB_HUMAN
AAGASDVVLYK	547.298	AAGASDVVLYK	47.2167	0.000159622	MS	WHITE	FALSE	1	0.000738726	0.000369499	FALSE	MascotWithNeutral	sp|Q9NSD9|SYFB_HUMAN
AAGASDVVLYK	547.299	AAGASDVVLYK	39.2333	1.43986e-07	HD	GRAY	FALSE	2	0	0	FALSE	MascotWithNeutral	sp|Q9NSD9|SYFB_HUMAN
AAGCDFTNVVK	591.285	AAGC[+57.0]DFTNVVK	45.9833	0.00361987	MS	WHITE	FALSE	1	0.00490261	0.00245733	FALSE	MascotWithNeutral	sp|P52758|UK114_HUMAN
AAGCDFTNVVK	591.287	AAGC[+57.0]DFTNVVK	41.9333	2.41156e-05	HD	GRAY	FALSE	1	0.000221233	0.000110629	FALSE	MascotWithNeutral	sp|P52758|UK114_HUMAN
AAGDEFETR	498.226	AAGDEFETR	20.5667	1.20501e-07	HD	WHITE	FALSE	1	0	0	FALSE	MascotWithNeutral	sp|Q92843|B2CL2_HUMAN
AAGDEFETR	498.225	AAGDEFETR	21.2333	3.06289e-06	HD	GRAY	FALSE	1	0	0	FALSE	MascotWithNeutral	sp|Q92843|B2CL2_HUMAN
AAGDEFETR	498.225	AAGDEFETR	21.2333	0.000258011	MS	WHITE	FALSE	1	0.000969604	0.000485037	FALSE	MascotWithNeutral	sp|Q92843|B2CL2_HUMAN
AAGDEFETR	498.225	AAGDEFETR	21.4667	0.00169588	MS	GRAY	FALSE	1	0.00334846	0.00167704	FALSE	MascotWithNeutral	sp|Q92843|B2CL2_HUMAN
AAGDTTVIENSDVSPETESSEK	1133.52	AAGDTTVIENSDVSPETESSEK	46.9167	1.78419e-05	MS	WHITE	FALSE	3	0.000236559	0.000118293	FALSE	MascotWithNeutral	sp|Q86UP2|KTN1_HUMAN
AAGDTTVIENSDVSPETESSEK	1133.52	AAGDTTVIENSDVSPETESSEK	44.6667	1.72533e-06	MS	GRAY	FALSE	1	0	0	FALSE	MascotWithNeutral	sp|Q86UP2|KTN1_HUMAN
AAGDTTVIENSDVSPETESSEK	1133.51	AAGDTTVIENSDVSPETESSEK	44.9167	8.29846e-05	HD	WHITE	FALSE	2	0.000418645	0.000209366	FALSE	MascotWithNeutral	sp|Q86UP2|KTN1_HUMAN
AAGDTTVIENSDVSPETESSEK	1133.51	AAGDTTVIENSDVSPETESSEK	44.1833	7.48792e-06	HD	GRAY	FALSE	3	6.4613e-05	3.23076e-05	FALSE	MascotWithNeutral	sp|Q86UP2|KTN1_HUMAN
AAGEVLEPANLLAEEK	827.443	AAGEVLEPANLLAEEK	74.8167	1.45884e-06	HD	WHITE	FALSE	3	0	0	FALSE	MascotWithNeutral	sp|Q9Y5K8|VATD_HUMAN
AAGEVLEPANLLAEEK	827.442	AAGEVLEPANLLAEEK	73.2167	0.000158867	MS	GRAY	FALSE	1	0.00073939	0.000369832	FALSE	MascotWithNeutral	sp|Q9Y5K8|VATD_HUMAN
AAGEVLEPANLLAEEK	827.445	AAGEVLEPANLLAEEK	77.5333	2.08728e-05	MS	WHITE	FALSE	1	0.000228499	0.000114262	FALSE	MascotWithNeutral	sp|Q9Y5K8|VATD_HUMAN
AAGEVLEPANLLAEEK	827.441	AAGEVLEPANLLAEEK	72.6167	0.000542021	HD	GRAY	FALSE	2	0.00153197	0.000766575	FALSE	MascotWithNeutral	sp|Q9Y5K8|VATD_HUMAN
AAGEVLEPANLLAEEKDEDLLFE	1258.13	AAGEVLEPANLLAEEKDEDLLFE	98.6	0.0341675	HD	GRAY	FALSE	2	0.0173548	0.00875337	FALSE	MascotWithNeutral	sp|Q9Y5K8|VATD_HUMAN
AAGEVLEPANLLAEEKDEDLLFE	839.088	AAGEVLEPANLLAEEKDEDLLFE	97.0667	0.0488977	MS	GRAY	FALSE	1	0.0207604	0.0104891	FALSE	MascotWithNeutral	sp|Q9Y5K8|VATD_HUMAN
AAGFISVLK	453.277	AAGFISVLK	66.8	2.31185e-05	MS	WHITE	FALSE	1	0.000223242	0.000111633	FALSE	MascotWithNeutral	sp|P22732|GTR5_HUMAN
AAGFISVLK	453.276	AAGFISVLK	62.4	0.00071209	MS	GRAY	FALSE	1	0.00186954	0.000935642	FALSE	MascotWithNeutral	sp|P22732|GTR5_HUMAN
AAGFISVLK	453.273	AAGFISVLK	62.4	0.000220612	HD	GRAY	FALSE	1	0.000934232	0.000467334	FALSE	MascotWithNeutral	sp|P22732|GTR5_HUMAN
AAGFNVLR	424.243	AAGFNVLR	45.65	0.00575188	MS	GRAY	FALSE	1	0.00686476	0.0034442	FALSE	MascotWithNeutral	sp|Q0VDF9|HSP7E_HUMAN
AAGFPQYAQLYEDSQFPINIVAVK	890.462	AAGFPQYAQLYEDSQFPINIVAVK	103.6	0.0020341	MS	GRAY	FALSE	1	0.00364976	0.00182821	FALSE	MascotWithNeutral	sp|Q9Y3M8|STA13_HUMAN
AAGGAPSPPPPVR	587.325	AAGGAPSPPPPVR	33.8667	0.00041049	MS	WHITE	FALSE	1	0.00130584	0.000653344	FALSE	MascotWithNeutral	sp|Q4KMP7|TB10B_HUMAN
AAGGAPSPPPPVR	587.323	AAGGAPSPPPPVR	31.2	0.00104373	HD	GRAY	FALSE	2	0.00253223	0.00126772	FALSE	MascotWithNeutral	sp|Q4KMP7|TB10B_HUMAN
AAGGAPSPPPPVR	587.322	AAGGAPSPPPPVR	32.3333	9.25602e-06	MS	GRAY	FALSE	2	6.13365e-05	3.06692e-05	FALSE	MascotWithNeutral	sp|Q4KMP7|TB10B_HUMAN
AAGGAPSPPPPVRR	443.916	AAGGAPSPPPPVRR	25.7333	0.00359937	MS	GRAY	FALSE	2	0.00488551	0.00244874	FALSE	MascotWithNeutral	sp|Q4KMP7|TB10B_HUMAN
AAGGAPSPPPPVRR	665.372	AAGGAPSPPPPVRR	25.75	0.0016103	HD	GRAY	FALSE	3	0.0033052	0.00165533	FALSE	MascotWithNeutral	sp|Q4KMP7|TB10B_HUMAN
AAGGGAGSSEDDAQSR	718.307	AAGGGAGSSEDDAQSR	7.78333	5.82012e-09	MS	GRAY	FALSE	1	0	0	FALSE	MascotWithNeutral	sp|Q9H4A6|GOLP3_HUMAN
AAGGGAGSSEDDAQSR	718.308	AAGGGAGSSEDDAQSR	7.61667	4.04058e-09	HD	GRAY	FALSE	1	0	0	FALSE	MascotWithNeutral	sp|Q9H4A6|GOLP3_HUMAN
AAGGGAGSSEDDAQSR	718.304	AAGGGAGSSEDDAQSR	9	7.88695e-06	MS	WHITE	FALSE	1	6.37511e-05	3.18766e-05	FALSE	MascotWithNeutral	sp|Q9H4A6|GOLP3_HUMAN
AAGGGGPLYGDGYGFR	757.856	AAGGGGPLYGDGYGFR	63.35	5.38925e-08	MS	WHITE	FALSE	2	0	0	FALSE	MascotWithNeutral	sp|Q9C0H9|SRCN1_HUMAN
AAGGGGPLYGDGYGFR	757.856	AAGGGGPLYGDGYGFR	60.7667	1.87042e-08	HD	WHITE	FALSE	1	0	0	FALSE	MascotWithNeutral	sp|Q9C0H9|SRCN1_HUMAN
AAGGGGPLYGDGYGFR	757.856	AAGGGGPLYGDGYGFR	59.6667	1.56897e-06	HD	GRAY	FALSE	2	0	0	FALSE	MascotWithNeutral	sp|Q9C0H9|SRCN1_HUMAN
AAGGGGPLYGDGYGFR	757.856	AAGGGGPLYGDGYGFR	59.2	7.931e-06	MS	GRAY	FALSE	1	6.36709e-05	3.18365e-05	FALSE	MascotWithNeutral	sp|Q9C0H9|SRCN1_HUMAN
AAGGIELFVGGIGPDGHIAFNEPGSSLVSR	975.503	AAGGIELFVGGIGPDGHIAFNEPGSSLVSR	97.05	1.06435e-06	HD	GRAY	FALSE	1	0	0	FALSE	MascotWithNeutral	sp|P46926|GNPI1_HUMAN
AAGGIELFVGGIGPDGHIAFNEPGSSLVSR	975.502	AAGGIELFVGGIGPDGHIAFNEPGSSLVSR	98.9	0.000401209	HD	WHITE	FALSE	1	0.00122545	0.000613099	FALSE	MascotWithNeutral	sp|P46926|GNPI1_HUMAN
AAGGIELFVGGIGPDGHIAFNEPGSSLVSR	975.505	AAGGIELFVGGIGPDGHIAFNEPGSSLVSR	104.55	0.000182055	MS	WHITE	FALSE	2	0.000835929	0.000418139	FALSE	MascotWithNeutral	sp|P46926|GNPI1_HUMAN
AAGGIELFVGGIGPDGHIAFNEPGSSLVSR	975.503	AAGGIELFVGGIGPDGHIAFNEPGSSLVSR	97.3	5.72056e-06	MS	GRAY	FALSE	2	6.90417e-05	3.4522e-05	FALSE	MascotWithNeutral	sp|P46926|GNPI1_HUMAN
AAGGNLLILR	499.311	AAGGNLLILR	64.2833	4.79452e-05	HD	WHITE	FALSE	1	0.000382162	0.000191117	FALSE	MascotWithNeutral	sp|Q8TF61|FBX41_HUMAN
AAGGQLPPR	433.745	AAGGQLPPR	16.4	3.57251e-05	MS	GRAY	FALSE	1	0.000383552	0.000191813	FALSE	MascotWithNeutral	sp|Q8N1G4|LRC47_HUMAN
AAGGQLPPR	433.746	AAGGQLPPR	19.75	0.00534298	MS	WHITE	FALSE	1	0.00649116	0.00325615	FALSE	MascotWithNeutral	sp|Q8N1G4|LRC47_HUMAN
AAGHLLKPR	321.533	AAGHLLKPR	10.8667	0.000116622	MS	GRAY	FALSE	1	0.000498793	0.000249459	FALSE	MascotWithNeutral	sp|Q96S19|CP013_HUMAN
AAGHLLKPR	321.534	AAGHLLKPR	9.81667	0.00414118	HD	GRAY	FALSE	1	0.00525146	0.00263264	FALSE	MascotWithNeutral	sp|Q96S19|CP013_HUMAN
AAGHPGDPESQQR	675.316	AAGHPGDPESQQR	9.71667	0.00182409	MS	WHITE	FALSE	1	0.00347173	0.00173888	FALSE	MascotWithNeutral	sp|Q9Y490|TLN1_HUMAN
AAGHPGDPESQQR	450.545	AAGHPGDPESQQR	8.48333	6.25938e-05	MS	GRAY	FALSE	2	0.000382259	0.000191166	FALSE	MascotWithNeutral	sp|Q9Y490|TLN1_HUMAN
AAGHPGDPESQQR	675.312	AAGHPGDPESQQR	7.65	0.0387323	HD	GRAY	FALSE	1	0.0182796	0.0092241	FALSE	MascotWithNeutral	sp|Q9Y490|TLN1_HUMAN
AAGHPGDPESQQR	675.311	AAGHPGDPESQQR	9.1	0.00370784	HD	WHITE	FALSE	1	0.00492805	0.00247011	FALSE	MascotWithNeutral	sp|Q9Y490|TLN1_HUMAN
AAGIDEQENWHEGK	792.357	AAGIDEQENWHEGK	30.4667	2.91993e-08	HD	GRAY	FALSE	2	0	0	FALSE	MascotWithNeutral	sp|P28838|AMPL_HUMAN
AAGIDEQENWHEGK	528.574	AAGIDEQENWHEGK	31.5333	1.93328e-05	MS	GRAY	FALSE	2	0.000232456	0.000116242	FALSE	MascotWithNeutral	sp|P28838|AMPL_HUMAN
AAGIDEQENWHEGK	792.358	AAGIDEQENWHEGK	35.2667	3.74963e-05	MS	WHITE	FALSE	2	0.000379786	0.000189929	FALSE	MascotWithNeutral	sp|P28838|AMPL_HUMAN
AAGIDEQENWHEGK	792.36	AAGIDEQENWHEGK	33.0167	1.39615e-07	HD	WHITE	FALSE	2	0	0	FALSE	MascotWithNeutral	sp|P28838|AMPL_HUMAN
AAGIDPSVIGPQVLLAHLAR	666.722	AAGIDPSVIGPQVLLAHLAR	98.6667	0.000137803	MS	GRAY	FALSE	1	0.000655924	0.00032807	FALSE	MascotWithNeutral	sp|Q7Z449|CP2U1_HUMAN
AAGISLIVPGK	513.322	AAGISLIVPGK	67.3833	0.00162709	MS	WHITE	FALSE	1	0.00329988	0.00165266	FALSE	MascotWithNeutral	sp|P47736|RPGP1_HUMAN
AAGISLIVPGK	513.32	AAGISLIVPGK	63.9833	3.28759e-05	HD	GRAY	FALSE	1	0.000367765	0.000183917	FALSE	MascotWithNeutral	sp|P47736|RPGP1_HUMAN
AAGISLIVPGK	513.322	AAGISLIVPGK	63.3333	0.000141492	MS	GRAY	FALSE	1	0.000669833	0.000335029	FALSE	MascotWithNeutral	sp|P47736|RPGP1_HUMAN
AAGISLIVPGK	513.322	AAGISLIVPGK	65.5333	0.00231915	HD	WHITE	FALSE	1	0.00380174	0.00190449	FALSE	MascotWithNeutral	sp|P47736|RPGP1_HUMAN
AAGKGDVPTK	472.265	AAGKGDVPTK	6.61667	0.0123723	MS	WHITE	FALSE	1	0.0105158	0.00528569	FALSE	MascotWithNeutral	sp|P62424|RL7A_HUMAN
AAGLESAATIR	530.294	AAGLESAATIR	38.3167	0.00044648	MS	GRAY	FALSE	1	0.00132984	0.000665364	FALSE	MascotWithNeutral	sp|O95714|HERC2_HUMAN
AAGNESFR	426.204	AAGNESFR	12.3833	0.0301156	HD	WHITE	FALSE	1	0.0165803	0.00835944	FALSE	MascotWithNeutral	sp|Q15785|TOM34_HUMAN
AAGNFATK	390.206	AAGNFATK	6.26667	0.00184154	HD	GRAY	FALSE	1	0.00347863	0.00174235	FALSE	MascotWithNeutral	sp|P55196|AFAD_HUMAN
AAGPASPPEEDPER	711.829	AAGPASPPEEDPER	28.3167	0.00027738	MS	GRAY	FALSE	1	0.00106338	0.000531971	FALSE	MascotWithNeutral	sp|Q96KM6|Z512B_HUMAN
AAGPASPPEEDPER	711.83	AAGPASPPEEDPER	28.55	4.8423e-05	HD	GRAY	FALSE	1	0.000381336	0.000190704	FALSE	MascotWithNeutral	sp|Q96KM6|Z512B_HUMAN
AAGPGGGSLASSSVAK	658.846	AAGPGGGSLASSSVAK	32.2333	4.22608e-09	MS	WHITE	FALSE	2	0	0	FALSE	MascotWithNeutral	sp|Q8N7J2|AMER2_HUMAN
AAGPGGGSLASSSVAK	658.845	AAGPGGGSLASSSVAK	29.05	1.73508e-10	HD	GRAY	FALSE	1	0	0	FALSE	MascotWithNeutral	sp|Q8N7J2|AMER2_HUMAN
AAGPGGGSLASSSVAK	658.846	AAGPGGGSLASSSVAK	30.15	9.16748e-09	HD	WHITE	FALSE	2	0	0	FALSE	MascotWithNeutral	sp|Q8N7J2|AMER2_HUMAN
AAGPGGGSLASSSVAK	658.844	AAGPGGGSLASSSVAK	29.2167	7.07694e-11	MS	GRAY	FALSE	1	0	0	FALSE	MascotWithNeutral	sp|Q8N7J2|AMER2_HUMAN
AAGPLLTDECR	601.795	AAGPLLTDEC[+57.0]R	38.6	8.97988e-08	MS	GRAY	FALSE	1	0	0	FALSE	MascotWithNeutral	sp|Q9BQ69|MACD1_HUMAN
AAGPSLSHTSGGTQSK	743.369	AAGPSLSHTSGGTQSK	14.05	1.17742e-10	HD	GRAY	FALSE	2	0	0	FALSE	MascotWithNeutral	sp|P27694|RFA1_HUMAN
AAGPSLSHTSGGTQSK	743.369	AAGPSLSHTSGGTQSK	13.0333	1.51048e-10	HD	WHITE	FALSE	1	0	0	FALSE	MascotWithNeutral	sp|P27694|RFA1_HUMAN
AAGPSLSHTSGGTQSK	743.37	AAGPSLSHTSGGTQSK	15.1333	1.57464e-10	MS	GRAY	FALSE	2	0	0	FALSE	MascotWithNeutral	sp|P27694|RFA1_HUMAN
AAGPSLSHTSGGTQSK	743.368	AAGPSLSHTSGGTQSK	16.2667	4.28137e-07	MS	WHITE	FALSE	1	0	0	FALSE	MascotWithNeutral	sp|P27694|RFA1_HUMAN
AAGQPYEQHAK	600.296	AAGQPYEQHAK	8	0.000845822	MS	GRAY	FALSE	1	0.00216147	0.0010819	FALSE	MascotWithNeutral	sp|O14976|GAK_HUMAN
AAGQPYEQHAK	600.292	AAGQPYEQHAK	8.03333	0.00055991	HD	GRAY	FALSE	1	0.00157764	0.000789442	FALSE	MascotWithNeutral	sp|O14976|GAK_HUMAN
AAGSDGTELFDQVHR	534.917	AAGSDGTELFDQVHR	50.0667	0.0232188	HD	GRAY	FALSE	1	0.0146134	0.00736048	FALSE	MascotWithNeutral	sp|Q7L1T6|NB5R4_HUMAN
AAGSDGTELFDQVHR	534.919	AAGSDGTELFDQVHR	50.2333	2.44668e-06	MS	GRAY	FALSE	1	0	0	FALSE	MascotWithNeutral	sp|Q7L1T6|NB5R4_HUMAN
AAGSGELGVTMK	560.787	AAGSGELGVTMK	34.0167	8.88367e-07	MS	GRAY	FALSE	1	0	0	FALSE	MascotWithNeutral	sp|O75369|FLNB_HUMAN
AAGSGELGVTMK	568.786	AAGSGELGVTM[+16.0]K	23.2	0.000630005	HD	WHITE	FALSE	1	0.00175949	0.000880521	FALSE	MascotWithNeutral	sp|O75369|FLNB_HUMAN
AAGSGELGVTMK	560.79	AAGSGELGVTMK	32.0833	1.22928e-05	HD	GRAY	FALSE	1	8.5907e-05	4.29553e-05	FALSE	MascotWithNeutral	sp|O75369|FLNB_HUMAN
AAGSGELGVTMK	561.285	AAGSGELGVTMK	36.45	0.0316215	HD	WHITE	FALSE	1	0.0168858	0.00851481	FALSE	MascotWithNeutral	sp|O75369|FLNB_HUMAN
AAGSGVSDYDYLDLDK	844.886	AAGSGVSDYDYLDLDK	66.1833	7.37426e-07	MS	GRAY	FALSE	1	0	0	FALSE	MascotWithNeutral	sp|Q9C026|TRIM9_HUMAN
AAGSGVSDYDYLDLDK	844.887	AAGSGVSDYDYLDLDK	65.4833	1.17289e-09	HD	GRAY	FALSE	1	0	0	FALSE	MascotWithNeutral	sp|Q9C026|TRIM9_HUMAN
AAGSPSPLPAPDPAPK	736.894	AAGSPSPLPAPDPAPK	48.75	8.39975e-06	MS	WHITE	FALSE	1	6.28229e-05	3.14125e-05	FALSE	MascotWithNeutral	sp|Q9BZE9|ASPC1_HUMAN
AAGSPSPLPAPDPAPK	736.892	AAGSPSPLPAPDPAPK	45.9833	5.9029e-05	MS	GRAY	FALSE	1	0.000366364	0.000183215	FALSE	MascotWithNeutral	sp|Q9BZE9|ASPC1_HUMAN
AAGSPSPLPAPDPAPK	736.892	AAGSPSPLPAPDPAPK	46.5	3.61963e-06	HD	WHITE	FALSE	1	0	0	FALSE	MascotWithNeutral	sp|Q9BZE9|ASPC1_HUMAN
AAGSSGFEAVEVAWPYAETPEALAR	1290.12	AAGSSGFEAVEVAWPYAETPEALAR	94.8333	9.26232e-05	HD	WHITE	FALSE	1	0.000465432	0.00023277	FALSE	MascotWithNeutral	sp|Q5T013|HYI_HUMAN
AAGTDGNALQDQQLSK	808.898	AAGTDGNALQDQQLSK	32.55	5.43066e-08	HD	WHITE	FALSE	1	0	0	FALSE	MascotWithNeutral	sp|Q8WZ64|ARAP2_HUMAN
AAGTDGNALQDQQLSK	808.899	AAGTDGNALQDQQLSK	33.6	5.40268e-08	MS	GRAY	FALSE	1	0	0	FALSE	MascotWithNeutral	sp|Q8WZ64|ARAP2_HUMAN
AAGTDGSDFQHR	631.28	AAGTDGSDFQHR	13.7167	1.68166e-08	HD	GRAY	FALSE	1	0	0	FALSE	MascotWithNeutral	sp|Q8N5M9|JAGN1_HUMAN
AAGTDGSDFQHR	631.282	AAGTDGSDFQHR	14.2833	2.1486e-09	MS	GRAY	FALSE	1	0	0	FALSE	MascotWithNeutral	sp|Q8N5M9|JAGN1_HUMAN
AAGTEGPFQEVDGVATTR	903.438	AAGTEGPFQEVDGVATTR	59.3	2.57793e-07	MS	GRAY	FALSE	1	0	0	FALSE	MascotWithNeutral	sp|P10586|PTPRF_HUMAN
AAGTEGPFQEVDGVATTR	903.437	AAGTEGPFQEVDGVATTR	58.7667	0.000121063	HD	GRAY	FALSE	1	0.000530607	0.000265374	FALSE	MascotWithNeutral	sp|P10586|PTPRF_HUMAN
AAGTGFTVNVAWNGPR	809.411	AAGTGFTVNVAWNGPR	72.3667	0.0199135	MS	GRAY	FALSE	1	0.013516	0.00680398	FALSE	MascotWithNeutral	sp|Q9UBN7|HDAC6_HUMAN
AAGTGFTVNVAWNGPR	809.414	AAGTGFTVNVAWNGPR	72.9	0.00308539	HD	GRAY	FALSE	1	0.00462951	0.00232012	FALSE	MascotWithNeutral	sp|Q9UBN7|HDAC6_HUMAN
AAGTSGLILK	465.786	AAGTSGLILK	38.3667	0.000431318	HD	GRAY	FALSE	1	0.00132315	0.000662014	FALSE	MascotWithNeutral	sp|P23677|IP3KA_HUMAN
AAGTSGLILK	465.784	AAGTSGLILK	40.3	0.000795541	MS	GRAY	FALSE	2	0.00209193	0.00104706	FALSE	MascotWithNeutral	sp|P23677|IP3KA_HUMAN
AAGTSGLILK	465.784	AAGTSGLILK	43.2667	0.000538762	HD	WHITE	FALSE	1	0.00153374	0.00076746	FALSE	MascotWithNeutral	sp|P23677|IP3KA_HUMAN
AAGTSGLILK	465.784	AAGTSGLILK	47.1667	0.00931962	MS	WHITE	FALSE	1	0.00908012	0.00456076	FALSE	MascotWithNeutral	sp|P23677|IP3KA_HUMAN
AAGVNVEPFWPGLFAK	851.952	AAGVNVEPFWPGLFAK	103.55	0.0027842	MS	WHITE	FALSE	2	0.00433441	0.00217191	FALSE	MascotWithNeutral	sp|P05386|RLA1_HUMAN
AAGVNVEPFWPGLFAK	851.953	AAGVNVEPFWPGLFAK	97.25	0.000529126	MS	GRAY	FALSE	4	0.00149739	0.000749258	FALSE	MascotWithNeutral	sp|P05386|RLA1_HUMAN
AAGVNVEPFWPGLFAK	851.952	AAGVNVEPFWPGLFAK	101.85	0.00499816	HD	WHITE	FALSE	2	0.00606916	0.00304382	FALSE	MascotWithNeutral	sp|P05386|RLA1_HUMAN
AAGVNVEPFWPGLFAK	851.953	AAGVNVEPFWPGLFAK	97.95	0.000709885	HD	GRAY	FALSE	4	0.00185723	0.000929477	FALSE	MascotWithNeutral	sp|P05386|RLA1_HUMAN
AAGVPQVNSK	485.769	AAGVPQVNSK	22.85	0.0105439	MS	WHITE	FALSE	1	0.009552	0.00479892	FALSE	MascotWithNeutral	sp|Q96SB3|NEB2_HUMAN
AAGVPQVNSK	485.77	AAGVPQVNSK	21.5667	1.30884e-05	MS	GRAY	FALSE	1	0.000141022	7.05159e-05	FALSE	MascotWithNeutral	sp|Q96SB3|NEB2_HUMAN
AAGVPQVNSK	485.766	AAGVPQVNSK	20.9667	0.000156056	HD	GRAY	FALSE	1	0.00074184	0.000371058	FALSE	MascotWithNeutral	sp|Q96SB3|NEB2_HUMAN
AAGVPQVNSK	486.261	AAGVPQVN[+1.0]SK	23.75	0.000230439	MS	GRAY	FALSE	2	0.000380518	0.000190295	FALSE	MascotWithNeutral	sp|Q96SB3|NEB2_HUMAN
AAGVPSATITWR	615.337	AAGVPSATITWR	59.3333	7.54809e-06	HD	GRAY	FALSE	1	6.44745e-05	3.22383e-05	FALSE	MascotWithNeutral	sp|P98160|PGBM_HUMAN
AAGVPSATITWR	615.336	AAGVPSATITWR	58.7333	6.19192e-06	MS	GRAY	FALSE	1	6.76716e-05	3.38369e-05	FALSE	MascotWithNeutral	sp|P98160|PGBM_HUMAN
AAGVVLEMIR	529.805	AAGVVLEMIR	67.15	3.02873e-05	MS	GRAY	FALSE	1	0.00032742	0.000163737	FALSE	MascotWithNeutral	sp|Q9Y230|RUVB2_HUMAN
AAGVVLEMIR	529.805	AAGVVLEMIR	71.1667	3.47499e-05	HD	WHITE	FALSE	1	0.00038607	0.000193072	FALSE	MascotWithNeutral	sp|Q9Y230|RUVB2_HUMAN
AAGVVLEMIR	537.802	AAGVVLEM[+16.0]IR	52.0667	0.00396237	HD	WHITE	FALSE	1	0.00512919	0.00257119	FALSE	MascotWithNeutral	sp|Q9Y230|RUVB2_HUMAN
AAGVVLEMIR	529.805	AAGVVLEMIR	71.15	0.000144931	MS	WHITE	FALSE	1	0.000683907	0.00034207	FALSE	MascotWithNeutral	sp|Q9Y230|RUVB2_HUMAN
AAGVVLEMIR	529.8	AAGVVLEMIR	67.4333	0.000371978	HD	GRAY	FALSE	1	0.00119862	0.000599668	FALSE	MascotWithNeutral	sp|Q9Y230|RUVB2_HUMAN
AAGWSELSER	553.268	AAGWSELSER	43.9167	2.18391e-05	MS	GRAY	FALSE	1	0.000226065	0.000113045	FALSE	MascotWithNeutral	sp|Q9H0N5|PHS2_HUMAN
AAGWSELSER	553.268	AAGWSELSER	43.25	1.78104e-05	HD	WHITE	FALSE	1	0.000236612	0.00011832	FALSE	MascotWithNeutral	sp|Q9H0N5|PHS2_HUMAN
AAGWSELSER	553.268	AAGWSELSER	43.2167	0.000483172	HD	GRAY	FALSE	1	0.00138194	0.000691448	FALSE	MascotWithNeutral	sp|Q9H0N5|PHS2_HUMAN
AAGYDLYSAYDYTIPPMEK	1084.5	AAGYDLYSAYDYTIPPMEK	82.1667	0.0028397	MS	GRAY	FALSE	1	0.00434352	0.00217649	FALSE	MascotWithNeutral	sp|P33316|DUT_HUMAN
AAGYDLYSAYDYTIPPMEK	1085	AAGYDLYSAYDYTIPPMEK	83	0.00947484	HD	GRAY	FALSE	1	0.00913536	0.00458864	FALSE	MascotWithNeutral	sp|P33316|DUT_HUMAN
AAHDNMDIDK	565.251	AAHDNMDIDK	16.8833	0.000367185	MS	WHITE	FALSE	2	0.00117222	0.000586455	FALSE	MascotWithNeutral	sp|P59074|CHM4P_HUMAN;sp|Q9H444|CHM4B_HUMAN
AAHDNMDIDK	565.251	AAHDNMDIDK	15.4833	0.00017936	HD	WHITE	FALSE	2	0.000821713	0.000411025	FALSE	MascotWithNeutral	sp|P59074|CHM4P_HUMAN;sp|Q9H444|CHM4B_HUMAN
AAHEYHPGSKPPLPTSGPAQVPTPTAAPNQAPASAPAPAPTPAPAPGPR	939.487	AAHEYHPGSKPPLPTSGPAQVPTPTAAPNQAPASAPAPAPTPAPAPGPR	61.4	0.00028771	HD	GRAY	FALSE	2	0.00108665	0.000543622	FALSE	MascotWithNeutral	sp|P78357|CNTP1_HUMAN
AAHEYHPGSKPPLPTSGPAQVPTPTAAPNQAPASAPAPAPTPAPAPGPR	940.083	AAHEYHPGSKPPLPTSGPAQ[+1.0]VPTPTAAPN[+1.0]QAPASAPAPAPTPAPAPGPR	63.1167	0.00814945	MS	GRAY	FALSE	1	0.0205596	0.0103866	FALSE	MascotWithNeutral	sp|P78357|CNTP1_HUMAN
AAHEYHPGSKPPLPTSGPAQVPTPTAAPNQAPASAPAPAPTPAPAPGPR	939.486	AAHEYHPGSKPPLPTSGPAQVPTPTAAPNQAPASAPAPAPTPAPAPGPR	62.05	0.00528108	MS	GRAY	FALSE	1	0.006405	0.00321279	FALSE	MascotWithNeutral	sp|P78357|CNTP1_HUMAN
AAHFFSTLK	511.276	AAHFFSTLK	38.8167	0.00190502	MS	GRAY	FALSE	2	0.00351769	0.00176195	FALSE	MascotWithNeutral	sp|Q53H12|AGK_HUMAN
AAHFVFR	424.231	AAHFVFR	30.7	0.000394614	MS	GRAY	FALSE	1	0.00122896	0.000614857	FALSE	MascotWithNeutral	sp|P13591|NCAM1_HUMAN
AAHFVFR	424.232	AAHFVFR	33.4167	1.43722e-05	HD	WHITE	FALSE	2	0.000220775	0.0001104	FALSE	MascotWithNeutral	sp|P13591|NCAM1_HUMAN
AAHFVFR	424.233	AAHFVFR	28.7333	0.000193681	HD	GRAY	FALSE	2	0.000890681	0.000445539	FALSE	MascotWithNeutral	sp|P13591|NCAM1_HUMAN
AAHFVFR	424.232	AAHFVFR	36.0833	3.4501e-05	MS	WHITE	FALSE	2	0.000386689	0.000193382	FALSE	MascotWithNeutral	sp|P13591|NCAM1_HUMAN
AAHGVLLQALDEMR	508.605	AAHGVLLQALDEMR	73.65	6.40616e-05	HD	GRAY	FALSE	1	0.000380388	0.00019023	FALSE	MascotWithNeutral	sp|Q8WZA9|IRGQ_HUMAN
AAHGVLLQALDEMR	762.407	AAHGVLLQALDEMR	74.9667	1.21623e-07	HD	WHITE	FALSE	2	0	0	FALSE	MascotWithNeutral	sp|Q8WZA9|IRGQ_HUMAN
AAHGVLLQALDEMR	508.605	AAHGVLLQALDEMR	73.3167	3.79905e-05	MS	GRAY	FALSE	1	0.000378691	0.000189381	FALSE	MascotWithNeutral	sp|Q8WZA9|IRGQ_HUMAN
AAHGVLLQALDEMR	508.604	AAHGVLLQALDEMR	77.5	0.00031358	MS	WHITE	FALSE	1	0.00110028	0.000550444	FALSE	MascotWithNeutral	sp|Q8WZA9|IRGQ_HUMAN
AAHGVLLQALDEMRADAEAVLAPPEPAQ	961.827	AAHGVLLQALDEMRADAEAVLAPPEPAQ	113.5	0.00166407	MS	WHITE	FALSE	1	0.00330067	0.00165306	FALSE	MascotWithNeutral	sp|Q8WZA9|IRGQ_HUMAN
AAHGVLLQALDEMRADAEAVLAPPEPAQ	962.496	AAHGVLLQ[+1.0]ALDEMRADAEAVLAPPEPAQ	113.483	0.00591268	MS	WHITE	FALSE	1	0.016224	0.00817836	FALSE	MascotWithNeutral	sp|Q8WZA9|IRGQ_HUMAN
AAHGVLLQALDEMRADAEAVLAPPEPAQ	961.828	AAHGVLLQALDEMRADAEAVLAPPEPAQ	111.95	0.044203	HD	WHITE	FALSE	1	0.019648	0.00992146	FALSE	MascotWithNeutral	sp|Q8WZA9|IRGQ_HUMAN
AAHGVLLQALDEMRADAEAVLAPPEPAQ	961.831	AAHGVLLQALDEMRADAEAVLAPPEPAQ	109.883	0.00668182	MS	GRAY	FALSE	1	0.00738224	0.0037048	FALSE	MascotWithNeutral	sp|Q8WZA9|IRGQ_HUMAN
AAHGVLLQALDEMRADAEAVLAPPEPAQ	961.829	AAHGVLLQALDEMRADAEAVLAPPEPAQ	109.717	0.00018764	HD	GRAY	FALSE	1	0.000847216	0.000423788	FALSE	MascotWithNeutral	sp|Q8WZA9|IRGQ_HUMAN
AAHLCAEAALR	394.873	AAHLC[+57.0]AEAALR	31.7667	0.0346297	MS	GRAY	FALSE	1	0.017454	0.00880383	FALSE	MascotWithNeutral	sp|Q9UQ80|PA2G4_HUMAN
AAHLCAEAALR	394.872	AAHLC[+57.0]AEAALR	31.55	0.0095762	HD	GRAY	FALSE	1	0.00914261	0.0045923	FALSE	MascotWithNeutral	sp|Q9UQ80|PA2G4_HUMAN
AAHLPLLTIEPPSDSSVDLSDR	778.406	AAHLPLLTIEPPSDSSVDLSDR	85.25	0.00440493	HD	WHITE	FALSE	1	0.0054878	0.00275145	FALSE	MascotWithNeutral	sp|Q5JU85|IQEC2_HUMAN
AAHLPLLTIEPPSDSSVDLSDR	778.406	AAHLPLLTIEPPSDSSVDLSDR	81.4167	5.18309e-05	HD	GRAY	FALSE	1	0.000376341	0.000188206	FALSE	MascotWithNeutral	sp|Q5JU85|IQEC2_HUMAN
AAHLPLLTIEPPSDSSVDLSDR	778.405	AAHLPLLTIEPPSDSSVDLSDR	82.1333	0.000134373	MS	GRAY	FALSE	2	0.000659219	0.000329718	FALSE	MascotWithNeutral	sp|Q5JU85|IQEC2_HUMAN
AAHLPLLTIEPPSDSSVDLSDR	778.404	AAHLPLLTIEPPSDSSVDLSDR	86.75	0.0115288	MS	WHITE	FALSE	1	0.0100753	0.00506314	FALSE	MascotWithNeutral	sp|Q5JU85|IQEC2_HUMAN
AAHLPLLTIEPPSDSSVDLSDRSDR	673.596	AAHLPLLTIEPPSDSSVDLSDRSDR	77.6167	0.00432963	HD	GRAY	FALSE	1	0.00540137	0.002708	FALSE	MascotWithNeutral	sp|Q5JU85|IQEC2_HUMAN
AAHSEGNTTAGLDMR	765.853	AAHSEGNTTAGLDMR	28.0167	4.07998e-10	MS	WHITE	FALSE	4	0	0	FALSE	MascotWithNeutral	sp|P78371|TCPB_HUMAN
AAHSEGNTTAGLDMR	765.855	AAHSEGNTTAGLDMR	24.95	6.54228e-09	HD	GRAY	FALSE	3	0	0	FALSE	MascotWithNeutral	sp|P78371|TCPB_HUMAN
AAHSEGNTTAGLDMR	773.85	AAHSEGNTTAGLDM[+16.0]R	18.8167	6.11636e-06	MS	WHITE	FALSE	3	6.78438e-05	3.3923e-05	FALSE	MascotWithNeutral	sp|P78371|TCPB_HUMAN
AAHSEGNTTAGLDMR	765.852	AAHSEGNTTAGLDMR	27.3667	7.43876e-10	HD	WHITE	FALSE	3	0	0	FALSE	MascotWithNeutral	sp|P78371|TCPB_HUMAN
AAHSEGNTTAGLDMR	773.851	AAHSEGNTTAGLDM[+16.0]R	16.2333	0.00020501	HD	GRAY	FALSE	2	0.000914231	0.000457324	FALSE	MascotWithNeutral	sp|P78371|TCPB_HUMAN
AAHSEGNTTAGLDMR	773.851	AAHSEGNTTAGLDM[+16.0]R	14.3	4.32665e-07	HD	WHITE	FALSE	4	0	0	FALSE	MascotWithNeutral	sp|P78371|TCPB_HUMAN
AAHSEGNTTAGLDMR	516.235	AAHSEGNTTAGLDM[+16.0]R	17.2	1.03125e-05	MS	GRAY	FALSE	2	5.97693e-05	2.98855e-05	FALSE	MascotWithNeutral	sp|P78371|TCPB_HUMAN
AAHSEGNTTAGLDMR	765.854	AAHSEGNTTAGLDMR	25.9833	8.20282e-09	MS	GRAY	FALSE	2	0	0	FALSE	MascotWithNeutral	sp|P78371|TCPB_HUMAN
AAHVFFTDSCPDALFNELVK	1141.05	AAHVFFTDSC[+57.0]PDALFNELVK	94.7833	2.51959e-06	MS	GRAY	FALSE	3	0	0	FALSE	MascotWithNeutral	sp|P61764|STXB1_HUMAN
AAHVFFTDSCPDALFNELVK	761.038	AAHVFFTDSC[+57.0]PDALFNELVK	97.3667	0.00573282	MS	WHITE	FALSE	1	0.00684836	0.00343594	FALSE	MascotWithNeutral	sp|P61764|STXB1_HUMAN
AAHVFFTDSCPDALFNELVK	761.038	AAHVFFTDSC[+57.0]PDALFNELVK	96.4667	0.000409082	HD	WHITE	FALSE	1	0.00130647	0.000653664	FALSE	MascotWithNeutral	sp|P61764|STXB1_HUMAN
AAHVFFTDSCPDALFNELVK	1141.06	AAHVFFTDSC[+57.0]PDALFNELVK	93.4167	3.88235e-07	HD	GRAY	FALSE	3	0	0	FALSE	MascotWithNeutral	sp|P61764|STXB1_HUMAN
AAIAAPILHVNSK	435.594	AAIAAPILHVNSK	53.3833	0.000939083	MS	WHITE	FALSE	2	0.00237605	0.00118944	FALSE	MascotWithNeutral	sp|P36269|GGT5_HUMAN
AAIAAPILHVNSK	435.597	AAIAAPILHVNSK	50.15	0.000855864	MS	GRAY	FALSE	1	0.00218269	0.00109254	FALSE	MascotWithNeutral	sp|P36269|GGT5_HUMAN
AAIAAPILHVNSK	435.596	AAIAAPILHVNSK	49.6833	0.000161688	HD	GRAY	FALSE	1	0.000753769	0.000377027	FALSE	MascotWithNeutral	sp|P36269|GGT5_HUMAN
AAIAQALAGEVSVVPPSR	868.49	AAIAQALAGEVSVVPPSR	78.0333	1.24871e-06	HD	WHITE	FALSE	2	0	0	FALSE	MascotWithNeutral	sp|Q2TAY7|SMU1_HUMAN
AAIAQALAGEVSVVPPSR	868.488	AAIAQALAGEVSVVPPSR	75.65	1.36138e-09	MS	GRAY	FALSE	2	0	0	FALSE	MascotWithNeutral	sp|Q2TAY7|SMU1_HUMAN
AAIAQALAGEVSVVPPSR	868.492	AAIAQALAGEVSVVPPSR	75.65	5.71092e-10	HD	GRAY	FALSE	2	0	0	FALSE	MascotWithNeutral	sp|Q2TAY7|SMU1_HUMAN
AAIAQLNGK	443.261	AAIAQLNGK	25	0.000988847	MS	GRAY	FALSE	1	0.00244312	0.00122305	FALSE	MascotWithNeutral	sp|Q96PK6|RBM14_HUMAN
AAIDHLHQK	516.783	AAIDHLHQK	10.4167	0.0460532	MS	GRAY	FALSE	1	0.0200797	0.0101417	FALSE	MascotWithNeutral	sp|O75069|TMCC2_HUMAN
AAIDSYR	398.203	AAIDSYR	20.0167	0.00245939	HD	WHITE	FALSE	1	0.00396478	0.00198633	FALSE	MascotWithNeutral	sp|P24821|TENA_HUMAN
AAIDWFDGK	511.75	AAIDWFDGK	63.25	9.73432e-06	MS	GRAY	FALSE	4	6.05483e-05	3.0275e-05	FALSE	MascotWithNeutral	sp|P35637|FUS_HUMAN;sp|Q92804|RBP56_HUMAN
AAIDWFDGK	511.751	AAIDWFDGK	64.6333	8.63981e-06	HD	GRAY	FALSE	2	6.23616e-05	3.11818e-05	FALSE	MascotWithNeutral	sp|P35637|FUS_HUMAN;sp|Q92804|RBP56_HUMAN
AAIDWFDGK	511.751	AAIDWFDGK	67.5833	1.01368e-05	HD	WHITE	FALSE	2	6.00069e-05	3.00044e-05	FALSE	MascotWithNeutral	sp|P35637|FUS_HUMAN;sp|Q92804|RBP56_HUMAN
AAIDWFDGK	511.75	AAIDWFDGK	73.05	1.14001e-05	MS	WHITE	FALSE	4	8.74789e-05	4.37413e-05	FALSE	MascotWithNeutral	sp|P35637|FUS_HUMAN;sp|Q92804|RBP56_HUMAN
AAIEAFNK	432.234	AAIEAFNK	30.3333	0.0102626	HD	GRAY	FALSE	1	0.00939428	0.00471931	FALSE	MascotWithNeutral	sp|Q9UHB9|SRP68_HUMAN
AAIEAFNK	432.234	AAIEAFNK	30.4333	0.0119527	MS	GRAY	FALSE	1	0.0103438	0.00519878	FALSE	MascotWithNeutral	sp|Q9UHB9|SRP68_HUMAN
AAIEHELPTATQK	704.878	AAIEHELPTATQK	34.3167	9.2915e-05	HD	WHITE	FALSE	2	0.000465142	0.000232625	FALSE	MascotWithNeutral	sp|Q6ZMI0|PPR21_HUMAN
AAIEHELPTATQK	704.877	AAIEHELPTATQK	32.45	1.43833e-06	HD	GRAY	FALSE	2	0	0	FALSE	MascotWithNeutral	sp|Q6ZMI0|PPR21_HUMAN
AAIEHELPTATQK	704.875	AAIEHELPTATQK	32.9667	4.66924e-06	MS	GRAY	FALSE	2	3.63722e-05	1.81864e-05	FALSE	MascotWithNeutral	sp|Q6ZMI0|PPR21_HUMAN
AAIEHELPTATQK	704.874	AAIEHELPTATQK	38.45	2.86032e-05	MS	WHITE	FALSE	2	0.00023681	0.000118419	FALSE	MascotWithNeutral	sp|Q6ZMI0|PPR21_HUMAN
AAIEYGTEEDVVK	712.351	AAIEYGTEEDVVK	47.5833	2.5424e-05	MS	GRAY	FALSE	1	0.000218577	0.0001093	FALSE	MascotWithNeutral	sp|Q8NFP9|NBEA_HUMAN
AAIEYGTEEDVVK	712.351	AAIEYGTEEDVVK	46.95	0.000858966	HD	GRAY	FALSE	1	0.00224432	0.00112342	FALSE	MascotWithNeutral	sp|Q8NFP9|NBEA_HUMAN
AAIEYGTEEDVVK	712.353	AAIEYGTEEDVVK	47.5167	6.39068e-05	HD	WHITE	FALSE	1	0.000380613	0.000190343	FALSE	MascotWithNeutral	sp|Q8NFP9|NBEA_HUMAN
AAIEYGTEEDVVK	712.35	AAIEYGTEEDVVK	49.7667	3.60667e-06	MS	WHITE	FALSE	1	0	0	FALSE	MascotWithNeutral	sp|Q8NFP9|NBEA_HUMAN
AAIGLLAR	392.756	AAIGLLAR	46.1833	1.69787e-05	HD	GRAY	FALSE	1	0.000239238	0.000119633	FALSE	MascotWithNeutral	sp|P07741|APT_HUMAN
AAIGLLAR	392.756	AAIGLLAR	46.5667	2.22225e-05	MS	GRAY	FALSE	1	0.000225251	0.000112638	FALSE	MascotWithNeutral	sp|P07741|APT_HUMAN
AAIGLLAR	392.756	AAIGLLAR	51.7167	1.33596e-05	HD	WHITE	FALSE	2	0.000140345	7.01774e-05	FALSE	MascotWithNeutral	sp|P07741|APT_HUMAN
AAIGLLAR	392.755	AAIGLLAR	50.45	4.45559e-05	MS	WHITE	FALSE	2	0.000387735	0.000193905	FALSE	MascotWithNeutral	sp|P07741|APT_HUMAN
AAIHQILTENTPVSEQLSVPQR	811.107	AAIHQILTENTPVSEQLSVPQR	68.3833	1.13158e-05	HD	GRAY	FALSE	1	8.76335e-05	4.38186e-05	FALSE	MascotWithNeutral	sp|Q9Y2W6|TDRKH_HUMAN
AAIHQILTENTPVSEQLSVPQR	811.102	AAIHQILTENTPVSEQLSVPQR	69.6167	1.47392e-05	HD	WHITE	FALSE	1	0.000219551	0.000109788	FALSE	MascotWithNeutral	sp|Q9Y2W6|TDRKH_HUMAN
AAIHQILTENTPVSEQLSVPQR	811.109	AAIHQILTENTPVSEQLSVPQR	68.7333	0.000150104	MS	GRAY	FALSE	1	0.000713212	0.000356733	FALSE	MascotWithNeutral	sp|Q9Y2W6|TDRKH_HUMAN
AAIHQILTENTPVSEQLSVPQR	811.104	AAIHQILTENTPVSEQLSVPQR	72.2833	1.81797e-06	MS	WHITE	FALSE	1	0	0	FALSE	MascotWithNeutral	sp|Q9Y2W6|TDRKH_HUMAN
AAIIADSSTFR	576.306	AAIIADSSTFR	47.7333	0.0256432	HD	GRAY	FALSE	1	0.015393	0.00775618	FALSE	MascotWithNeutral	sp|O43432|IF4G3_HUMAN
AAIIADSSTFR	576.306	AAIIADSSTFR	47.2667	2.02887e-06	MS	GRAY	FALSE	1	0	0	FALSE	MascotWithNeutral	sp|O43432|IF4G3_HUMAN
AAIIEEQK	451.253	AAIIEEQK	19.3333	0.000153973	MS	GRAY	FALSE	1	0.000743783	0.00037203	FALSE	MascotWithNeutral	sp|Q7Z6B0|CCD91_HUMAN
AAIIEEQK	451.254	AAIIEEQK	18.9833	0.000575044	HD	GRAY	FALSE	1	0.0015709	0.000786068	FALSE	MascotWithNeutral	sp|Q7Z6B0|CCD91_HUMAN
AAIILGYR	438.77	AAIILGYR	56.0167	0.0343025	HD	WHITE	FALSE	1	0.0174047	0.00877877	FALSE	MascotWithNeutral	sp|Q9HCM3|K1549_HUMAN
AAIISAEGDSK	531.277	AAIISAEGDSK	25.4667	8.89314e-08	MS	GRAY	FALSE	3	0	0	FALSE	MascotWithNeutral	sp|P35232|PHB_HUMAN
AAIISAEGDSK	531.277	AAIISAEGDSK	25.65	4.59527e-07	HD	WHITE	FALSE	2	0	0	FALSE	MascotWithNeutral	sp|P35232|PHB_HUMAN
AAIISAEGDSK	531.278	AAIISAEGDSK	25.4833	7.15462e-07	HD	GRAY	FALSE	1	0	0	FALSE	MascotWithNeutral	sp|P35232|PHB_HUMAN
AAIISAEGDSK	531.279	AAIISAEGDSK	27.0167	7.41355e-07	MS	WHITE	FALSE	3	0	0	FALSE	MascotWithNeutral	sp|P35232|PHB_HUMAN
AAILAR	307.703	AAILAR	16.2333	0.000142143	MS	WHITE	FALSE	4	0.000669287	0.000334755	FALSE	MascotWithNeutral	REV_sp|P26640|SYVC_HUMAN;sp|O00767|ACOD_HUMAN
AAILDLEK	436.759	AAILDLEK	46.9333	0.00120352	HD	GRAY	FALSE	1	0.00274183	0.00137279	FALSE	MascotWithNeutral	sp|Q15075|EEA1_HUMAN
AAILDLEK	436.757	AAILDLEK	48.3333	0.00306123	MS	GRAY	FALSE	1	0.00458189	0.00229621	FALSE	MascotWithNeutral	sp|Q15075|EEA1_HUMAN
AAILEEK	387.223	AAILEEK	22.8667	0.0102678	MS	WHITE	FALSE	1	0.00939373	0.00471903	FALSE	MascotWithNeutral	sp|Q7Z406|MYH14_HUMAN
AAILEEK	387.224	AAILEEK	20.9667	0.00960956	MS	GRAY	FALSE	1	0.00915622	0.00459917	FALSE	MascotWithNeutral	sp|Q7Z406|MYH14_HUMAN
AAILEK	322.703	AAILEK	13.9333	0.0493478	HD	GRAY	FALSE	1	0.0208794	0.0105499	FALSE	MascotWithNeutral	sp|O75843|AP1G2_HUMAN
AAILPTSIFLTNK	694.91	AAILPTSIFLTNK	89.8333	9.15678e-06	HD	WHITE	FALSE	2	6.14751e-05	3.07385e-05	FALSE	MascotWithNeutral	sp|O14744|ANM5_HUMAN
AAILPTSIFLTNK	694.912	AAILPTSIFLTNK	85.65	2.86943e-07	HD	GRAY	FALSE	1	0	0	FALSE	MascotWithNeutral	sp|O14744|ANM5_HUMAN
AAILPTSIFLTNK	694.912	AAILPTSIFLTNK	88.45	4.10808e-06	MS	WHITE	FALSE	1	3.75827e-05	1.87917e-05	FALSE	MascotWithNeutral	sp|O14744|ANM5_HUMAN
AAILPTSIFLTNK	694.912	AAILPTSIFLTNK	85.3667	2.89683e-07	MS	GRAY	FALSE	1	0	0	FALSE	MascotWithNeutral	sp|O14744|ANM5_HUMAN
AAILPTSIFLTNKK	506.309	AAILPTSIFLTNKK	71.1167	1.28801e-05	HD	GRAY	FALSE	1	0.000141569	7.07894e-05	FALSE	MascotWithNeutral	sp|O14744|ANM5_HUMAN
AAILPTSIFLTNKK	506.308	AAILPTSIFLTNKK	79.1333	3.46644e-06	MS	WHITE	FALSE	1	0	0	FALSE	MascotWithNeutral	sp|O14744|ANM5_HUMAN
AAILPTSIFLTNKK	506.307	AAILPTSIFLTNKK	74.0833	0.000328203	MS	GRAY	FALSE	1	0.00109196	0.000546279	FALSE	MascotWithNeutral	sp|O14744|ANM5_HUMAN
AAILPTSIFLTNKK	506.308	AAILPTSIFLTNKK	76.65	3.3705e-06	HD	WHITE	FALSE	1	0	0	FALSE	MascotWithNeutral	sp|O14744|ANM5_HUMAN
AAILQTEVDALR	650.368	AAILQTEVDALR	68.85	1.52328e-08	HD	WHITE	FALSE	2	0	0	FALSE	MascotWithNeutral	sp|O15083|ERC2_HUMAN;sp|Q8IUD2|RB6I2_HUMAN
AAILQTEVDALR	650.368	AAILQTEVDALR	66.15	0.00015634	HD	GRAY	FALSE	2	0.00074159	0.000370932	FALSE	MascotWithNeutral	sp|O15083|ERC2_HUMAN;sp|Q8IUD2|RB6I2_HUMAN
AAILQTEVDALR	650.365	AAILQTEVDALR	66.1667	5.60618e-06	MS	GRAY	FALSE	2	6.94047e-05	3.47035e-05	FALSE	MascotWithNeutral	sp|O15083|ERC2_HUMAN;sp|Q8IUD2|RB6I2_HUMAN
AAILSVPAAQNPEDLR	832.954	AAILSVPAAQNPEDLR	66.85	5.79516e-05	MS	GRAY	FALSE	1	0.000367688	0.000183878	FALSE	MascotWithNeutral	sp|Q12980|NPRL3_HUMAN
AAILSVPAAQNPEDLR	832.958	AAILSVPAAQNPEDLR	65.0333	6.17178e-05	HD	GRAY	FALSE	1	0.000383312	0.000191693	FALSE	MascotWithNeutral	sp|Q12980|NPRL3_HUMAN
AAINTYCSLAACVLTSVAISSALHK	874.454	AAINTYC[+57.0]SLAAC[+57.0]VLTSVAISSALHK	109.4	4.79542e-06	HD	GRAY	FALSE	1	3.61304e-05	1.80655e-05	FALSE	MascotWithNeutral	sp|Q9UBD6|RHCG_HUMAN
AAINTYCSLAACVLTSVAISSALHK	874.458	AAINTYC[+57.0]SLAAC[+57.0]VLTSVAISSALHK	110.783	0.0125508	MS	GRAY	FALSE	1	0.0106574	0.00535724	FALSE	MascotWithNeutral	sp|Q9UBD6|RHCG_HUMAN
AAIPAGEQAR	492.267	AAIPAGEQAR	20.4333	0.000239217	HD	GRAY	FALSE	1	0.000951928	0.00047619	FALSE	MascotWithNeutral	sp|Q9NQG6|MID51_HUMAN
AAIPAGEQAR	492.264	AAIPAGEQAR	19.4667	0.0423043	HD	WHITE	FALSE	1	0.0191094	0.00964686	FALSE	MascotWithNeutral	sp|Q9NQG6|MID51_HUMAN
AAIQSQLDGVR	579.317	AAIQSQLDGVR	38.8167	4.98053e-07	MS	GRAY	FALSE	1	0	0	FALSE	MascotWithNeutral	sp|O60645|EXOC3_HUMAN
AAIQSQLDGVR	579.317	AAIQSQLDGVR	38.6333	7.22478e-07	HD	GRAY	FALSE	1	0	0	FALSE	MascotWithNeutral	sp|O60645|EXOC3_HUMAN
AAIQSQLDGVR	579.318	AAIQSQLDGVR	42.2	1.63935e-06	MS	WHITE	FALSE	1	0	0	FALSE	MascotWithNeutral	sp|O60645|EXOC3_HUMAN
AAISGENAGLVR	579.318	AAISGENAGLVR	36	6.30972e-05	HD	GRAY	FALSE	1	0.00038163	0.000190851	FALSE	MascotWithNeutral	sp|P19827|ITIH1_HUMAN
AAISLVPEVPK	562.34	AAISLVPEVPK	74.6833	0.000190679	MS	WHITE	FALSE	1	0.000876937	0.000438661	FALSE	MascotWithNeutral	sp|Q7Z3J2|CP062_HUMAN
AAISQLR	379.73	AAISQLR	30.9	0.0101328	MS	WHITE	FALSE	1	0.00935257	0.00469826	FALSE	MascotWithNeutral	sp|O95747|OXSR1_HUMAN
AAISVVTAEVHDSKPHEGR	501.513	AAISVVTAEVHDSKPHEGR	37.6667	0.0407891	HD	GRAY	FALSE	1	0.0187353	0.00945625	FALSE	MascotWithNeutral	sp|Q12866|MERTK_HUMAN
AAITETQR	445.241	AAITETQR	12.7167	0.0156587	HD	GRAY	FALSE	1	0.0120107	0.00604164	FALSE	MascotWithNeutral	sp|Q8NDI1|EHBP1_HUMAN
AAITFLK	382.239	AAITFLK	53.5	0.00113382	HD	WHITE	FALSE	1	0.00263415	0.00131881	FALSE	MascotWithNeutral	sp|O00534|VMA5A_HUMAN
AAITFLK	382.239	AAITFLK	54.1667	0.026917	MS	WHITE	FALSE	1	0.0157692	0.00794725	FALSE	MascotWithNeutral	sp|O00534|VMA5A_HUMAN
AAITFLK	382.239	AAITFLK	51.55	0.000276781	MS	GRAY	FALSE	1	0.00101828	0.000509397	FALSE	MascotWithNeutral	sp|O00534|VMA5A_HUMAN
AAITFLK	382.238	AAITFLK	51.6	0.0264005	HD	GRAY	FALSE	1	0.0157025	0.00791338	FALSE	MascotWithNeutral	sp|O00534|VMA5A_HUMAN
AAITFSTDSLSAPAPQVFLQATR	1196.63	AAITFSTDSLSAPAPQVFLQATR	95.1333	9.02019e-06	MS	GRAY	FALSE	2	6.16922e-05	3.08471e-05	FALSE	MascotWithNeutral	sp|Q5T848|GP158_HUMAN
AAITFSTDSLSAPAPQVFLQATR	1196.63	AAITFSTDSLSAPAPQVFLQATR	97.4333	0.0268309	HD	WHITE	FALSE	1	0.0157739	0.00794966	FALSE	MascotWithNeutral	sp|Q5T848|GP158_HUMAN
AAITFSTDSLSAPAPQVFLQATR	1196.63	AAITFSTDSLSAPAPQVFLQATR	100.117	0.00434849	MS	WHITE	FALSE	1	0.00541807	0.0027164	FALSE	MascotWithNeutral	sp|Q5T848|GP158_HUMAN
AAITFSTDSLSAPAPQVFLQATR	1196.63	AAITFSTDSLSAPAPQVFLQATR	95.5333	0.000292085	HD	GRAY	FALSE	2	0.00108373	0.000542156	FALSE	MascotWithNeutral	sp|Q5T848|GP158_HUMAN
AAITMQR	403.713	AAITM[+16.0]QR	7.61667	0.0185392	MS	GRAY	FALSE	1	0.0129839	0.00653439	FALSE	MascotWithNeutral	sp|Q9Y4I1|MYO5A_HUMAN
AAITMQR	395.716	AAITMQR	26.9333	0.000808258	MS	WHITE	FALSE	1	0.00208689	0.00104453	FALSE	MascotWithNeutral	sp|Q9Y4I1|MYO5A_HUMAN
AAITMQR	395.715	AAITMQR	19.8333	0.00311627	MS	GRAY	FALSE	1	0.00465406	0.00233246	FALSE	MascotWithNeutral	sp|Q9Y4I1|MYO5A_HUMAN
AAITSYEK	441.731	AAITSYEK	21.9	2.9374e-05	HD	GRAY	FALSE	1	0.000305987	0.000153017	FALSE	MascotWithNeutral	sp|P30273|FCERG_HUMAN
AAIVEK	315.694	AAIVEK	6.88333	0.00610265	HD	GRAY	FALSE	3	0.00708119	0.00355318	FALSE	MascotWithNeutral	sp|P61970|NTF2_HUMAN
AAIVEK	315.694	AAIVEK	8.78333	0.00725888	HD	WHITE	FALSE	1	0.0078132	0.00392192	FALSE	MascotWithNeutral	sp|P61970|NTF2_HUMAN
AAIVEK	315.695	AAIVEK	6.78333	0.00637823	MS	GRAY	FALSE	2	0.00726178	0.00364412	FALSE	MascotWithNeutral	sp|P61970|NTF2_HUMAN
AAIVHNVDSDDLISMGSNDIEVLK	852.423	AAIVHNVDSDDLISMGSNDIEVLK	82.7667	5.88841e-05	HD	GRAY	FALSE	1	0.000366573	0.00018332	FALSE	MascotWithNeutral	sp|O43567|RNF13_HUMAN
AAIVVGVELPVYDITK	843.987	AAIVVGVELPVYDITK	92.0333	7.08423e-06	MS	GRAY	FALSE	2	6.55072e-05	3.27547e-05	FALSE	MascotWithNeutral	sp|O95258|UCP5_HUMAN;sp|Q5SVS4|KMCP1_HUMAN
AAIVVHSR	426.756	AAIVVHSR	13.1667	4.03842e-05	HD	WHITE	FALSE	2	0.000395704	0.000197891	FALSE	MascotWithNeutral	sp|Q6P1M0|S27A4_HUMAN;sp|Q6PCB7|S27A1_HUMAN
AAIVVHSR	426.756	AAIVVHSR	13.5333	2.71798e-05	HD	GRAY	FALSE	2	0.000239386	0.000119707	FALSE	MascotWithNeutral	sp|Q6P1M0|S27A4_HUMAN;sp|Q6PCB7|S27A1_HUMAN
AAIVVHSR	426.756	AAIVVHSR	14.9833	0.000339166	MS	WHITE	FALSE	2	0.00110013	0.00055037	FALSE	MascotWithNeutral	sp|Q6P1M0|S27A4_HUMAN;sp|Q6PCB7|S27A1_HUMAN
AAKDEVSESR	546.269	AAKDEVSESR	7.68333	5.18091e-06	MS	WHITE	FALSE	9	7.07764e-05	3.53895e-05	FALSE	MascotWithNeutral	sp|P07196|NFL_HUMAN
AAKDEVSESR	364.517	AAKDEVSESR	5.45	4.81553e-07	HD	GRAY	FALSE	4	0	0	FALSE	MascotWithNeutral	sp|P07196|NFL_HUMAN
AAKDEVSESR	364.516	AAKDEVSESR	5.51667	1.538e-06	MS	GRAY	FALSE	5	0	0	FALSE	MascotWithNeutral	sp|P07196|NFL_HUMAN
AAKDEVSESR	546.266	AAKDEVSESR	4.93333	3.84839e-06	HD	WHITE	FALSE	14	0	0	FALSE	MascotWithNeutral	sp|P07196|NFL_HUMAN
AAKDEVSESRR	624.322	AAKDEVSESRR	5.71667	0.00142707	MS	GRAY	FALSE	1	0.00305894	0.00153181	FALSE	MascotWithNeutral	sp|P07196|NFL_HUMAN
AAKDEVSESRR	624.32	AAKDEVSESRR	8.26667	0.0136885	MS	WHITE	FALSE	1	0.0111473	0.00560489	FALSE	MascotWithNeutral	sp|P07196|NFL_HUMAN
AAKDEVSESRR	624.321	AAKDEVSESRR	5.7	0.0221114	HD	WHITE	FALSE	2	0.0144051	0.00725481	FALSE	MascotWithNeutral	sp|P07196|NFL_HUMAN
AAKDEVSESRR	624.322	AAKDEVSESRR	5.86667	0.00279114	HD	GRAY	FALSE	3	0.00434372	0.00217659	FALSE	MascotWithNeutral	sp|P07196|NFL_HUMAN
AAKPGANSTTDAVLLNK	557.641	AAKPGANSTTDAVLLNK	41.8167	0.000193069	MS	WHITE	FALSE	1	0.000891172	0.000445784	FALSE	MascotWithNeutral	sp|Q14643|ITPR1_HUMAN
AAKPGANSTTDAVLLNK	557.64	AAKPGANSTTDAVLLNK	37.95	5.43631e-05	HD	WHITE	FALSE	1	0.000372686	0.000186378	FALSE	MascotWithNeutral	sp|Q14643|ITPR1_HUMAN
AAKPTTTPEVK	571.826	AAKPTTTPEVK	13.7833	5.68968e-05	MS	GRAY	FALSE	5	0.000369132	0.0001846	FALSE	MascotWithNeutral	sp|P46821|MAP1B_HUMAN
AAKPTTTPEVK	571.825	AAKPTTTPEVK	15.3833	0.000340331	HD	WHITE	FALSE	4	0.00109964	0.000550124	FALSE	MascotWithNeutral	sp|P46821|MAP1B_HUMAN
AAKPTTTPEVK	571.824	AAKPTTTPEVK	15.6833	0.000452376	MS	WHITE	FALSE	2	0.00134125	0.000671075	FALSE	MascotWithNeutral	sp|P46821|MAP1B_HUMAN
AAKPTTTPEVK	571.825	AAKPTTTPEVK	13.7	5.26131e-05	HD	GRAY	FALSE	6	0.000375133	0.000187602	FALSE	MascotWithNeutral	sp|P46821|MAP1B_HUMAN
AALAAERK	415.247	AALAAERK	0.9	0.0118233	HD	GRAY	FALSE	1	0.0102935	0.00517337	FALSE	MascotWithNeutral	sp|P50570|DYN2_HUMAN
AALAATLEEYK	590.316	AALAATLEEYK	54.5667	0.000561379	HD	WHITE	FALSE	1	0.00157703	0.000789138	FALSE	MascotWithNeutral	sp|Q69YQ0|CYTSA_HUMAN
AALAATLEEYK	590.315	AALAATLEEYK	56.4667	0.00206042	MS	GRAY	FALSE	1	0.00366584	0.00183629	FALSE	MascotWithNeutral	sp|Q69YQ0|CYTSA_HUMAN
AALADYK	376.201	AALADYK	20.7	0.00138271	MS	GRAY	FALSE	2	0.0030145	0.00150953	FALSE	MascotWithNeutral	sp|Q9H1K1|ISCU_HUMAN
AALADYK	376.2	AALADYK	20.7333	0.000936463	HD	GRAY	FALSE	1	0.00237707	0.00118995	FALSE	MascotWithNeutral	sp|Q9H1K1|ISCU_HUMAN
AALAEITEMVAQLHGTMIK	676.362	AALAEITEMVAQLHGTMIK	104.3	1.93834e-05	MS	GRAY	FALSE	2	0.000232327	0.000116177	FALSE	MascotWithNeutral	sp|Q9Y4F1|FARP1_HUMAN
AALAEITEMVAQLHGTMIK	681.692	AALAEITEMVAQLHGTM[+16.0]IK	96.9333	0.00017625	MS	GRAY	FALSE	1	0.000758675	0.000379482	FALSE	MascotWithNeutral	sp|Q9Y4F1|FARP1_HUMAN
AALAEITEMVAQLHGTMIK	676.36	AALAEITEMVAQLHGTMIK	103.55	8.71796e-06	HD	GRAY	FALSE	1	6.22103e-05	3.11061e-05	FALSE	MascotWithNeutral	sp|Q9Y4F1|FARP1_HUMAN
AALAFGFLDLLK	639.877	AALAFGFLDLLK	116	0.00118823	HD	WHITE	FALSE	1	0.00267558	0.00133958	FALSE	MascotWithNeutral	sp|Q96SY0|VWA9_HUMAN
AALAFGFLDLLK	639.878	AALAFGFLDLLK	113.183	0.00854612	MS	WHITE	FALSE	1	0.00864288	0.0043402	FALSE	MascotWithNeutral	sp|Q96SY0|VWA9_HUMAN
AALAFGFLDLLK	639.874	AALAFGFLDLLK	109.6	2.29689e-05	MS	GRAY	FALSE	1	0.000223514	0.000111769	FALSE	MascotWithNeutral	sp|Q96SY0|VWA9_HUMAN
AALAFGFLDLLK	639.877	AALAFGFLDLLK	109.517	2.34696e-05	HD	GRAY	FALSE	1	0.000222489	0.000111257	FALSE	MascotWithNeutral	sp|Q96SY0|VWA9_HUMAN
AALAGGPCTPAGGPASALAPGHPAERPPLATDEK	802.159	AALAGGPC[+57.0]TPAGGPASALAPGHPAERPPLATDEK	59.4667	0.000126412	HD	GRAY	FALSE	1	0.000543993	0.000272071	FALSE	MascotWithNeutral	sp|Q8N461|FXL16_HUMAN
AALAGGTTMIIDHVVPEPESSLTEAYEK	977.158	AALAGGTTMIIDHVVPEPESSLTEAYEK	86.55	0.000362483	HD	GRAY	FALSE	1	0.00116023	0.00058045	FALSE	MascotWithNeutral	sp|Q14195|DPYL3_HUMAN
AALAGGTTMIIDHVVPEPESSLTEAYEK	982.83	AALAGGTTM[+16.0]IIDHVVPEPESSLTEAYEK	91.9	8.83445e-05	MS	WHITE	FALSE	7	0.000450916	0.000225509	FALSE	MascotWithNeutral	sp|Q14195|DPYL3_HUMAN
AALAGGTTMIIDHVVPEPESSLTEAYEK	977.156	AALAGGTTMIIDHVVPEPESSLTEAYEK	88.8667	1.41332e-05	HD	WHITE	FALSE	5	0.000193909	9.69637e-05	FALSE	MascotWithNeutral	sp|Q14195|DPYL3_HUMAN
AALAGGTTMIIDHVVPEPESSLTEAYEK	1465.23	AALAGGTTMIIDHVVPEPESSLTEAYEK	91.6833	7.10395e-05	MS	WHITE	FALSE	5	0.000372483	0.000186276	FALSE	MascotWithNeutral	sp|Q14195|DPYL3_HUMAN
AALAGGTTMIIDHVVPEPESSLTEAYEK	977.154	AALAGGTTMIIDHVVPEPESSLTEAYEK	86.0667	3.2704e-06	MS	GRAY	FALSE	3	0	0	FALSE	MascotWithNeutral	sp|Q14195|DPYL3_HUMAN
AALAGGTTMIIDHVVPEPESSLTEAYEK	982.489	AALAGGTTM[+16.0]IIDHVVPEPESSLTEAYEK	83.1	2.38522e-05	MS	GRAY	FALSE	4	0.000221719	0.000110872	FALSE	MascotWithNeutral	sp|Q14195|DPYL3_HUMAN
AALAGGTTMIIDHVVPEPESSLTEAYEK	982.487	AALAGGTTM[+16.0]IIDHVVPEPESSLTEAYEK	83.1667	0.00011275	HD	WHITE	FALSE	8	0.000501986	0.000251056	FALSE	MascotWithNeutral	sp|Q14195|DPYL3_HUMAN
AALAGGTTMIIDHVVPEPESSLTEAYEK	982.485	AALAGGTTM[+16.0]IIDHVVPEPESSLTEAYEK	81.7667	0.00160752	HD	GRAY	FALSE	1	0.00328317	0.00164428	FALSE	MascotWithNeutral	sp|Q14195|DPYL3_HUMAN
AALAGGTTMIIDHVVPEPGTSLLAAFDQWR	1046.54	AALAGGTTMIIDHVVPEPGTSLLAAFDQWR	117.433	1.55626e-09	HD	WHITE	FALSE	3	0	0	FALSE	MascotWithNeutral	sp|Q16555|DPYL2_HUMAN
AALAGGTTMIIDHVVPEPGTSLLAAFDQWR	1051.87	AALAGGTTM[+16.0]IIDHVVPEPGTSLLAAFDQWR	114.017	9.00143e-09	HD	WHITE	FALSE	12	0	0	FALSE	MascotWithNeutral	sp|Q16555|DPYL2_HUMAN
AALAGGTTMIIDHVVPEPGTSLLAAFDQWR	1051.88	AALAGGTTM[+16.0]IIDHVVPEPGTSLLAAFDQWR	109.95	1.90376e-08	MS	GRAY	FALSE	8	0	0	FALSE	MascotWithNeutral	sp|Q16555|DPYL2_HUMAN
AALAGGTTMIIDHVVPEPGTSLLAAFDQWR	1051.88	AALAGGTTM[+16.0]IIDHVVPEPGTSLLAAFDQWR	115.067	1.10176e-06	MS	WHITE	FALSE	7	0	0	FALSE	MascotWithNeutral	sp|Q16555|DPYL2_HUMAN
AALAGGTTMIIDHVVPEPGTSLLAAFDQWR	1046.54	AALAGGTTMIIDHVVPEPGTSLLAAFDQWR	111.583	7.0027e-07	MS	GRAY	FALSE	8	0	0	FALSE	MascotWithNeutral	sp|Q16555|DPYL2_HUMAN
AALAGGTTMIIDHVVPEPGTSLLAAFDQWR	1046.54	AALAGGTTMIIDHVVPEPGTSLLAAFDQWR	117.55	1.01651e-07	MS	WHITE	FALSE	4	0	0	FALSE	MascotWithNeutral	sp|Q16555|DPYL2_HUMAN
AALAGGTTMIIDHVVPEPGTSLLAAFDQWR	1051.88	AALAGGTTM[+16.0]IIDHVVPEPGTSLLAAFDQWR	109.017	2.79768e-10	HD	GRAY	FALSE	10	0	0	FALSE	MascotWithNeutral	sp|Q16555|DPYL2_HUMAN
AALAGGTTMIIDHVVPEPGTSLLAAFDQWR	1046.55	AALAGGTTMIIDHVVPEPGTSLLAAFDQWR	112.017	2.9911e-07	HD	GRAY	FALSE	7	0	0	FALSE	MascotWithNeutral	sp|Q16555|DPYL2_HUMAN
AALAGGTTMIIDHVVPEPGTSLLAAFDQWREWADSK	968.242	AALAGGTTM[+16.0]IIDHVVPEPGTSLLAAFDQWREWADSK	114.6	2.58084e-05	HD	GRAY	FALSE	8	0.000217852	0.000108938	FALSE	MascotWithNeutral	sp|Q16555|DPYL2_HUMAN
AALAGGTTMIIDHVVPEPGTSLLAAFDQWREWADSK	964.235	AALAGGTTMIIDHVVPEPGTSLLAAFDQWREWADSK	118.9	0.00177531	MS	GRAY	FALSE	2	0.00342873	0.00171731	FALSE	MascotWithNeutral	sp|Q16555|DPYL2_HUMAN
AALAGGTTMIIDHVVPEPGTSLLAAFDQWREWADSK	964.739	AALAGGTTMIIDHVVPEPGTSLLAAFDQ[+1.0]WREWADSK	120.467	0.000171003	HD	GRAY	FALSE	2	0.00040201	0.000201045	FALSE	MascotWithNeutral	sp|Q16555|DPYL2_HUMAN
AALAGGTTMIIDHVVPEPGTSLLAAFDQWREWADSK	1290.64	AALAGGTTM[+16.0]IIDHVVPEPGTSLLAAFDQWREWADSK	117.517	0.000494658	MS	WHITE	FALSE	4	0.00144537	0.000723205	FALSE	MascotWithNeutral	sp|Q16555|DPYL2_HUMAN
AALAGGTTMIIDHVVPEPGTSLLAAFDQWREWADSK	964.737	AALAGGTTMIIDHVVPEPGTSLLAAFDQ[+1.0]WREWADSK	117.883	0.000209945	HD	WHITE	FALSE	1	0.000387297	0.000193686	FALSE	MascotWithNeutral	sp|Q16555|DPYL2_HUMAN
AALAGGTTMIIDHVVPEPGTSLLAAFDQWREWADSK	1285.31	AALAGGTTMIIDHVVPEPGTSLLAAFDQWREWADSK	117.933	0.000142345	HD	WHITE	FALSE	2	0.000686248	0.000343242	FALSE	MascotWithNeutral	sp|Q16555|DPYL2_HUMAN
AALAGGTTMIIDHVVPEPGTSLLAAFDQWREWADSK	1290.65	AALAGGTTM[+16.0]IIDHVVPEPGTSLLAAFDQWREWADSK	112.85	0.000453199	HD	WHITE	FALSE	4	0.00134083	0.000670864	FALSE	MascotWithNeutral	sp|Q16555|DPYL2_HUMAN
AALAGGTTMIIDHVVPEPGTSLLAAFDQWREWADSK	1285.31	AALAGGTTMIIDHVVPEPGTSLLAAFDQWREWADSK	119.3	5.66313e-05	HD	GRAY	FALSE	7	0.000369462	0.000184765	FALSE	MascotWithNeutral	sp|Q16555|DPYL2_HUMAN
AALAGGTTMIIDHVVPEPGTSLLAAFDQWREWADSK	968.235	AALAGGTTM[+16.0]IIDHVVPEPGTSLLAAFDQWREWADSK	113.7	0.00440512	MS	GRAY	FALSE	1	0.00548759	0.00275134	FALSE	MascotWithNeutral	sp|Q16555|DPYL2_HUMAN
AALAGGTTMIIDHVVPEPGTSLLAAFDQWREWADSK	1285.31	AALAGGTTMIIDHVVPEPGTSLLAAFDQWREWADSK	123.083	3.53719e-05	MS	WHITE	FALSE	3	0.000384437	0.000192255	FALSE	MascotWithNeutral	sp|Q16555|DPYL2_HUMAN
AALAGGTTMILDHVFPDTGVSLLAAYEQWR	1068.55	AALAGGTTMILDHVFPDTGVSLLAAYEQWR	112.883	1.64383e-05	HD	GRAY	FALSE	3	0.000241032	0.00012053	FALSE	MascotWithNeutral	sp|O14531|DPYL4_HUMAN
AALAGGTTMILDHVFPDTGVSLLAAYEQWR	1073.87	AALAGGTTM[+16.0]ILDHVFPDTGVSLLAAYEQWR	107.883	2.94955e-07	HD	GRAY	FALSE	1	0	0	FALSE	MascotWithNeutral	sp|O14531|DPYL4_HUMAN
AALAGGTTMILDHVFPDTGVSLLAAYEQWR	1073.88	AALAGGTTM[+16.0]ILDHVFPDTGVSLLAAYEQWR	117.4	0.000681876	MS	WHITE	FALSE	1	0.00181642	0.000909037	FALSE	MascotWithNeutral	sp|O14531|DPYL4_HUMAN
AALAGGTTMILDHVFPDTGVSLLAAYEQWR	1073.88	AALAGGTTM[+16.0]ILDHVFPDTGVSLLAAYEQWR	107.7	0.0170144	MS	GRAY	FALSE	1	0.0125118	0.00629528	FALSE	MascotWithNeutral	sp|O14531|DPYL4_HUMAN
AALAGGTTMILDHVFPDTGVSLLAAYEQWR	1068.55	AALAGGTTMILDHVFPDTGVSLLAAYEQWR	113.65	0.0045405	MS	GRAY	FALSE	1	0.00559633	0.00280602	FALSE	MascotWithNeutral	sp|O14531|DPYL4_HUMAN
AALAGGTTMILDHVFPDTGVSLLAAYEQWR	1068.55	AALAGGTTMILDHVFPDTGVSLLAAYEQWR	120.433	0.00231659	MS	WHITE	FALSE	1	0.00379124	0.00189922	FALSE	MascotWithNeutral	sp|O14531|DPYL4_HUMAN
AALAGGTTMILDHVFPDTGVSLLAAYEQWRER	1163.93	AALAGGTTMILDHVFPDTGVSLLAAYEQ[+1.0]WRER	110.133	0.0010829	HD	GRAY	FALSE	1	0.00521815	0.0026159	FALSE	MascotWithNeutral	sp|O14531|DPYL4_HUMAN
AALAGGTTMILDHVFPDTGVSLLAAYEQWRER	872.941	AALAGGTTMILDHVFPDTGVSLLAAYEQWRER	110.167	0.00159725	HD	GRAY	FALSE	1	0.00328575	0.00164558	FALSE	MascotWithNeutral	sp|O14531|DPYL4_HUMAN
AALAGHPR	396.728	AALAGHPR	5.65	0.00415946	HD	WHITE	FALSE	1	0.00525857	0.00263622	FALSE	MascotWithNeutral	sp|Q15102|PA1B3_HUMAN
AALAHSEEVTASQVAATK	892.463	AALAHSEEVTASQVAATK	38.4667	8.32822e-12	HD	WHITE	FALSE	2	0	0	FALSE	MascotWithNeutral	sp|Q15149|PLEC_HUMAN
AALAHSEEVTASQVAATK	892.464	AALAHSEEVTASQVAATK	40.5833	5.5337e-10	MS	WHITE	FALSE	4	0	0	FALSE	MascotWithNeutral	sp|Q15149|PLEC_HUMAN
AALAHSEEVTASQVAATK	892.465	AALAHSEEVTASQVAATK	38.1833	1.16116e-11	HD	GRAY	FALSE	2	0	0	FALSE	MascotWithNeutral	sp|Q15149|PLEC_HUMAN
AALAHSEEVTASQVAATK	892.463	AALAHSEEVTASQVAATK	38.35	1.00852e-12	MS	GRAY	FALSE	2	0	0	FALSE	MascotWithNeutral	sp|Q15149|PLEC_HUMAN
AALAIQGK	386.239	AALAIQGK	22.8833	0.00545597	HD	GRAY	FALSE	1	0.00651288	0.00326708	FALSE	MascotWithNeutral	sp|A6NKN8|PC4L1_HUMAN
AALAIQGK	386.239	AALAIQGK	22.85	0.0195411	MS	GRAY	FALSE	1	0.0133905	0.00674039	FALSE	MascotWithNeutral	sp|A6NKN8|PC4L1_HUMAN
AALAIQGK	386.24	AALAIQGK	21.8333	0.00125692	HD	WHITE	FALSE	1	0.00284295	0.0014235	FALSE	MascotWithNeutral	sp|A6NKN8|PC4L1_HUMAN
AALALQITNLLTR	699.428	AALALQITNLLTR	97.85	0.00890714	MS	GRAY	FALSE	1	0.00885559	0.00444749	FALSE	MascotWithNeutral	sp|P54098|DPOG1_HUMAN
AALAPELALEIPSGSQADIPLPK	1151.14	AALAPELALEIPSGSQADIPLPK	105.75	0.00275762	MS	WHITE	FALSE	1	0.00428632	0.00214776	FALSE	MascotWithNeutral	sp|Q8IVF2|AHNK2_HUMAN
AALAPELALEIPSGSQADIPLPK	767.762	AALAPELALEIPSGSQADIPLPK	100.3	5.58967e-05	HD	WHITE	FALSE	2	0.000370511	0.00018529	FALSE	MascotWithNeutral	sp|Q8IVF2|AHNK2_HUMAN
AALAPELALEIPSGSQADIPLPK	767.762	AALAPELALEIPSGSQADIPLPK	97.55	0.0014215	HD	GRAY	FALSE	2	0.00306034	0.00153251	FALSE	MascotWithNeutral	sp|Q8IVF2|AHNK2_HUMAN
AALAPELALEIPSGSQADIPLPK	767.765	AALAPELALEIPSGSQADIPLPK	97.8167	5.61451e-05	MS	GRAY	FALSE	2	0.000370127	0.000185098	FALSE	MascotWithNeutral	sp|Q8IVF2|AHNK2_HUMAN
AALAQLLK	414.271	AALAQLLK	56.3333	0.0013876	HD	GRAY	FALSE	1	0.0030249	0.00151474	FALSE	MascotWithNeutral	sp|O43155|FLRT2_HUMAN
AALAVGSPGPGGGSFAR	736.388	AALAVGSPGPGGGSFAR	58.2667	1.42741e-07	MS	WHITE	FALSE	1	0	0	FALSE	MascotWithNeutral	sp|Q9BYB0|SHAN3_HUMAN
AALAVGSPGPGGGSFAR	736.387	AALAVGSPGPGGGSFAR	51.7167	7.21726e-06	MS	GRAY	FALSE	1	6.52284e-05	3.26153e-05	FALSE	MascotWithNeutral	sp|Q9BYB0|SHAN3_HUMAN
AALAVGSPGPGGGSFAR	736.387	AALAVGSPGPGGGSFAR	51.1833	5.72686e-05	HD	GRAY	FALSE	1	0.000368588	0.000184328	FALSE	MascotWithNeutral	sp|Q9BYB0|SHAN3_HUMAN
AALCAVHVIR	370.546	AALC[+57.0]AVHVIR	38.4333	0.00501641	HD	GRAY	FALSE	1	0.0061353	0.00307709	FALSE	MascotWithNeutral	sp|O43747|AP1G1_HUMAN
AALCAVHVIR	370.547	AALC[+57.0]AVHVIR	38.7667	0.00643845	MS	GRAY	FALSE	1	0.00729184	0.00365926	FALSE	MascotWithNeutral	sp|O43747|AP1G1_HUMAN
AALCHFCIDMLNAK	555.262	AALC[+57.0]HFC[+57.0]IDMLNAK	70.3333	5.95117e-06	MS	GRAY	FALSE	2	6.83387e-05	3.41705e-05	FALSE	MascotWithNeutral	sp|P54920|SNAA_HUMAN
AALCHFCIDMLNAK	555.263	AALC[+57.0]HFC[+57.0]IDMLNAK	70.4333	5.79839e-07	HD	GRAY	FALSE	1	0	0	FALSE	MascotWithNeutral	sp|P54920|SNAA_HUMAN
AALCHFIVDELNAK	800.914	AALC[+57.0]HFIVDELNAK	69.4333	4.73658e-08	HD	GRAY	FALSE	3	0	0	FALSE	MascotWithNeutral	sp|Q9H115|SNAB_HUMAN
AALCHFIVDELNAK	800.911	AALC[+57.0]HFIVDELNAK	71.4833	3.1044e-07	MS	GRAY	FALSE	4	0	0	FALSE	MascotWithNeutral	sp|Q9H115|SNAB_HUMAN
AALDEAQGVGLDSTGYYDQEIYGGSDSR	980.439	AALDEAQGVGLDSTGYYDQ[+1.0]EIYGGSDSR	74.5833	0.00120011	MS	GRAY	FALSE	1	0.00541774	0.00271623	FALSE	MascotWithNeutral	sp|O75533|SF3B1_HUMAN
AALDFSDAR	483.238	AALDFSDAR	40.65	7.35279e-05	HD	WHITE	FALSE	1	0.000370147	0.000185108	FALSE	MascotWithNeutral	sp|Q92736|RYR2_HUMAN
AALDFSDAR	483.237	AALDFSDAR	40.3	0.00101494	MS	GRAY	FALSE	1	0.00249487	0.00124899	FALSE	MascotWithNeutral	sp|Q92736|RYR2_HUMAN
AALDFSDAREK	611.806	AALDFSDAREK	33.6	0.00744595	HD	GRAY	FALSE	2	0.00797647	0.00400421	FALSE	MascotWithNeutral	sp|Q92736|RYR2_HUMAN
AALDGPLDAALDHLR	516.611	AALDGPLDAALDHLR	86.1333	4.43685e-05	MS	WHITE	FALSE	2	0.000388123	0.000194099	FALSE	MascotWithNeutral	sp|Q12756|KIF1A_HUMAN
AALDGPLDAALDHLR	516.61	AALDGPLDAALDHLR	82.2667	7.26347e-07	MS	GRAY	FALSE	2	0	0	FALSE	MascotWithNeutral	sp|Q12756|KIF1A_HUMAN
AALDGPLDAALDHLR	516.611	AALDGPLDAALDHLR	84	7.96488e-08	HD	WHITE	FALSE	2	0	0	FALSE	MascotWithNeutral	sp|Q12756|KIF1A_HUMAN
AALDGPLDAALDHLR	516.612	AALDGPLDAALDHLR	81.2167	6.38103e-07	HD	GRAY	FALSE	3	0	0	FALSE	MascotWithNeutral	sp|Q12756|KIF1A_HUMAN
AALDGTPGMIGYGMAK	784.876	AALDGTPGM[+16.0]IGYGMAK	57.15	1.19851e-06	HD	GRAY	FALSE	3	0	0	FALSE	MascotWithNeutral	sp|P09417|DHPR_HUMAN
AALDGTPGMIGYGMAK	776.88	AALDGTPGMIGYGMAK	64.45	6.28088e-08	HD	GRAY	FALSE	6	0	0	FALSE	MascotWithNeutral	sp|P09417|DHPR_HUMAN
AALDGTPGMIGYGMAK	784.876	AALDGTPGM[+16.0]IGYGMAK	57.1667	1.57322e-06	MS	GRAY	FALSE	2	0	0	FALSE	MascotWithNeutral	sp|P09417|DHPR_HUMAN
AALDGTPGMIGYGMAK	784.876	AALDGTPGMIGYGM[+16.0]AK	56.5667	2.3251e-06	HD	GRAY	FALSE	5	0	0	FALSE	MascotWithNeutral	sp|P09417|DHPR_HUMAN
AALDGTPGMIGYGMAK	792.875	AALDGTPGM[+16.0]IGYGM[+16.0]AK	45.5833	0.000184824	HD	GRAY	FALSE	2	0.000833374	0.000416861	FALSE	MascotWithNeutral	sp|P09417|DHPR_HUMAN
AALDGTPGMIGYGMAK	784.877	AALDGTPGMIGYGM[+16.0]AK	57.85	1.71997e-05	HD	WHITE	FALSE	10	0.000238594	0.000119311	FALSE	MascotWithNeutral	sp|P09417|DHPR_HUMAN
AALDGTPGMIGYGMAK	784.876	AALDGTPGMIGYGM[+16.0]AK	56.6167	3.88955e-08	MS	GRAY	FALSE	6	0	0	FALSE	MascotWithNeutral	sp|P09417|DHPR_HUMAN
AALDGTPGMIGYGMAK	784.878	AALDGTPGMIGYGM[+16.0]AK	60.6	1.29622e-06	MS	WHITE	FALSE	10	0	0	FALSE	MascotWithNeutral	sp|P09417|DHPR_HUMAN
AALDGTPGMIGYGMAK	792.875	AALDGTPGM[+16.0]IGYGM[+16.0]AK	47.2833	0.000145902	HD	WHITE	FALSE	12	0.000682961	0.000341597	FALSE	MascotWithNeutral	sp|P09417|DHPR_HUMAN
AALDGTPGMIGYGMAK	776.879	AALDGTPGMIGYGMAK	67.3	1.5014e-08	HD	WHITE	FALSE	5	0	0	FALSE	MascotWithNeutral	sp|P09417|DHPR_HUMAN
AALDGTPGMIGYGMAK	792.876	AALDGTPGM[+16.0]IGYGM[+16.0]AK	47.4667	3.46153e-05	MS	GRAY	FALSE	4	0.000386408	0.000193241	FALSE	MascotWithNeutral	sp|P09417|DHPR_HUMAN
AALDGTPGMIGYGMAK	776.88	AALDGTPGMIGYGMAK	68.8333	4.76122e-08	MS	WHITE	FALSE	5	0	0	FALSE	MascotWithNeutral	sp|P09417|DHPR_HUMAN
AALDGTPGMIGYGMAK	776.882	AALDGTPGMIGYGMAK	64.3	8.86301e-08	MS	GRAY	FALSE	4	0	0	FALSE	MascotWithNeutral	sp|P09417|DHPR_HUMAN
AALDGTPGMIGYGMAK	784.878	AALDGTPGM[+16.0]IGYGMAK	60.2	6.53908e-06	MS	WHITE	FALSE	5	6.67925e-05	3.33973e-05	FALSE	MascotWithNeutral	sp|P09417|DHPR_HUMAN
AALDGTPGMIGYGMAK	792.876	AALDGTPGM[+16.0]IGYGM[+16.0]AK	49.9167	0.000605912	MS	WHITE	FALSE	9	0.00170379	0.000852623	FALSE	MascotWithNeutral	sp|P09417|DHPR_HUMAN
AALDGTPGMIGYGMAK	784.877	AALDGTPGM[+16.0]IGYGMAK	57.3	1.53965e-06	HD	WHITE	FALSE	6	0	0	FALSE	MascotWithNeutral	sp|P09417|DHPR_HUMAN
AALDSGAFQSVWVSTDHDEIENVAK	897.098	AALDSGAFQSVWVSTDHDEIENVAK	84.2	8.06786e-05	MS	WHITE	FALSE	1	0.000401929	0.000201005	FALSE	MascotWithNeutral	sp|Q8NFW8|NEUA_HUMAN
AALDSGAFQSVWVSTDHDEIENVAK	897.099	AALDSGAFQSVWVSTDHDEIENVAK	82.4667	3.90667e-05	HD	WHITE	FALSE	1	0.000398464	0.000199272	FALSE	MascotWithNeutral	sp|Q8NFW8|NEUA_HUMAN
AALDSGAFQSVWVSTDHDEIENVAK	897.097	AALDSGAFQSVWVSTDHDEIENVAK	81.4	3.20532e-07	MS	GRAY	FALSE	1	0	0	FALSE	MascotWithNeutral	sp|Q8NFW8|NEUA_HUMAN
AALEACHK	450.224	AALEAC[+57.0]HK	4.55	1.59134e-05	HD	GRAY	FALSE	6	0.000242885	0.000121457	FALSE	MascotWithNeutral	sp|P11766|ADHX_HUMAN
AALEACHK	450.223	AALEAC[+57.0]HK	4.9	9.22871e-05	MS	GRAY	FALSE	3	0.000465792	0.00023295	FALSE	MascotWithNeutral	sp|P11766|ADHX_HUMAN
AALEALDELDLFGVK	802.434	AALEALDELDLFGVK	102.433	5.06783e-08	HD	GRAY	FALSE	1	0	0	FALSE	MascotWithNeutral	sp|P46020|KPB1_HUMAN
AALEALDELDLFGVK	802.434	AALEALDELDLFGVK	102.867	5.2174e-08	MS	GRAY	FALSE	1	0	0	FALSE	MascotWithNeutral	sp|P46020|KPB1_HUMAN
AALEALLGR	457.277	AALEALLGR	67.6833	0.00164699	MS	WHITE	FALSE	1	0.00330567	0.00165557	FALSE	MascotWithNeutral	sp|O15061|SYNEM_HUMAN
AALEAQNALHNIK	696.886	AALEAQNALHNIK	42.7167	9.19636e-09	HD	GRAY	FALSE	2	0	0	FALSE	MascotWithNeutral	sp|O95319|CELF2_HUMAN
AALEAQNALHNIK	696.885	AALEAQNALHNIK	43.5833	1.85467e-07	MS	GRAY	FALSE	2	0	0	FALSE	MascotWithNeutral	sp|O95319|CELF2_HUMAN
AALEAQNALHNMK	470.91	AALEAQNALHNMK	39.2667	0.000564172	HD	GRAY	FALSE	1	0.00157562	0.000788431	FALSE	MascotWithNeutral	sp|Q92879|CELF1_HUMAN
AALEAQNALHNMK	705.864	AALEAQNALHNMK	39.75	0.000137782	HD	WHITE	FALSE	1	0.000655958	0.000328087	FALSE	MascotWithNeutral	sp|Q92879|CELF1_HUMAN
AALEAQNALHNMK	713.86	AALEAQNALHNM[+16.0]K	27.6167	0.00523569	MS	GRAY	FALSE	2	0.00638397	0.0032022	FALSE	MascotWithNeutral	sp|Q92879|CELF1_HUMAN
AALEAQNALHNMK	470.91	AALEAQNALHNMK	40.0167	5.65034e-05	MS	GRAY	FALSE	1	0.000369648	0.000184858	FALSE	MascotWithNeutral	sp|Q92879|CELF1_HUMAN
AALEAVGGTVVLE	614.845	AALEAVGGTVVLE	78.35	0.0425072	MS	WHITE	FALSE	1	0.0191686	0.00967705	FALSE	MascotWithNeutral	sp|P52815|RM12_HUMAN
AALEAVGGTVVLE	614.843	AALEAVGGTVVLE	74.3667	0.000599592	MS	GRAY	FALSE	2	0.00170644	0.000853948	FALSE	MascotWithNeutral	sp|P52815|RM12_HUMAN
AALEAVGGTVVLE	614.844	AALEAVGGTVVLE	74.45	0.000170915	HD	GRAY	FALSE	1	0.000746139	0.000373209	FALSE	MascotWithNeutral	sp|P52815|RM12_HUMAN
AALEEEVR	458.741	AALEEEVR	28.45	0.000354537	MS	WHITE	FALSE	1	0.00112125	0.000560938	FALSE	MascotWithNeutral	sp|Q96FS4|SIPA1_HUMAN
AALEELVK	436.758	AALEELVK	45.2167	0.00171892	HD	GRAY	FALSE	2	0.00339856	0.00170217	FALSE	MascotWithNeutral	sp|P12081|SYHC_HUMAN;zz|ZZ_FGCZCont0076|
AALEELVK	436.758	AALEELVK	45.4667	0.000897451	MS	GRAY	FALSE	2	0.0023679	0.00118535	FALSE	MascotWithNeutral	sp|P12081|SYHC_HUMAN;zz|ZZ_FGCZCont0076|
AALEELVK	436.758	AALEELVK	46.2667	0.00089128	HD	WHITE	FALSE	2	0.00236998	0.0011864	FALSE	MascotWithNeutral	sp|P12081|SYHC_HUMAN;zz|ZZ_FGCZCont0076|
AALEEVEGDVAELELK	857.943	AALEEVEGDVAELELK	87.8667	1.28009e-05	MS	WHITE	FALSE	1	0.000141747	7.08788e-05	FALSE	MascotWithNeutral	sp|Q15057|ACAP2_HUMAN
AALEEVEGDVAELELK	857.942	AALEEVEGDVAELELK	84.0667	1.71343e-05	HD	GRAY	FALSE	2	0.000238762	0.000119395	FALSE	MascotWithNeutral	sp|Q15057|ACAP2_HUMAN
AALEEVERLK	386.556	AALEEVERLK	46.15	0.0243836	MS	WHITE	FALSE	1	0.015028	0.0075709	FALSE	MascotWithNeutral	sp|Q15149|PLEC_HUMAN
AALEEVERLK	579.331	AALEEVERLK	43.7667	0.000139	HD	GRAY	FALSE	2	0.000672055	0.00033614	FALSE	MascotWithNeutral	sp|Q15149|PLEC_HUMAN
AALEEVYPDLTPEETRR	663.67	AALEEVYPDLTPEETRR	66.75	0.0366131	MS	WHITE	FALSE	1	0.0178973	0.00902946	FALSE	MascotWithNeutral	sp|Q9H0D6|XRN2_HUMAN
AALEEVYPDLTPEETRR	663.667	AALEEVYPDLTPEETRR	61.1667	0.00612856	HD	GRAY	FALSE	1	0.00711573	0.00357057	FALSE	MascotWithNeutral	sp|Q9H0D6|XRN2_HUMAN
AALEEVYPDLTPEETRR	663.669	AALEEVYPDLTPEETRR	63.6833	0.00255703	HD	WHITE	FALSE	1	0.00409371	0.00205106	FALSE	MascotWithNeutral	sp|Q9H0D6|XRN2_HUMAN
AALEGFLAALQADPPQAER	984.514	AALEGFLAALQADPPQAER	96.6333	0.000387604	MS	WHITE	FALSE	2	0.00123282	0.000616788	FALSE	MascotWithNeutral	sp|P51693|APLP1_HUMAN
AALEGFLAALQADPPQAER	656.679	AALEGFLAALQADPPQAER	94.2	7.31464e-05	MS	GRAY	FALSE	1	0.000370482	0.000185275	FALSE	MascotWithNeutral	sp|P51693|APLP1_HUMAN
AALEGFLAALQADPPQAER	984.515	AALEGFLAALQADPPQAER	94.1333	9.62331e-07	HD	WHITE	FALSE	2	0	0	FALSE	MascotWithNeutral	sp|P51693|APLP1_HUMAN
AALEGFLAALQADPPQAER	656.678	AALEGFLAALQADPPQAER	93.9667	6.63374e-05	HD	GRAY	FALSE	1	0.000377827	0.000188949	FALSE	MascotWithNeutral	sp|P51693|APLP1_HUMAN
AALEGTATYR	526.773	AALEGTATYR	28.8	1.41869e-06	HD	WHITE	FALSE	3	0	0	FALSE	MascotWithNeutral	sp|Q9NRV9|HEBP1_HUMAN
AALEGTATYR	526.771	AALEGTATYR	27.0833	1.14738e-06	MS	GRAY	FALSE	1	0	0	FALSE	MascotWithNeutral	sp|Q9NRV9|HEBP1_HUMAN
AALEGTATYR	526.773	AALEGTATYR	27.25	8.66186e-07	HD	GRAY	FALSE	1	0	0	FALSE	MascotWithNeutral	sp|Q9NRV9|HEBP1_HUMAN
AALEGTATYR	526.772	AALEGTATYR	31.1333	2.33491e-06	MS	WHITE	FALSE	3	0	0	FALSE	MascotWithNeutral	sp|Q9NRV9|HEBP1_HUMAN
AALEGVSK	387.722	AALEGVSK	13.9833	0.0338686	HD	GRAY	FALSE	1	0.0173351	0.00874331	FALSE	MascotWithNeutral	sp|Q13049|TRI32_HUMAN
AALEQDLAFWYGPR	818.91	AALEQDLAFWYGPR	88.9667	2.45786e-05	HD	GRAY	FALSE	1	0.000220345	0.000110185	FALSE	MascotWithNeutral	sp|P09601|HMOX1_HUMAN
AALEQPCEGSLTRPK	828.922	AALEQPC[+57.0]EGSLTRPK	37.1833	0.000349949	MS	GRAY	FALSE	1	0.00112388	0.000562257	FALSE	MascotWithNeutral	sp|Q6PUV4|CPLX2_HUMAN
AALEQPCEGSLTRPK	828.925	AALEQPC[+57.0]EGSLTRPK	36.8333	3.64752e-05	HD	GRAY	FALSE	2	0.000381967	0.00019102	FALSE	MascotWithNeutral	sp|Q6PUV4|CPLX2_HUMAN
AALESGISTK	489.269	AALESGISTK	24.0667	6.56924e-05	HD	GRAY	FALSE	1	0.000378603	0.000189337	FALSE	MascotWithNeutral	sp|Q14168|MPP2_HUMAN
AALESGISTK	489.267	AALESGISTK	25.8833	0.00020325	MS	GRAY	FALSE	1	0.000899526	0.000449965	FALSE	MascotWithNeutral	sp|Q14168|MPP2_HUMAN
AALEYLEDIDLK	696.87	AALEYLEDIDLK	82.2	1.98614e-06	HD	WHITE	FALSE	1	0	0	FALSE	MascotWithNeutral	sp|Q9BRX8|F213A_HUMAN
AALEYLEDIDLK	696.868	AALEYLEDIDLK	82.4333	7.49175e-09	MS	GRAY	FALSE	2	0	0	FALSE	MascotWithNeutral	sp|Q9BRX8|F213A_HUMAN
AALEYLEDIDLK	696.867	AALEYLEDIDLK	82.4167	5.61058e-08	HD	GRAY	FALSE	2	0	0	FALSE	MascotWithNeutral	sp|Q9BRX8|F213A_HUMAN
AALEYLGSFDHYAT	779.366	AALEYLGSFDHYAT	79.0333	0.00238714	HD	GRAY	FALSE	2	0.00389483	0.00195121	FALSE	MascotWithNeutral	sp|P10586|PTPRF_HUMAN;sp|P23468|PTPRD_HUMAN
AALEYLGSFDHYAT	779.364	AALEYLGSFDHYAT	78.4333	0.0234194	MS	GRAY	FALSE	2	0.0146834	0.00739601	FALSE	MascotWithNeutral	sp|P10586|PTPRF_HUMAN;sp|P23468|PTPRD_HUMAN
AALEYVAEPTLEPR	779.912	AALEYVAEPTLEPR	64.9667	3.34495e-05	HD	GRAY	FALSE	1	0.000366342	0.000183205	FALSE	MascotWithNeutral	sp|Q76NI1|VKIND_HUMAN
AALEYVAEPTLEPR	779.911	AALEYVAEPTLEPR	64.9833	0.000352649	MS	GRAY	FALSE	1	0.00112227	0.00056145	FALSE	MascotWithNeutral	sp|Q76NI1|VKIND_HUMAN
AALFALQNLFEEK	747.403	AALFALQNLFEEK	107.717	0.00069701	MS	WHITE	FALSE	1	0.00183609	0.00091889	FALSE	MascotWithNeutral	sp|Q99707|METH_HUMAN
AALFALQNLFEEK	747.405	AALFALQNLFEEK	102.3	0.00132368	HD	WHITE	FALSE	1	0.00290483	0.00145453	FALSE	MascotWithNeutral	sp|Q99707|METH_HUMAN
AALFALQNLFEEK	747.404	AALFALQNLFEEK	99.8333	1.80851e-05	HD	GRAY	FALSE	1	0.00023584	0.000117934	FALSE	MascotWithNeutral	sp|Q99707|METH_HUMAN
AALFENTPK	495.767	AALFENTPK	38.1	0.000819251	HD	WHITE	FALSE	1	0.00208278	0.00104247	FALSE	MascotWithNeutral	sp|Q16816|PHKG1_HUMAN
AALFENTPK	495.768	AALFENTPK	41.75	0.0104676	MS	WHITE	FALSE	1	0.00953364	0.00478965	FALSE	MascotWithNeutral	sp|Q16816|PHKG1_HUMAN
AALFLQTLK	502.811	AALFLQTLK	67.2	9.62121e-05	HD	GRAY	FALSE	1	0.000461958	0.000231032	FALSE	MascotWithNeutral	sp|Q12872|SFSWA_HUMAN
AALFVSNNSR	539.786	AALFVSNNSR	34.0333	0.000427595	MS	GRAY	FALSE	1	0.0013251	0.00066299	FALSE	MascotWithNeutral	sp|Q96GD0|PLPP_HUMAN
AALFVSNNSR	539.787	AALFVSNNSR	34.9167	7.47831e-06	HD	WHITE	FALSE	1	6.46266e-05	3.23144e-05	FALSE	MascotWithNeutral	sp|Q96GD0|PLPP_HUMAN
AALFVSNNSR	539.785	AALFVSNNSR	33.75	0.000179816	HD	GRAY	FALSE	1	0.000837789	0.00041907	FALSE	MascotWithNeutral	sp|Q96GD0|PLPP_HUMAN
AALGAVPISGK	492.298	AALGAVPISGK	47.05	8.52887e-06	HD	WHITE	FALSE	1	6.25616e-05	3.12818e-05	FALSE	MascotWithNeutral	sp|P42684|ABL2_HUMAN
AALGDLTPPPPPPPQQQQQQLTAFLQQLQALKPPR	954.024	AALGDLTPPPPPPPQQQQQQLTAFLQQLQALKPPR	110.933	0.00105978	MS	GRAY	FALSE	1	0.00253871	0.00127097	FALSE	MascotWithNeutral	sp|O75420|PERQ1_HUMAN
AALGESGEQADGPK	665.318	AALGESGEQADGPK	21.75	1.48358e-05	MS	GRAY	FALSE	1	0.000219271	0.000109648	FALSE	MascotWithNeutral	sp|Q92932|PTPR2_HUMAN
AALGESGEQADGPK	665.318	AALGESGEQADGPK	21.5	4.33837e-05	HD	GRAY	FALSE	1	0.000389864	0.00019497	FALSE	MascotWithNeutral	sp|Q92932|PTPR2_HUMAN
AALGGGDGAR	422.717	AALGGGDGAR	9.23333	1.7707e-05	HD	WHITE	FALSE	1	0.000236942	0.000118485	FALSE	MascotWithNeutral	sp|Q4V9L6|TM119_HUMAN
AALGGGDGAR	422.717	AALGGGDGAR	7.46667	5.91336e-05	MS	GRAY	FALSE	1	0.000366222	0.000183145	FALSE	MascotWithNeutral	sp|Q4V9L6|TM119_HUMAN
AALGPLVTGLYDVQAFK	881.992	AALGPLVTGLYDVQAFK	99.8667	6.4831e-06	HD	WHITE	FALSE	2	6.69232e-05	3.34627e-05	FALSE	MascotWithNeutral	sp|P11172|UMPS_HUMAN
AALGPLVTGLYDVQAFK	881.991	AALGPLVTGLYDVQAFK	102.067	1.12584e-06	MS	WHITE	FALSE	3	0	0	FALSE	MascotWithNeutral	sp|P11172|UMPS_HUMAN
AALGPLVTGLYDVQAFK	881.993	AALGPLVTGLYDVQAFK	97.3167	4.3424e-08	HD	GRAY	FALSE	5	0	0	FALSE	MascotWithNeutral	sp|P11172|UMPS_HUMAN
AALGPLVTGLYDVQAFK	881.992	AALGPLVTGLYDVQAFK	98.7667	2.3169e-08	MS	GRAY	FALSE	3	0	0	FALSE	MascotWithNeutral	sp|P11172|UMPS_HUMAN
AALGVLR	350.229	AALGVLR	40.4	0.0106231	HD	WHITE	FALSE	1	0.00958803	0.00481711	FALSE	MascotWithNeutral	sp|P22570|ADRO_HUMAN
AALGVLR	350.229	AALGVLR	36.95	0.00724857	HD	GRAY	FALSE	1	0.00780561	0.0039181	FALSE	MascotWithNeutral	sp|P22570|ADRO_HUMAN
AALGYDYK	450.726	AALGYDYK	34.2833	0.00146141	HD	WHITE	FALSE	1	0.003072	0.00153836	FALSE	MascotWithNeutral	sp|P14317|HCLS1_HUMAN
AALGYDYK	450.728	AALGYDYK	39.5833	0.0039038	MS	WHITE	FALSE	1	0.00508802	0.0025505	FALSE	MascotWithNeutral	sp|P14317|HCLS1_HUMAN
AALGYDYK	450.728	AALGYDYK	32.9	9.92317e-05	HD	GRAY	FALSE	1	0.000496073	0.000248098	FALSE	MascotWithNeutral	sp|P14317|HCLS1_HUMAN
AALGYDYKGETEK	482.237	AALGYDYKGETEK	33.3833	0.022279	HD	WHITE	FALSE	1	0.0144457	0.00727542	FALSE	MascotWithNeutral	sp|P14317|HCLS1_HUMAN
AALHLYSNTLNFQISEVEPK	758.73	AALHLYSNTLNFQISEVEPK	81.8167	0.000224968	HD	GRAY	FALSE	1	0.000946641	0.000473545	FALSE	MascotWithNeutral	sp|P41227|NAA10_HUMAN
AALHLYSNTLNFQISEVEPK	758.732	AALHLYSNTLNFQISEVEPK	81.75	0.00022691	HD	WHITE	FALSE	1	0.000945172	0.00047281	FALSE	MascotWithNeutral	sp|P41227|NAA10_HUMAN
AALHLYSNTLNFQISEVEPK	758.729	AALHLYSNTLNFQISEVEPK	82.3	4.07898e-05	MS	GRAY	FALSE	1	0.00039488	0.000197479	FALSE	MascotWithNeutral	sp|P41227|NAA10_HUMAN
AALHPPALAVLSHTPDGATQTIAWVGK	681.373	AALHPPALAVLSHTPDGATQTIAWVGK	86.3667	0.0210246	MS	WHITE	FALSE	2	0.0139397	0.00701876	FALSE	MascotWithNeutral	sp|Q8NDH3|PEPL1_HUMAN
AALHPPALAVLSHTPDGATQTIAWVGK	908.164	AALHPPALAVLSHTPDGATQTIAWVGK	81.8333	0.0100702	HD	GRAY	FALSE	2	0.00933164	0.00468769	FALSE	MascotWithNeutral	sp|Q8NDH3|PEPL1_HUMAN
AALHSPVSEGAPVIPPSSGLPLPTPDAR	912.16	AALHSPVSEGAPVIPPSSGLPLPTPDAR	81.7167	0.037899	HD	GRAY	FALSE	1	0.0180908	0.00912795	FALSE	MascotWithNeutral	sp|Q9NRA0|SPHK2_HUMAN
AALIAR	307.703	AALIAR	16.2333	0.000142143	MS	WHITE	FALSE	4	0.000669281	0.000334752	FALSE	MascotWithNeutral	REV_sp|Q9P203|BTBD7_HUMAN;sp|Q9ULZ3|ASC_HUMAN
AALIEVGEGVNLSTIPR	869.995	AALIEVGEGVNLSTIPR	82.4667	4.36744e-09	MS	GRAY	FALSE	1	0	0	FALSE	MascotWithNeutral	sp|Q86V59|PNML1_HUMAN
AALIIQNWYR	624.351	AALIIQNWYR	76.2667	0.00030111	MS	GRAY	FALSE	1	0.00109289	0.000546743	FALSE	MascotWithNeutral	sp|O14829|PPE1_HUMAN
AALINYTR	461.263	AALINYTR	39.1333	0.00116086	HD	GRAY	FALSE	1	0.00266068	0.00133211	FALSE	MascotWithNeutral	sp|Q86UW7|CAPS2_HUMAN
AALLAELALLEPEALR	847.001	AALLAELALLEPEALR	108.217	2.43132e-07	HD	GRAY	FALSE	1	0	0	FALSE	MascotWithNeutral	sp|Q3KQV9|UAP1L_HUMAN
AALLAELALLEPEALR	846.999	AALLAELALLEPEALR	116.45	3.98335e-05	MS	WHITE	FALSE	1	0.000396843	0.000198461	FALSE	MascotWithNeutral	sp|Q3KQV9|UAP1L_HUMAN
AALLAELALLEPEALR	847.001	AALLAELALLEPEALR	114.95	3.33704e-05	HD	WHITE	FALSE	1	0.00036654	0.000183303	FALSE	MascotWithNeutral	sp|Q3KQV9|UAP1L_HUMAN
AALLAELALLEPEALR	847	AALLAELALLEPEALR	106.567	4.74648e-09	MS	GRAY	FALSE	1	0	0	FALSE	MascotWithNeutral	sp|Q3KQV9|UAP1L_HUMAN
AALLDNLHDELHAHTQAMLGLGPEEDK	735.365	AALLDNLHDELHAHTQAMLGLGPEEDK	80.6333	0.0011161	MS	GRAY	FALSE	1	0.00258046	0.0012919	FALSE	MascotWithNeutral	sp|Q684P5|RPGP2_HUMAN
AALLDNLHDELHAHTQAMLGLGPEEDK	739.363	AALLDNLHDELHAHTQAM[+16.0]LGLGPEEDK	75.85	0.00869564	MS	WHITE	FALSE	1	0.00871512	0.00437663	FALSE	MascotWithNeutral	sp|Q684P5|RPGP2_HUMAN
AALLDNLHDELHAHTQAMLGLGPEEDK	735.365	AALLDNLHDELHAHTQAMLGLGPEEDK	80.9833	3.07839e-06	HD	GRAY	FALSE	2	0	0	FALSE	MascotWithNeutral	sp|Q684P5|RPGP2_HUMAN
AALLDNLHDELHAHTQAMLGLGPEEDK	739.366	AALLDNLHDELHAHTQAM[+16.0]LGLGPEEDK	74.4833	0.0343045	HD	WHITE	FALSE	1	0.0174047	0.00877874	FALSE	MascotWithNeutral	sp|Q684P5|RPGP2_HUMAN
AALLDQIR	450.269	AALLDQIR	50.2333	0.000195095	MS	WHITE	FALSE	1	0.000905585	0.000452997	FALSE	MascotWithNeutral	sp|O00401|WASL_HUMAN
AALLDQIREGAQLK	509.296	AALLDQIREGAQLK	63.8167	0.00219957	HD	GRAY	FALSE	1	0.00368645	0.00184663	FALSE	MascotWithNeutral	sp|O00401|WASL_HUMAN
AALLEAGMPECTEDK	817.878	AALLEAGMPEC[+57.0]TEDK	54.6833	0.00147129	HD	GRAY	FALSE	1	0.00308082	0.00154279	FALSE	MascotWithNeutral	sp|Q9C0C9|UBE2O_HUMAN
AALLELTGAVDYAAIPR	872.487	AALLELTGAVDYAAIPR	92.05	1.30498e-11	HD	GRAY	FALSE	2	0	0	FALSE	MascotWithNeutral	sp|Q8ND90|PNMA1_HUMAN
AALLELTGAVDYAAIPR	872.487	AALLELTGAVDYAAIPR	93.0167	1.33788e-09	MS	GRAY	FALSE	2	0	0	FALSE	MascotWithNeutral	sp|Q8ND90|PNMA1_HUMAN
AALLELWELR	607.351	AALLELWELR	94.2667	1.18545e-05	HD	GRAY	FALSE	4	8.66764e-05	4.33401e-05	FALSE	MascotWithNeutral	sp|Q13813|SPTN1_HUMAN
AALLELWELR	607.35	AALLELWELR	97.15	4.45172e-08	HD	WHITE	FALSE	5	0	0	FALSE	MascotWithNeutral	sp|Q13813|SPTN1_HUMAN
AALLELWELR	607.351	AALLELWELR	92	6.3956e-06	MS	GRAY	FALSE	5	6.71411e-05	3.35717e-05	FALSE	MascotWithNeutral	sp|Q13813|SPTN1_HUMAN
AALLELWELR	607.352	AALLELWELR	99.7167	1.14208e-08	MS	WHITE	FALSE	4	0	0	FALSE	MascotWithNeutral	sp|Q13813|SPTN1_HUMAN
AALLELWELRR	685.402	AALLELWELRR	82.85	0.00672982	HD	GRAY	FALSE	2	0.0074606	0.00374427	FALSE	MascotWithNeutral	sp|Q13813|SPTN1_HUMAN
AALLELWELRR	685.404	AALLELWELRR	83.8667	0.00626219	HD	WHITE	FALSE	2	0.00720149	0.00361376	FALSE	MascotWithNeutral	sp|Q13813|SPTN1_HUMAN
AALLELWELRR	685.402	AALLELWELRR	82.0167	0.00269156	MS	GRAY	FALSE	1	0.00417247	0.0020906	FALSE	MascotWithNeutral	sp|Q13813|SPTN1_HUMAN
AALLETLSLLLAK	678.43	AALLETLSLLLAK	109.017	8.28566e-07	HD	GRAY	FALSE	1	0	0	FALSE	MascotWithNeutral	sp|Q92616|GCN1_HUMAN
AALLETLSLLLAK	678.43	AALLETLSLLLAK	117.15	0.000394321	HD	WHITE	FALSE	1	0.00122917	0.000614962	FALSE	MascotWithNeutral	sp|Q92616|GCN1_HUMAN
AALLETLSLLLAK	678.431	AALLETLSLLLAK	110.467	1.01288e-06	MS	GRAY	FALSE	1	0	0	FALSE	MascotWithNeutral	sp|Q92616|GCN1_HUMAN
AALLETLSLLLAK	678.429	AALLETLSLLLAK	120.133	0.00141712	MS	WHITE	FALSE	1	0.00305026	0.00152746	FALSE	MascotWithNeutral	sp|Q92616|GCN1_HUMAN
AALLETLYEELHIHSQSMMGLGGDEDK	747.611	AALLETLYEELHIHSQSMMGLGGDEDK	103.917	8.61452e-07	MS	GRAY	FALSE	2	0	0	FALSE	MascotWithNeutral	sp|P47736|RPGP1_HUMAN
AALLETLYEELHIHSQSMMGLGGDEDK	996.477	AALLETLYEELHIHSQSMMGLGGDEDK	103.567	0.000438327	HD	GRAY	FALSE	2	0.00131966	0.000660265	FALSE	MascotWithNeutral	sp|P47736|RPGP1_HUMAN
AALLHGETR	323.182	AALLHGETR	16.1833	0.0363631	MS	GRAY	FALSE	1	0.0177679	0.0089636	FALSE	MascotWithNeutral	sp|P78346|RPP30_HUMAN
AALLNQHYQVNFK	773.414	AALLNQHYQVNFK	53.2333	2.46812e-06	HD	GRAY	FALSE	1	0	0	FALSE	MascotWithNeutral	sp|P07814|SYEP_HUMAN
AALLNQHYQVNFK	515.944	AALLNQHYQVNFK	60.2167	0.000102911	MS	WHITE	FALSE	3	0.000492732	0.000246427	FALSE	MascotWithNeutral	sp|P07814|SYEP_HUMAN
AALLNQHYQVNFK	773.413	AALLNQHYQVNFK	56.7	0.000710104	HD	WHITE	FALSE	1	0.00185715	0.000929441	FALSE	MascotWithNeutral	sp|P07814|SYEP_HUMAN
AALLNQHYQVNFK	773.413	AALLNQHYQVNFK	55.2333	1.14776e-05	MS	GRAY	FALSE	1	8.73528e-05	4.36783e-05	FALSE	MascotWithNeutral	sp|P07814|SYEP_HUMAN
AALLWALAAALER	684.907	AALLWALAAALER	116.983	0.0456668	HD	WHITE	FALSE	1	0.0200113	0.0101068	FALSE	MascotWithNeutral	sp|Q8IZ83|A16A1_HUMAN
AALLWALAAALER	684.904	AALLWALAAALER	111.683	1.03595e-08	HD	GRAY	FALSE	2	0	0	FALSE	MascotWithNeutral	sp|Q8IZ83|A16A1_HUMAN
AALLWALAAALER	684.904	AALLWALAAALER	117.583	2.62895e-05	MS	WHITE	FALSE	2	0.000216959	0.000108491	FALSE	MascotWithNeutral	sp|Q8IZ83|A16A1_HUMAN
AALLWALAAALER	684.904	AALLWALAAALER	108.167	2.63625e-08	MS	GRAY	FALSE	2	0	0	FALSE	MascotWithNeutral	sp|Q8IZ83|A16A1_HUMAN
AALLYLDAR	503.291	AALLYLDAR	59.9167	0.000447627	MS	GRAY	FALSE	1	0.0013294	0.00066514	FALSE	MascotWithNeutral	sp|P20594|ANPRB_HUMAN
AALLYLDAR	503.293	AALLYLDAR	59.9167	4.80367e-05	HD	GRAY	FALSE	1	0.000381963	0.000191018	FALSE	MascotWithNeutral	sp|P20594|ANPRB_HUMAN
AALMESQGQQQEER	802.872	AALMESQGQQQEER	27.5833	5.2186e-09	MS	WHITE	FALSE	1	0	0	FALSE	MascotWithNeutral	sp|Q14980|NUMA1_HUMAN
AALMESQGQQQEER	802.871	AALMESQGQQQEER	26.5	3.79471e-08	HD	WHITE	FALSE	1	0	0	FALSE	MascotWithNeutral	sp|Q14980|NUMA1_HUMAN
AALMESQGQQQEER	802.872	AALMESQGQQQEER	25.1833	5.82146e-07	HD	GRAY	FALSE	1	0	0	FALSE	MascotWithNeutral	sp|Q14980|NUMA1_HUMAN
AALMESQGQQQEER	802.871	AALMESQGQQQEER	26.1333	5.82708e-07	MS	GRAY	FALSE	1	0	0	FALSE	MascotWithNeutral	sp|Q14980|NUMA1_HUMAN
AALNALQPPEFR	663.864	AALNALQPPEFR	68.6667	1.00322e-06	HD	GRAY	FALSE	1	0	0	FALSE	MascotWithNeutral	sp|Q3ZAQ7|VMA21_HUMAN
AALNALQPPEFR	663.862	AALNALQPPEFR	67.1833	1.0458e-07	MS	GRAY	FALSE	2	0	0	FALSE	MascotWithNeutral	sp|Q3ZAQ7|VMA21_HUMAN
AALNAVR	357.716	AALNAVR	17.1833	0.00052614	MS	GRAY	FALSE	1	0.00149902	0.00075007	FALSE	MascotWithNeutral	sp|O14745|NHRF1_HUMAN
AALNAVR	357.716	AALNAVR	22.55	0.000639884	MS	WHITE	FALSE	1	0.0017687	0.000885131	FALSE	MascotWithNeutral	sp|O14745|NHRF1_HUMAN
AALNAVR	357.717	AALNAVR	19.6167	0.000685849	HD	WHITE	FALSE	2	0.00182782	0.000914746	FALSE	MascotWithNeutral	sp|O14745|NHRF1_HUMAN
AALNAVR	357.717	AALNAVR	16.1167	0.000474491	HD	GRAY	FALSE	1	0.00135856	0.000679744	FALSE	MascotWithNeutral	sp|O14745|NHRF1_HUMAN
AALNELLK	436.265	AALNELLK	54.6	0.000126971	MS	GRAY	FALSE	1	0.000543512	0.00027183	FALSE	MascotWithNeutral	sp|Q6PGP7|TTC37_HUMAN
AALNELLK	436.265	AALNELLK	54.0667	0.00215131	HD	GRAY	FALSE	1	0.00365442	0.00183055	FALSE	MascotWithNeutral	sp|Q6PGP7|TTC37_HUMAN
AALPAQELEEYNK	738.373	AALPAQELEEYNK	54.15	0.000440209	HD	WHITE	FALSE	1	0.00131854	0.000659705	FALSE	MascotWithNeutral	sp|P12821|ACE_HUMAN
AALPAQELEEYNK	738.375	AALPAQELEEYNK	56.5167	0.00115615	MS	GRAY	FALSE	1	0.00266222	0.00133288	FALSE	MascotWithNeutral	sp|P12821|ACE_HUMAN
AALPDLTK	414.744	AALPDLTK	41.45	0.00010381	MS	GRAY	FALSE	1	0.000491929	0.000246025	FALSE	MascotWithNeutral	sp|Q13217|DNJC3_HUMAN
AALPDLTK	414.745	AALPDLTK	42.1333	0.00282243	HD	WHITE	FALSE	2	0.00434743	0.00217845	FALSE	MascotWithNeutral	sp|Q13217|DNJC3_HUMAN
AALPDLTK	414.745	AALPDLTK	41.2167	0.000164112	HD	GRAY	FALSE	1	0.000751785	0.000376034	FALSE	MascotWithNeutral	sp|Q13217|DNJC3_HUMAN
AALPFGLVR	472.29	AALPFGLVR	73.2667	0.000104958	MS	GRAY	FALSE	1	0.000490793	0.000245457	FALSE	MascotWithNeutral	sp|O95490|AGRL2_HUMAN
AALPLTTSDTK	559.308	AALPLTTSDTK	38.8	3.92972e-06	MS	GRAY	FALSE	1	0	0	FALSE	MascotWithNeutral	sp|Q7Z6Z7|HUWE1_HUMAN
AALPLTTSDTK	559.309	AALPLTTSDTK	41.0167	0.00223783	HD	WHITE	FALSE	1	0.00371106	0.00185898	FALSE	MascotWithNeutral	sp|Q7Z6Z7|HUWE1_HUMAN
AALPLTTSDTK	559.31	AALPLTTSDTK	36.8	3.59061e-06	HD	GRAY	FALSE	1	0	0	FALSE	MascotWithNeutral	sp|Q7Z6Z7|HUWE1_HUMAN
AALPSHVVTMLDNFPTNLHPMSQLSAAVTALNSESNFAR	1042.77	AALPSHVVTM[+16.0]LDNFPTNLHPMSQLSAAVTALNSESNFAR	103.033	1.94457e-05	MS	GRAY	FALSE	3	0.000232183	0.000116105	FALSE	MascotWithNeutral	sp|O75390|CISY_HUMAN
AALPSHVVTMLDNFPTNLHPMSQLSAAVTALNSESNFAR	1038.77	AALPSHVVTMLDNFPTNLHPMSQLSAAVTALNSESNFAR	108.017	2.89992e-05	HD	GRAY	FALSE	3	0.000259691	0.000129862	FALSE	MascotWithNeutral	sp|O75390|CISY_HUMAN
AALPSHVVTMLDNFPTNLHPMSQLSAAVTALNSESNFAR	1042.77	AALPSHVVTMLDNFPTNLHPM[+16.0]SQLSAAVTALNSESNFAR	101.933	7.01172e-05	MS	GRAY	FALSE	2	0.00037356	0.000186815	FALSE	MascotWithNeutral	sp|O75390|CISY_HUMAN
AALPSHVVTMLDNFPTNLHPMSQLSAAVTALNSESNFAR	1043.03	AALPSHVVTMLDNFPTNLHPM[+16.0]SQ[+1.0]LSAAVTALNSESNFAR	101.133	0.00922137	MS	GRAY	FALSE	1	0.0218818	0.0110619	FALSE	MascotWithNeutral	sp|O75390|CISY_HUMAN
AALPSHVVTMLDNFPTNLHPMSQLSAAVTALNSESNFAR	1038.77	AALPSHVVTMLDNFPTNLHPMSQLSAAVTALNSESNFAR	111.317	0.0003205	MS	WHITE	FALSE	1	0.00109619	0.000548396	FALSE	MascotWithNeutral	sp|O75390|CISY_HUMAN
AALPSHVVTMLDNFPTNLHPMSQLSAAVTALNSESNFAR	1039.02	AALPSHVVTMLDNFPTNLHPMSQ[+1.0]LSAAVTALNSESNFAR	110.517	0.000197122	HD	WHITE	FALSE	1	0.000392157	0.000196117	FALSE	MascotWithNeutral	sp|O75390|CISY_HUMAN
AALPSHVVTMLDNFPTNLHPMSQLSAAVTALNSESNFAR	1042.77	AALPSHVVTMLDNFPTNLHPM[+16.0]SQLSAAVTALNSESNFAR	101.767	0.000498393	HD	GRAY	FALSE	2	0.00144362	0.00072233	FALSE	MascotWithNeutral	sp|O75390|CISY_HUMAN
AALPSHVVTMLDNFPTNLHPMSQLSAAVTALNSESNFAR	1046.77	AALPSHVVTM[+16.0]LDNFPTNLHPM[+16.0]SQLSAAVTALNSESNFAR	95.2333	0.00295881	MS	GRAY	FALSE	1	0.00441357	0.00221167	FALSE	MascotWithNeutral	sp|O75390|CISY_HUMAN
AALPSHVVTMLDNFPTNLHPMSQLSAAVTALNSESNFAR	1042.77	AALPSHVVTM[+16.0]LDNFPTNLHPMSQLSAAVTALNSESNFAR	102.35	0.000378091	HD	GRAY	FALSE	2	0.00119529	0.000598	FALSE	MascotWithNeutral	sp|O75390|CISY_HUMAN
AALPSHVVTMLDNFPTNLHPMSQLSAAVTALNSESNFAR	831.22	AALPSHVVTMLDNFPTNLHPMSQLSAAVTALNSESNFAR	110.633	0.000253859	HD	WHITE	FALSE	1	0.000972522	0.000486498	FALSE	MascotWithNeutral	sp|O75390|CISY_HUMAN
AALPSHVVTMLDNFPTNLHPMSQLSAAVTALNSESNFAR	1038.77	AALPSHVVTMLDNFPTNLHPMSQLSAAVTALNSESNFAR	108.567	2.31093e-06	MS	GRAY	FALSE	3	0	0	FALSE	MascotWithNeutral	sp|O75390|CISY_HUMAN
AALPSHVVTMLDNFPTNLHPMSQLSAAVTALNSESNFAR	1042.77	AALPSHVVTMLDNFPTNLHPM[+16.0]SQLSAAVTALNSESNFAR	102.467	0.000120172	HD	WHITE	FALSE	1	0.000531387	0.000265764	FALSE	MascotWithNeutral	sp|O75390|CISY_HUMAN
AALPSLTNPPSLSPIR	817.469	AALPSLTNPPSLSPIR	79.9333	1.93285e-07	HD	GRAY	FALSE	2	0	0	FALSE	MascotWithNeutral	sp|P42858|HD_HUMAN
AALPSLTNPPSLSPIR	817.469	AALPSLTNPPSLSPIR	80.4833	0.00480206	MS	GRAY	FALSE	1	0.00576471	0.00289069	FALSE	MascotWithNeutral	sp|P42858|HD_HUMAN
AALPTPALSPEDK	655.354	AALPTPALSPEDK	54.7833	8.98302e-07	HD	GRAY	FALSE	1	0	0	FALSE	MascotWithNeutral	sp|Q9H3S7|PTN23_HUMAN
AALPTPALSPEDK	655.356	AALPTPALSPEDK	55.0667	1.95221e-08	MS	GRAY	FALSE	1	0	0	FALSE	MascotWithNeutral	sp|Q9H3S7|PTN23_HUMAN
AALPYFPR	467.76	AALPYFPR	65.7333	0.00016383	MS	WHITE	FALSE	1	0.000751899	0.000376091	FALSE	MascotWithNeutral	sp|Q9NRN5|OLFL3_HUMAN
AALPYFPR	467.76	AALPYFPR	64.1333	0.00401369	HD	WHITE	FALSE	1	0.00517133	0.00259237	FALSE	MascotWithNeutral	sp|Q9NRN5|OLFL3_HUMAN
AALQEEEQASK	602.296	AALQEEEQASK	18.3167	5.31759e-07	MS	GRAY	FALSE	6	0	0	FALSE	MascotWithNeutral	sp|O00139|KIF2A_HUMAN
AALQEEEQASK	602.297	AALQEEEQASK	19.65	2.58388e-07	MS	WHITE	FALSE	1	0	0	FALSE	MascotWithNeutral	sp|O00139|KIF2A_HUMAN
AALQEEEQASK	602.296	AALQEEEQASK	19.0833	1.71492e-05	HD	WHITE	FALSE	2	0.00023872	0.000119374	FALSE	MascotWithNeutral	sp|O00139|KIF2A_HUMAN
AALQEEEQASK	602.294	AALQEEEQASK	17.85	8.82332e-07	HD	GRAY	FALSE	4	0	0	FALSE	MascotWithNeutral	sp|O00139|KIF2A_HUMAN
AALQEELQLCK	651.834	AALQEELQLC[+57.0]K	54.75	0.00137994	MS	GRAY	FALSE	1	0.00299196	0.00149822	FALSE	MascotWithNeutral	sp|P49327|FAS_HUMAN
AALQELLSK	486.79	AALQELLSK	63.7667	0.000300967	MS	WHITE	FALSE	1	0.00109313	0.000546862	FALSE	MascotWithNeutral	sp|P62851|RS25_HUMAN
AALQELLSK	486.789	AALQELLSK	57.3833	0.000236374	HD	GRAY	FALSE	3	0.000953803	0.000477129	FALSE	MascotWithNeutral	sp|P62851|RS25_HUMAN
AALQELLSK	486.789	AALQELLSK	59.4833	0.000288802	HD	WHITE	FALSE	1	0.0010859	0.000543245	FALSE	MascotWithNeutral	sp|P62851|RS25_HUMAN
AALQELLSK	486.789	AALQELLSK	57.9333	0.00024017	MS	GRAY	FALSE	3	0.000951312	0.000475882	FALSE	MascotWithNeutral	sp|P62851|RS25_HUMAN
AALQFLMR	475.269	AALQFLMR	68.8667	0.000182818	MS	GRAY	FALSE	1	0.000835306	0.000417827	FALSE	MascotWithNeutral	sp|Q15751|HERC1_HUMAN
AALQFLMR	475.268	AALQFLMR	67.95	0.000690102	HD	GRAY	FALSE	1	0.00182585	0.000913761	FALSE	MascotWithNeutral	sp|Q15751|HERC1_HUMAN
AALQLQLNTIK	606.872	AALQLQLNTIK	65.75	1.37477e-05	MS	GRAY	FALSE	1	0.000167287	8.36505e-05	FALSE	MascotWithNeutral	sp|Q03001|DYST_HUMAN
AALQLQLNTIK	606.87	AALQLQLNTIK	65.1333	1.83192e-05	HD	GRAY	FALSE	1	0.000235226	0.000117627	FALSE	MascotWithNeutral	sp|Q03001|DYST_HUMAN
AALQLQLNTIK	606.869	AALQLQLNTIK	72.9333	0.00057626	MS	WHITE	FALSE	1	0.0015703	0.000785768	FALSE	MascotWithNeutral	sp|Q03001|DYST_HUMAN
AALQLQLNTIK	606.87	AALQLQLNTIK	68.55	0.000209366	HD	WHITE	FALSE	1	0.000911002	0.000455708	FALSE	MascotWithNeutral	sp|Q03001|DYST_HUMAN
AALQLVVSPGDPR	661.875	AALQLVVSPGDPR	61.4333	7.22451e-07	HD	GRAY	FALSE	1	0	0	FALSE	MascotWithNeutral	sp|Q9P286|PAK7_HUMAN
AALQLVVSPGDPR	661.877	AALQLVVSPGDPR	61.9667	8.6564e-06	MS	GRAY	FALSE	1	6.23461e-05	3.1174e-05	FALSE	MascotWithNeutral	sp|Q9P286|PAK7_HUMAN
AALQSQAEALR	579.32	AALQSQAEALR	35.6833	0.000174831	HD	WHITE	FALSE	1	0.000759791	0.00038004	FALSE	MascotWithNeutral	sp|Q8WZA9|IRGQ_HUMAN
AALQSQAEALRR	657.367	AALQSQAEALRR	34.95	0.016101	MS	WHITE	FALSE	1	0.0121571	0.00611572	FALSE	MascotWithNeutral	sp|Q8WZA9|IRGQ_HUMAN
AALQSQAEALRR	438.58	AALQSQAEALRR	32.05	0.00138281	HD	GRAY	FALSE	2	0.00301447	0.00150951	FALSE	MascotWithNeutral	sp|Q8WZA9|IRGQ_HUMAN
AALQSQAEALRR	657.368	AALQSQAEALRR	32.05	0.0196115	HD	WHITE	FALSE	1	0.0133862	0.0067382	FALSE	MascotWithNeutral	sp|Q8WZA9|IRGQ_HUMAN
AALQSQAEALRR	657.368	AALQSQAEALRR	32.3667	0.0111157	MS	GRAY	FALSE	2	0.00986798	0.00495846	FALSE	MascotWithNeutral	sp|Q8WZA9|IRGQ_HUMAN
AALQTAPESADDSPSQLSK	958.468	AALQTAPESADDSPSQLSK	42.8667	0.000788425	HD	GRAY	FALSE	1	0.00208231	0.00104224	FALSE	MascotWithNeutral	sp|O43524|FOXO3_HUMAN
AALQTAPESADDSPSQLSK	958.47	AALQTAPESADDSPSQLSK	43.65	7.97005e-07	MS	GRAY	FALSE	1	0	0	FALSE	MascotWithNeutral	sp|O43524|FOXO3_HUMAN
AALQVEEESWNAYPYTR	1013.98	AALQVEEESWNAYPYTR	70.05	2.17797e-07	MS	GRAY	FALSE	1	0	0	FALSE	MascotWithNeutral	sp|O00562|PITM1_HUMAN
AALQVEEESWNAYPYTR	1013.98	AALQVEEESWNAYPYTR	70.2	2.70447e-06	HD	GRAY	FALSE	1	0	0	FALSE	MascotWithNeutral	sp|O00562|PITM1_HUMAN
AALRDYETVVK	632.85	AALRDYETVVK	41.0333	0.00465343	HD	GRAY	FALSE	1	0.00571726	0.00286683	FALSE	MascotWithNeutral	sp|P53041|PPP5_HUMAN
AALRDYETVVK	632.85	AALRDYETVVK	41.7333	0.000116656	HD	WHITE	FALSE	1	0.000498766	0.000249445	FALSE	MascotWithNeutral	sp|P53041|PPP5_HUMAN
AALRDYETVVK	632.85	AALRDYETVVK	41.3667	0.000283647	MS	GRAY	FALSE	1	0.00107421	0.000537394	FALSE	MascotWithNeutral	sp|P53041|PPP5_HUMAN
AALRDYETVVK	632.849	AALRDYETVVK	44.8833	8.94334e-05	MS	WHITE	FALSE	1	0.000449881	0.000224991	FALSE	MascotWithNeutral	sp|P53041|PPP5_HUMAN
AALSALESFLK	575.332	AALSALESFLK	90.5167	7.96756e-05	MS	GRAY	FALSE	1	0.000402932	0.000201507	FALSE	MascotWithNeutral	sp|P78527|PRKDC_HUMAN
AALSDAELGR	501.767	AALSDAELGR	31.9333	0.000264799	HD	GRAY	FALSE	1	0.000980452	0.000490467	FALSE	MascotWithNeutral	sp|Q9H6K5|PRR36_HUMAN
AALSEEELEK	559.783	AALSEEELEK	34.85	1.15707e-06	MS	GRAY	FALSE	1	0	0	FALSE	MascotWithNeutral	sp|Q04637|IF4G1_HUMAN
AALSEEELEK	559.783	AALSEEELEK	34.7	8.48541e-07	HD	GRAY	FALSE	1	0	0	FALSE	MascotWithNeutral	sp|Q04637|IF4G1_HUMAN
AALSEEELER	573.785	AALSEEELER	35.9833	3.59565e-09	HD	GRAY	FALSE	1	0	0	FALSE	MascotWithNeutral	sp|O43432|IF4G3_HUMAN
AALSEEELERK	637.833	AALSEEELERK	30.0167	1.97493e-05	HD	GRAY	FALSE	2	0.000231288	0.000115657	FALSE	MascotWithNeutral	sp|O43432|IF4G3_HUMAN
AALSEEELERK	425.558	AALSEEELERK	33.3	0.0410943	HD	WHITE	FALSE	1	0.0188241	0.00950148	FALSE	MascotWithNeutral	sp|O43432|IF4G3_HUMAN
AALSEMVEYITHNR	545.27	AALSEMVEYITHNR	81.3667	9.31735e-06	MS	GRAY	FALSE	1	6.12286e-05	3.06152e-05	FALSE	MascotWithNeutral	sp|Q13362|2A5G_HUMAN
AALSEMVEYITHNR	545.272	AALSEMVEYITHNR	79.3333	5.05702e-07	HD	GRAY	FALSE	1	0	0	FALSE	MascotWithNeutral	sp|Q13362|2A5G_HUMAN
AALSEMVEYITHNR	545.272	AALSEMVEYITHNR	85.55	0.00915775	MS	WHITE	FALSE	1	0.00900667	0.00452371	FALSE	MascotWithNeutral	sp|Q13362|2A5G_HUMAN
AALSEMVEYITHNR	545.274	AALSEMVEYITHNR	83.0333	1.95354e-05	HD	WHITE	FALSE	1	0.000231893	0.00011596	FALSE	MascotWithNeutral	sp|Q13362|2A5G_HUMAN
AALSGANVLTLIEK	700.411	AALSGANVLTLIEK	88.5833	1.59243e-05	HD	WHITE	FALSE	1	0.000242833	0.000121431	FALSE	MascotWithNeutral	sp|Q07954|LRP1_HUMAN
AALSGANVLTLIEK	700.412	AALSGANVLTLIEK	86.3333	1.88207e-07	HD	GRAY	FALSE	1	0	0	FALSE	MascotWithNeutral	sp|Q07954|LRP1_HUMAN
AALSGANVLTLIEK	700.413	AALSGANVLTLIEK	87.0833	1.84552e-07	MS	GRAY	FALSE	1	0	0	FALSE	MascotWithNeutral	sp|Q07954|LRP1_HUMAN
AALSGSYVNFGVFR	744.388	AALSGSYVNFGVFR	86.4833	9.61168e-11	MS	WHITE	FALSE	1	0	0	FALSE	MascotWithNeutral	sp|Q9UIA9|XPO7_HUMAN
AALSGSYVNFGVFR	744.384	AALSGSYVNFGVFR	81.1667	1.49842e-07	HD	GRAY	FALSE	2	0	0	FALSE	MascotWithNeutral	sp|Q9UIA9|XPO7_HUMAN
AALSGSYVNFGVFR	744.385	AALSGSYVNFGVFR	81.55	7.38291e-10	MS	GRAY	FALSE	1	0	0	FALSE	MascotWithNeutral	sp|Q9UIA9|XPO7_HUMAN
AALSGSYVNFGVFR	744.387	AALSGSYVNFGVFR	83.8833	7.34678e-05	HD	WHITE	FALSE	1	0.000370186	0.000185127	FALSE	MascotWithNeutral	sp|Q9UIA9|XPO7_HUMAN
AALSLPAK	385.742	AALSLPAK	37.5167	2.0463e-05	HD	WHITE	FALSE	1	0.000229498	0.000114762	FALSE	MascotWithNeutral	sp|Q14978|NOLC1_HUMAN
AALSLPAK	385.742	AALSLPAK	41.4	2.27494e-05	MS	WHITE	FALSE	1	0.000224062	0.000112043	FALSE	MascotWithNeutral	sp|Q14978|NOLC1_HUMAN
AALSMCK	398.687	AALSM[+16.0]C[+57.0]K	7.9	0.0209433	MS	GRAY	FALSE	1	0.0139038	0.00700057	FALSE	MascotWithNeutral	sp|P41222|PTGDS_HUMAN
AALSMCK	390.691	AALSMC[+57.0]K	19.2167	0.00081122	MS	GRAY	FALSE	1	0.00208573	0.00104395	FALSE	MascotWithNeutral	sp|P41222|PTGDS_HUMAN
AALSMCK	390.69	AALSMC[+57.0]K	19.1833	0.000138976	HD	GRAY	FALSE	1	0.000672101	0.000336163	FALSE	MascotWithNeutral	sp|P41222|PTGDS_HUMAN
AALSSFQK	426.233	AALSSFQK	26.0167	0.00101537	MS	GRAY	FALSE	1	0.00249452	0.00124882	FALSE	MascotWithNeutral	sp|P61201|CSN2_HUMAN
AALSSQQQQQLALLLQQFQTLK	829.131	AALSSQQQQQLALLLQQFQTLK	108.567	7.98077e-08	MS	GRAY	FALSE	1	0	0	FALSE	MascotWithNeutral	sp|Q6Y7W6|PERQ2_HUMAN
AALSSQQQQQLALLLQQFQTLK	829.134	AALSSQQQQQLALLLQQFQTLK	108.067	1.30282e-07	HD	GRAY	FALSE	1	0	0	FALSE	MascotWithNeutral	sp|Q6Y7W6|PERQ2_HUMAN
AALSSQQQQQLALLLQQFQTLK	829.131	AALSSQQQQQLALLLQQFQTLK	111.1	1.41939e-05	HD	WHITE	FALSE	1	0.000193683	9.6851e-05	FALSE	MascotWithNeutral	sp|Q6Y7W6|PERQ2_HUMAN
AALSSSELLELGDSLMR	597.977	AALSSSELLELGDSLMR	100.45	0.00393212	MS	GRAY	FALSE	1	0.00509347	0.00255324	FALSE	MascotWithNeutral	sp|Q9P2G1|AKIB1_HUMAN
AALSSSELLELGDSLMR	896.462	AALSSSELLELGDSLMR	100.117	2.33899e-08	HD	GRAY	FALSE	1	0	0	FALSE	MascotWithNeutral	sp|Q9P2G1|AKIB1_HUMAN
AALTFVQDENMINFIK	927.479	AALTFVQDENMINFIK	94.5833	0.000167007	MS	GRAY	FALSE	1	0.000749257	0.000374769	FALSE	MascotWithNeutral	sp|Q5VTQ0|TT39B_HUMAN
AALTGLLHR	476.29	AALTGLLHR	43.7833	4.69133e-07	MS	GRAY	FALSE	2	0	0	FALSE	MascotWithNeutral	sp|P55084|ECHB_HUMAN
AALTGLLHR	476.29	AALTGLLHR	45.1167	1.09292e-05	HD	WHITE	FALSE	3	5.89353e-05	2.94685e-05	FALSE	MascotWithNeutral	sp|P55084|ECHB_HUMAN
AALTGLLHR	476.29	AALTGLLHR	50.4833	1.11026e-05	MS	WHITE	FALSE	5	5.87087e-05	2.93552e-05	FALSE	MascotWithNeutral	sp|P55084|ECHB_HUMAN
AALTGLLHR	476.291	AALTGLLHR	43.5167	4.92179e-07	HD	GRAY	FALSE	2	0	0	FALSE	MascotWithNeutral	sp|P55084|ECHB_HUMAN
AALTIIR	379.251	AALTIIR	46.2	0.0010403	MS	WHITE	FALSE	3	0.00253355	0.00126838	FALSE	MascotWithNeutral	sp|O94832|MYO1D_HUMAN
AALTIIR	379.251	AALTIIR	44.3167	0.000656386	MS	GRAY	FALSE	2	0.00176126	0.000881405	FALSE	MascotWithNeutral	sp|O94832|MYO1D_HUMAN
AALTIIR	379.252	AALTIIR	44.0833	0.00175788	HD	GRAY	FALSE	2	0.00342231	0.00171409	FALSE	MascotWithNeutral	sp|O94832|MYO1D_HUMAN
AALTIIR	379.251	AALTIIR	46.5667	0.000242097	HD	WHITE	FALSE	2	0.000949889	0.00047517	FALSE	MascotWithNeutral	sp|O94832|MYO1D_HUMAN
AALTLTPSAVNK	593.347	AALTLTPSAVNK	46.4333	7.32017e-06	HD	WHITE	FALSE	1	6.49709e-05	3.24865e-05	FALSE	MascotWithNeutral	sp|Q9BUE6|ISCA1_HUMAN
AALTLTPSAVNK	593.346	AALTLTPSAVNK	45.9833	6.49663e-07	HD	GRAY	FALSE	1	0	0	FALSE	MascotWithNeutral	sp|Q9BUE6|ISCA1_HUMAN
AALTLTPSAVNK	593.347	AALTLTPSAVNK	50.9833	0.000169688	MS	WHITE	FALSE	1	0.000747142	0.000373711	FALSE	MascotWithNeutral	sp|Q9BUE6|ISCA1_HUMAN
AALTLTPSAVNK	593.344	AALTLTPSAVNK	46.25	1.50362e-05	MS	GRAY	FALSE	1	0.000245965	0.000122998	FALSE	MascotWithNeutral	sp|Q9BUE6|ISCA1_HUMAN
AALTQYSAK	476.759	AALTQYSAK	22.2333	1.598e-05	MS	GRAY	FALSE	1	0.00024266	0.000121344	FALSE	MascotWithNeutral	sp|Q9C0H9|SRCN1_HUMAN
AALTQYSAK	476.761	AALTQYSAK	20.4333	4.53461e-05	HD	GRAY	FALSE	1	0.000386266	0.00019317	FALSE	MascotWithNeutral	sp|Q9C0H9|SRCN1_HUMAN
AALTVHQAR	322.855	AALTVHQAR	14.45	3.36192e-05	MS	GRAY	FALSE	2	0.000365957	0.000183012	FALSE	MascotWithNeutral	sp|Q96GQ5|RUS1_HUMAN
AALTVHQAR	322.855	AALTVHQAR	14.0167	2.72874e-05	HD	GRAY	FALSE	2	0.000239189	0.000119609	FALSE	MascotWithNeutral	sp|Q96GQ5|RUS1_HUMAN
AALVAQNYINYQQGTPHR	682.018	AALVAQNYINYQQGTPHR	54.9	0.000149906	HD	GRAY	FALSE	1	0.000713376	0.000356815	FALSE	MascotWithNeutral	sp|Q9BS40|LXN_HUMAN
AALVAQNYINYQQGTPHR	682.019	AALVAQNYINYQQGTPHR	58.9167	0.0173126	MS	WHITE	FALSE	1	0.0126258	0.00635302	FALSE	MascotWithNeutral	sp|Q9BS40|LXN_HUMAN
AALVAQNYINYQQGTPHR	682.018	AALVAQNYINYQQGTPHR	55.4833	0.000144199	MS	GRAY	FALSE	1	0.000684638	0.000342436	FALSE	MascotWithNeutral	sp|Q9BS40|LXN_HUMAN
AALVDLEPGTMDSVR	787.4	AALVDLEPGTMDSVR	76.5667	0.000428124	MS	WHITE	FALSE	1	0.00132479	0.000662835	FALSE	MascotWithNeutral	sp|Q9BUF5|TBB6_HUMAN
AALVDLEPGTMDSVR	787.395	AALVDLEPGTMDSVR	69.2333	0.000360819	HD	GRAY	FALSE	1	0.00116107	0.000580872	FALSE	MascotWithNeutral	sp|Q9BUF5|TBB6_HUMAN
AALVDYLDGK	532.785	AALVDYLDGK	61.15	2.00124e-05	HD	GRAY	FALSE	1	0.000230574	0.0001153	FALSE	MascotWithNeutral	sp|Q6PGP7|TTC37_HUMAN
AALVDYLDGK	532.786	AALVDYLDGK	61.05	0.000164471	HD	WHITE	FALSE	1	0.000751497	0.00037589	FALSE	MascotWithNeutral	sp|Q6PGP7|TTC37_HUMAN
AALVDYLDGK	532.784	AALVDYLDGK	61.1	4.47169e-05	MS	GRAY	FALSE	1	0.000387422	0.000193748	FALSE	MascotWithNeutral	sp|Q6PGP7|TTC37_HUMAN
AALVEK	315.694	AALVEK	6.88333	0.00610265	HD	GRAY	FALSE	3	0.00708116	0.00355316	FALSE	MascotWithNeutral	sp|Q8NDI1|EHBP1_HUMAN
AALVEK	315.695	AALVEK	6.78333	0.00637823	MS	GRAY	FALSE	2	0.00726174	0.0036441	FALSE	MascotWithNeutral	sp|Q8NDI1|EHBP1_HUMAN
AALVEK	315.694	AALVEK	8.78333	0.00725888	HD	WHITE	FALSE	1	0.00781316	0.0039219	FALSE	MascotWithNeutral	sp|Q8NDI1|EHBP1_HUMAN
AALVGGTTMIIDHVVPEPGSSLLTSFEK	962.508	AALVGGTTM[+16.0]IIDHVVPEPGSSLLTSFEK	102.333	0.000376821	HD	WHITE	FALSE	4	0.00119597	0.000598345	FALSE	MascotWithNeutral	sp|Q14194|DPYL1_HUMAN
AALVGGTTMIIDHVVPEPGSSLLTSFEK	962.504	AALVGGTTM[+16.0]IIDHVVPEPGSSLLTSFEK	106.333	0.0023708	MS	WHITE	FALSE	4	0.00387656	0.00194204	FALSE	MascotWithNeutral	sp|Q14194|DPYL1_HUMAN
AALVGGTTMIIDHVVPEPGSSLLTSFEK	962.504	AALVGGTTM[+16.0]IIDHVVPEPGSSLLTSFEK	98.8333	0.000120553	MS	GRAY	FALSE	4	0.000531035	0.000265588	FALSE	MascotWithNeutral	sp|Q14194|DPYL1_HUMAN
AALVGGTTMIIDHVVPEPGSSLLTSFEK	962.847	AALVGGTTM[+16.0]IIDHVVPEPGSSLLTSFEK	102.283	1.23086e-05	HD	GRAY	FALSE	4	8.58762e-05	4.294e-05	FALSE	MascotWithNeutral	sp|Q14194|DPYL1_HUMAN
AALVGGTTMIIDHVVPEPGSSLLTSFEK	957.18	AALVGGTTMIIDHVVPEPGSSLLTSFEK	102.6	8.25085e-07	HD	GRAY	FALSE	10	0	0	FALSE	MascotWithNeutral	sp|Q14194|DPYL1_HUMAN
AALVGGTTMIIDHVVPEPGSSLLTSFEK	957.176	AALVGGTTMIIDHVVPEPGSSLLTSFEK	103.5	1.73485e-05	MS	GRAY	FALSE	8	0.000238076	0.000119052	FALSE	MascotWithNeutral	sp|Q14194|DPYL1_HUMAN
AALVGGTTMIIDHVVPEPGSSLLTSFEK	957.173	AALVGGTTMIIDHVVPEPGSSLLTSFEK	110.183	0.000276158	MS	WHITE	FALSE	3	0.00101874	0.00050963	FALSE	MascotWithNeutral	sp|Q14194|DPYL1_HUMAN
AALVGGTTMIIDHVVPEPGSSLLTSFEK	957.174	AALVGGTTMIIDHVVPEPGSSLLTSFEK	105.6	0.000265046	HD	WHITE	FALSE	4	0.000980302	0.000490391	FALSE	MascotWithNeutral	sp|Q14194|DPYL1_HUMAN
AALVGGTTMIIGHVLPDK	603.669	AALVGGTTM[+16.0]IIGHVLPDK	73.1833	5.72423e-05	MS	GRAY	FALSE	3	0.000368641	0.000184354	FALSE	MascotWithNeutral	sp|Q9BPU6|DPYL5_HUMAN
AALVGGTTMIIGHVLPDK	897.006	AALVGGTTMIIGHVLPDK	80.7833	6.03743e-06	MS	WHITE	FALSE	5	6.80654e-05	3.40339e-05	FALSE	MascotWithNeutral	sp|Q9BPU6|DPYL5_HUMAN
AALVGGTTMIIGHVLPDK	897.004	AALVGGTTMIIGHVLPDK	78.0833	1.53855e-07	HD	WHITE	FALSE	3	0	0	FALSE	MascotWithNeutral	sp|Q9BPU6|DPYL5_HUMAN
AALVGGTTMIIGHVLPDK	897.003	AALVGGTTMIIGHVLPDK	78.1667	5.95394e-08	MS	GRAY	FALSE	3	0	0	FALSE	MascotWithNeutral	sp|Q9BPU6|DPYL5_HUMAN
AALVGGTTMIIGHVLPDK	603.671	AALVGGTTM[+16.0]IIGHVLPDK	69.4333	2.2673e-05	HD	GRAY	FALSE	2	0.000224243	0.000112134	FALSE	MascotWithNeutral	sp|Q9BPU6|DPYL5_HUMAN
AALVGGTTMIIGHVLPDK	603.669	AALVGGTTM[+16.0]IIGHVLPDK	75.5333	5.56616e-05	MS	WHITE	FALSE	3	0.000370821	0.000185445	FALSE	MascotWithNeutral	sp|Q9BPU6|DPYL5_HUMAN
AALVGGTTMIIGHVLPDK	905.004	AALVGGTTM[+16.0]IIGHVLPDK	72.5167	3.08093e-05	HD	WHITE	FALSE	4	0.000326196	0.000163125	FALSE	MascotWithNeutral	sp|Q9BPU6|DPYL5_HUMAN
AALVGGTTMIIGHVLPDK	897.004	AALVGGTTMIIGHVLPDK	78.2	6.4917e-09	HD	GRAY	FALSE	3	0	0	FALSE	MascotWithNeutral	sp|Q9BPU6|DPYL5_HUMAN
AALVGGTTMIIGHVLPDKETSLVDAYEK	732.895	AALVGGTTMIIGHVLPDKETSLVDAYEK	88.3333	0.000887851	HD	WHITE	FALSE	1	0.0023713	0.00118706	FALSE	MascotWithNeutral	sp|Q9BPU6|DPYL5_HUMAN
AALVGIYGR	460.271	AALVGIYGR	46.7333	0.000555173	MS	GRAY	FALSE	1	0.00158015	0.000790701	FALSE	MascotWithNeutral	sp|Q6N022|TEN4_HUMAN
AALVMYWK	491.265	AALVMYWK	66.3	0.00125377	MS	GRAY	FALSE	1	0.0028323	0.00141816	FALSE	MascotWithNeutral	sp|O76024|WFS1_HUMAN
AALVMYWK	491.265	AALVMYWK	65.3167	0.000531621	HD	GRAY	FALSE	1	0.00150991	0.000755523	FALSE	MascotWithNeutral	sp|O76024|WFS1_HUMAN
AALWALQGGTSVVIANGTHPK	697.717	AALWALQGGTSVVIANGTHPK	73.0833	5.0144e-06	MS	GRAY	FALSE	1	7.13865e-05	3.56945e-05	FALSE	MascotWithNeutral	sp|P54886|P5CS_HUMAN
AALWALQGGTSVVIANGTHPK	697.721	AALWALQGGTSVVIANGTHPK	70.7	1.55529e-07	HD	GRAY	FALSE	1	0	0	FALSE	MascotWithNeutral	sp|P54886|P5CS_HUMAN
AALWR	308.682	AALWR	28.9667	0.0192776	MS	GRAY	FALSE	1	0.0133085	0.00669882	FALSE	MascotWithNeutral	sp|P42858|HD_HUMAN
AALWR	308.682	AALWR	28.8667	0.0234992	HD	GRAY	FALSE	1	0.0147111	0.00741005	FALSE	MascotWithNeutral	sp|P42858|HD_HUMAN
AALYILGDK	482.278	AALYILGDK	59.9667	0.000363106	HD	WHITE	FALSE	2	0.00115994	0.000580307	FALSE	MascotWithNeutral	sp|O95248|MTMR5_HUMAN
AALYILGDK	482.278	AALYILGDK	65.8667	0.00232642	MS	WHITE	FALSE	2	0.00381083	0.00190905	FALSE	MascotWithNeutral	sp|O95248|MTMR5_HUMAN
AALYILGDK	482.279	AALYILGDK	59.6833	3.30356e-05	HD	GRAY	FALSE	2	0.000367364	0.000183716	FALSE	MascotWithNeutral	sp|O95248|MTMR5_HUMAN
AALYILGDK	482.279	AALYILGDK	58	7.62894e-05	MS	GRAY	FALSE	2	0.000386855	0.000193465	FALSE	MascotWithNeutral	sp|O95248|MTMR5_HUMAN
AAMALEK	375.196	AAM[+16.0]ALEK	8.43333	0.00275449	MS	WHITE	FALSE	2	0.00426589	0.0021375	FALSE	MascotWithNeutral	sp|P02792|FRIL_HUMAN
AAMALEK	367.199	AAMALEK	16.4	0.0333525	HD	WHITE	FALSE	1	0.0172512	0.00870064	FALSE	MascotWithNeutral	sp|P02792|FRIL_HUMAN
AAMALEK	375.197	AAM[+16.0]ALEK	5.6	0.00994302	MS	GRAY	FALSE	1	0.00925399	0.0046485	FALSE	MascotWithNeutral	sp|P02792|FRIL_HUMAN
AAMALEK	367.198	AAMALEK	17.8833	0.0384865	MS	WHITE	FALSE	1	0.0182437	0.00920583	FALSE	MascotWithNeutral	sp|P02792|FRIL_HUMAN
AAMALEK	375.196	AAM[+16.0]ALEK	7.68333	0.0165851	HD	WHITE	FALSE	1	0.0122725	0.00617414	FALSE	MascotWithNeutral	sp|P02792|FRIL_HUMAN
AAMDNSEIAGEK	618.282	AAMDNSEIAGEK	24.9	1.31153e-06	HD	GRAY	FALSE	3	0	0	FALSE	MascotWithNeutral	sp|Q16891|MIC60_HUMAN
AAMDNSEIAGEK	626.774	AAM[+16.0]DN[+1.0]SEIAGEK	19.2667	0.000167009	HD	GRAY	FALSE	1	0.000404858	0.00020247	FALSE	MascotWithNeutral	sp|Q16891|MIC60_HUMAN
AAMDNSEIAGEK	618.283	AAMDNSEIAGEK	25.8	0.000353273	HD	WHITE	FALSE	1	0.00112193	0.000561282	FALSE	MascotWithNeutral	sp|Q16891|MIC60_HUMAN
AAMDNSEIAGEK	618.775	AAMDN[+1.0]SEIAGEK	32.3833	3.54466e-05	MS	WHITE	FALSE	1	0	0	FALSE	MascotWithNeutral	sp|Q16891|MIC60_HUMAN
AAMDNSEIAGEK	626.281	AAM[+16.0]DNSEIAGEK	13.7167	2.05374e-06	HD	WHITE	FALSE	1	0	0	FALSE	MascotWithNeutral	sp|Q16891|MIC60_HUMAN
AAMDNSEIAGEK	626.28	AAM[+16.0]DNSEIAGEK	14.85	3.4323e-06	MS	GRAY	FALSE	3	0	0	FALSE	MascotWithNeutral	sp|Q16891|MIC60_HUMAN
AAMDNSEIAGEK	618.775	AAMDN[+1.0]SEIAGEK	28.7	1.38252e-07	HD	GRAY	FALSE	4	0	0	FALSE	MascotWithNeutral	sp|Q16891|MIC60_HUMAN
AAMDNSEIAGEK	626.776	AAM[+16.0]DN[+1.0]SEIAGEK	19.55	3.64112e-06	MS	GRAY	FALSE	1	0	0	FALSE	MascotWithNeutral	sp|Q16891|MIC60_HUMAN
AAMDNSEIAGEK	618.279	AAMDNSEIAGEK	24.6333	6.85153e-07	MS	GRAY	FALSE	2	0	0	FALSE	MascotWithNeutral	sp|Q16891|MIC60_HUMAN
AAMDNSEIAGEK	626.773	AAM[+16.0]DN[+1.0]SEIAGEK	20.8833	5.72347e-06	MS	WHITE	FALSE	1	0	0	FALSE	MascotWithNeutral	sp|Q16891|MIC60_HUMAN
AAMDNSEIAGEK	618.281	AAMDNSEIAGEK	28.4667	0.000141315	MS	WHITE	FALSE	1	0.000670051	0.000335138	FALSE	MascotWithNeutral	sp|Q16891|MIC60_HUMAN
AAMDNSEIAGEK	626.279	AAM[+16.0]DNSEIAGEK	14.1	7.51108e-07	HD	GRAY	FALSE	2	0	0	FALSE	MascotWithNeutral	sp|Q16891|MIC60_HUMAN
AAMDNSEIAGEK	618.774	AAMDN[+1.0]SEIAGEK	30.6833	1.65351e-05	HD	WHITE	FALSE	1	0	0	FALSE	MascotWithNeutral	sp|Q16891|MIC60_HUMAN
AAMDNSEIAGEK	626.772	AAM[+16.0]DN[+1.0]SEIAGEK	19.6333	8.73622e-06	HD	WHITE	FALSE	2	0	0	FALSE	MascotWithNeutral	sp|Q16891|MIC60_HUMAN
AAMDNSEIAGEK	618.775	AAMDN[+1.0]SEIAGEK	29.5	4.86152e-07	MS	GRAY	FALSE	2	0	0	FALSE	MascotWithNeutral	sp|Q16891|MIC60_HUMAN
AAMDNSEIAGEKK	455.222	AAMDNSEIAGEKK	20.7	8.15252e-05	HD	WHITE	FALSE	1	0.000401123	0.000200602	FALSE	MascotWithNeutral	sp|Q16891|MIC60_HUMAN
AAMDNSEIAGEKK	455.222	AAMDNSEIAGEKK	21.55	1.89334e-05	MS	WHITE	FALSE	1	0.000233484	0.000116756	FALSE	MascotWithNeutral	sp|Q16891|MIC60_HUMAN
AAMEALVVEVTK	630.848	AAMEALVVEVTK	71.1167	2.49507e-05	HD	GRAY	FALSE	1	0.000219584	0.000109804	FALSE	MascotWithNeutral	sp|Q08211|DHX9_HUMAN
AAMEALVVEVTK	630.849	AAMEALVVEVTK	71.3167	3.69623e-06	MS	GRAY	FALSE	1	0	0	FALSE	MascotWithNeutral	sp|Q08211|DHX9_HUMAN
AAMEFHEHLHSIGTK	569.945	AAMEFHEHLHSIGTK	36.85	0.0225758	MS	GRAY	FALSE	1	0.0144945	0.00730015	FALSE	MascotWithNeutral	sp|Q9UPR0|PLCL2_HUMAN
AAMEFHEHLHSIGTK	569.948	AAMEFHEHLHSIGTK	35.1833	8.46126e-05	HD	GRAY	FALSE	1	0.000454877	0.00022749	FALSE	MascotWithNeutral	sp|Q9UPR0|PLCL2_HUMAN
AAMEPIVISAK	565.317	AAMEPIVISAK	62.2667	0.00215998	MS	WHITE	FALSE	1	0.00365255	0.00182961	FALSE	MascotWithNeutral	sp|Q9Y490|TLN1_HUMAN
AAMEPIVISAK	573.318	AAM[+16.0]EPIVISAK	45.5833	1.04713e-05	HD	WHITE	FALSE	1	5.95646e-05	2.97832e-05	FALSE	MascotWithNeutral	sp|Q9Y490|TLN1_HUMAN
AAMEPIVISAK	573.318	AAM[+16.0]EPIVISAK	50.5167	0.000418369	MS	WHITE	FALSE	1	0.00130155	0.000651198	FALSE	MascotWithNeutral	sp|Q9Y490|TLN1_HUMAN
AAMFPETLDEGMQIPSTQFDAAHPTNVQR	1073.51	AAM[+16.0]FPETLDEGMQIPSTQFDAAHPTNVQR	79.9167	0.017274	HD	GRAY	FALSE	1	0.0126117	0.00634588	FALSE	MascotWithNeutral	sp|P35222|CTNB1_HUMAN
AAMFPETLDEGMQIPSTQFDAAHPTNVQR	1068.16	AAMFPETLDEGMQIPSTQFDAAHPTNVQR	84.8333	5.78262e-06	MS	GRAY	FALSE	2	6.88362e-05	3.44193e-05	FALSE	MascotWithNeutral	sp|P35222|CTNB1_HUMAN
AAMFPETLDEGMQIPSTQFDAAHPTNVQR	1068.17	AAMFPETLDEGMQIPSTQFDAAHPTNVQR	84.1667	5.21691e-05	HD	GRAY	FALSE	3	0.000375802	0.000187937	FALSE	MascotWithNeutral	sp|P35222|CTNB1_HUMAN
AAMFPETLDEGMQIPSTQFDAAHPTNVQR	1068.17	AAMFPETLDEGMQIPSTQFDAAHPTNVQR	85.0167	0.0057572	HD	WHITE	FALSE	1	0.00686416	0.0034439	FALSE	MascotWithNeutral	sp|P35222|CTNB1_HUMAN
AAMFPETLDEGMQIPSTQFDAAHPTNVQR	1073.5	AAM[+16.0]FPETLDEGMQIPSTQFDAAHPTNVQR	83.15	0.0190843	MS	WHITE	FALSE	1	0.0132381	0.00666314	FALSE	MascotWithNeutral	sp|P35222|CTNB1_HUMAN
AAMFPETLDEGMQIPSTQFDAAHPTNVQR	1068.17	AAMFPETLDEGMQIPSTQFDAAHPTNVQR	87.8667	0.000237418	MS	WHITE	FALSE	1	0.000953043	0.000476749	FALSE	MascotWithNeutral	sp|P35222|CTNB1_HUMAN
AAMGLGAR	373.703	AAMGLGAR	20.9667	0.00365372	MS	GRAY	FALSE	1	0.00489696	0.00245449	FALSE	MascotWithNeutral	sp|A1L0T0|ILVBL_HUMAN
AAMGLGAR	373.702	AAMGLGAR	22.0833	0.00617864	HD	GRAY	FALSE	1	0.00714559	0.00358561	FALSE	MascotWithNeutral	sp|A1L0T0|ILVBL_HUMAN
AAMGLGAR	381.699	AAM[+16.0]GLGAR	11.1833	0.00494114	MS	WHITE	FALSE	1	0.00595039	0.00298407	FALSE	MascotWithNeutral	sp|A1L0T0|ILVBL_HUMAN
AAMGPGISR	438.224	AAM[+16.0]GPGISR	20.5833	0.000300686	MS	WHITE	FALSE	1	0.00109325	0.000546923	FALSE	MascotWithNeutral	sp|Q96G03|PGM2_HUMAN
AAMGPGISR	430.226	AAMGPGISR	23.9167	0.000578566	HD	GRAY	FALSE	1	0.00156909	0.000785161	FALSE	MascotWithNeutral	sp|Q96G03|PGM2_HUMAN
AAMGPGISR	430.227	AAMGPGISR	31.4833	0.0432509	MS	WHITE	FALSE	1	0.0194007	0.00979536	FALSE	MascotWithNeutral	sp|Q96G03|PGM2_HUMAN
AAMGPGISR	430.225	AAMGPGISR	26.3833	1.58841e-05	HD	WHITE	FALSE	1	0.000242981	0.000121505	FALSE	MascotWithNeutral	sp|Q96G03|PGM2_HUMAN
AAMGPGISR	438.224	AAM[+16.0]GPGISR	16.6167	0.000463672	HD	WHITE	FALSE	1	0.00133577	0.000668333	FALSE	MascotWithNeutral	sp|Q96G03|PGM2_HUMAN
AAMIWIVGEYAER	754.885	AAMIWIVGEYAER	87.7	1.28242e-06	MS	GRAY	FALSE	4	0	0	FALSE	MascotWithNeutral	sp|P63010|AP2B1_HUMAN;sp|Q10567|AP1B1_HUMAN
AAMIWIVGEYAER	754.882	AAMIWIVGEYAER	87.3333	7.61139e-08	HD	GRAY	FALSE	6	0	0	FALSE	MascotWithNeutral	sp|P63010|AP2B1_HUMAN;sp|Q10567|AP1B1_HUMAN
AAMIWIVGEYAER	754.881	AAMIWIVGEYAER	92.2833	7.29696e-08	MS	WHITE	FALSE	2	0	0	FALSE	MascotWithNeutral	sp|P63010|AP2B1_HUMAN;sp|Q10567|AP1B1_HUMAN
AAMIWIVGEYAER	762.881	AAM[+16.0]IWIVGEYAER	78.85	0.00258265	HD	WHITE	FALSE	2	0.00414252	0.00207556	FALSE	MascotWithNeutral	sp|P63010|AP2B1_HUMAN;sp|Q10567|AP1B1_HUMAN
AAMIWIVGEYAER	754.883	AAMIWIVGEYAER	89.6333	4.87549e-07	HD	WHITE	FALSE	2	0	0	FALSE	MascotWithNeutral	sp|P63010|AP2B1_HUMAN;sp|Q10567|AP1B1_HUMAN
AAMIWIVGEYAER	762.879	AAM[+16.0]IWIVGEYAER	75.2833	6.11322e-06	MS	GRAY	FALSE	4	6.78656e-05	3.3934e-05	FALSE	MascotWithNeutral	sp|P63010|AP2B1_HUMAN;sp|Q10567|AP1B1_HUMAN
AAMLAER	381.201	AAMLAER	19.05	0.00134464	HD	GRAY	FALSE	1	0.00294476	0.00147455	FALSE	MascotWithNeutral	sp|Q9UQ16|DYN3_HUMAN
AAMLAER	381.201	AAMLAER	19.0167	0.00330522	MS	GRAY	FALSE	1	0.00478434	0.00239791	FALSE	MascotWithNeutral	sp|Q9UQ16|DYN3_HUMAN
AAMLAER	389.199	AAM[+16.0]LAER	10.3667	0.0018884	HD	WHITE	FALSE	1	0.00351098	0.00175858	FALSE	MascotWithNeutral	sp|Q9UQ16|DYN3_HUMAN
AAMLAER	389.199	AAM[+16.0]LAER	8.9	0.000435952	MS	GRAY	FALSE	1	0.00132092	0.000660897	FALSE	MascotWithNeutral	sp|Q9UQ16|DYN3_HUMAN
AAMLFR	354.696	AAMLFR	46.6167	0.00772901	MS	WHITE	FALSE	1	0.00819104	0.00411236	FALSE	MascotWithNeutral	sp|Q99570|PI3R4_HUMAN
AAMLLGSVGDALGYR	755.393	AAM[+16.0]LLGSVGDALGYR	78.5333	0.000886062	HD	WHITE	FALSE	1	0.00235938	0.00118108	FALSE	MascotWithNeutral	sp|Q8NDY3|ARHL1_HUMAN
AAMLLGSVGDALGYR	747.394	AAMLLGSVGDALGYR	82.5833	3.20421e-05	MS	GRAY	FALSE	1	0.000346733	0.000173396	FALSE	MascotWithNeutral	sp|Q8NDY3|ARHL1_HUMAN
AAMLLGSVGDALGYR	747.395	AAMLLGSVGDALGYR	82.95	5.76838e-07	HD	GRAY	FALSE	1	0	0	FALSE	MascotWithNeutral	sp|Q8NDY3|ARHL1_HUMAN
AAMLSLLR	437.762	AAMLSLLR	65.3667	0.00499307	HD	GRAY	FALSE	1	0.00606964	0.00304406	FALSE	MascotWithNeutral	sp|O15111|IKKA_HUMAN
AAMLSLLR	437.763	AAMLSLLR	66.4	0.00431163	MS	GRAY	FALSE	1	0.0054041	0.00270937	FALSE	MascotWithNeutral	sp|O15111|IKKA_HUMAN
AAMNGADPISPQR	672.814	AAM[+16.0]N[+1.0]GADPISPQR	27.2	1.81401e-06	MS	GRAY	FALSE	1	0	0	FALSE	MascotWithNeutral	sp|Q5FWE3|PRRT3_HUMAN
AAMPPQIIQFPEDQK	856.94	AAMPPQIIQFPEDQK	73.6833	0.000230787	HD	WHITE	FALSE	1	0.000957869	0.000479164	FALSE	MascotWithNeutral	sp|Q15746|MYLK_HUMAN
AAMPPQIIQFPEDQK	864.937	AAM[+16.0]PPQIIQFPEDQK	70.7	0.000102094	MS	WHITE	FALSE	1	0.000493534	0.000246828	FALSE	MascotWithNeutral	sp|Q15746|MYLK_HUMAN
AAMPPQIIQFPEDQK	856.938	AAMPPQIIQFPEDQK	74.0667	0.00104621	HD	GRAY	FALSE	1	0.00253112	0.00126716	FALSE	MascotWithNeutral	sp|Q15746|MYLK_HUMAN
AAMRETWLSENQR	804.383	AAM[+16.0]RETWLSENQR	32.4	0.0012032	HD	GRAY	FALSE	3	0.00273	0.00136687	FALSE	MascotWithNeutral	sp|O15020|SPTN2_HUMAN;sp|P11277|SPTB1_HUMAN;sp|Q01082|SPTB2_HUMAN
AAMRETWLSENQR	796.388	AAMRETWLSENQR	44.0333	0.00152521	MS	WHITE	FALSE	3	0.003158	0.0015815	FALSE	MascotWithNeutral	sp|O15020|SPTN2_HUMAN;sp|P11277|SPTB1_HUMAN;sp|Q01082|SPTB2_HUMAN
AAMRETWLSENQR	804.381	AAM[+16.0]RETWLSENQR	32.6333	0.0294873	HD	WHITE	FALSE	3	0.0163885	0.00826195	FALSE	MascotWithNeutral	sp|O15020|SPTN2_HUMAN;sp|P11277|SPTB1_HUMAN;sp|Q01082|SPTB2_HUMAN
AAMRETWLSENQR	796.387	AAMRETWLSENQR	40.0667	8.43774e-05	HD	GRAY	FALSE	6	0.000455183	0.000227644	FALSE	MascotWithNeutral	sp|O15020|SPTN2_HUMAN;sp|P11277|SPTB1_HUMAN;sp|Q01082|SPTB2_HUMAN
AAMRETWLSENQRLVSQDNFGFDLPAVEAATK	899.702	AAMRETWLSENQRLVSQDNFGFDLPAVEAATK	89.9333	0.00878908	HD	GRAY	FALSE	1	0.00875975	0.00439914	FALSE	MascotWithNeutral	sp|Q01082|SPTB2_HUMAN
AAMRETWLSENQRLVSQDNFGFDLPAVEAATK	899.44	AAMRETWLSENQRLVSQDNFGFDLPAVEAATK	93.95	0.00257902	MS	WHITE	FALSE	1	0.00412172	0.00206512	FALSE	MascotWithNeutral	sp|Q01082|SPTB2_HUMAN
AAMSGQGVDR	496.234	AAMSGQGVDR	14.4833	7.74648e-05	MS	GRAY	FALSE	1	0.000385717	0.000192896	FALSE	MascotWithNeutral	sp|Q8TCG5|CPT1C_HUMAN
AAMTSLMDLTLLLAR	810.449	AAMTSLMDLTLLLAR	112.8	7.71436e-09	HD	GRAY	FALSE	2	0	0	FALSE	MascotWithNeutral	sp|Q9BTW9|TBCD_HUMAN
AAMTSLMDLTLLLAR	826.444	AAM[+16.0]TSLM[+16.0]DLTLLLAR	101.4	3.33439e-06	MS	WHITE	FALSE	1	0	0	FALSE	MascotWithNeutral	sp|Q9BTW9|TBCD_HUMAN
AAMTSLMDLTLLLAR	810.449	AAMTSLMDLTLLLAR	116.267	4.14978e-05	MS	WHITE	FALSE	1	0.000393567	0.000196822	FALSE	MascotWithNeutral	sp|Q9BTW9|TBCD_HUMAN
AAMTSLMDLTLLLAR	818.448	AAM[+16.0]TSLMDLTLLLAR	110.65	5.19425e-08	MS	WHITE	FALSE	1	0	0	FALSE	MascotWithNeutral	sp|Q9BTW9|TBCD_HUMAN
AAMTSLMDLTLLLAR	826.443	AAM[+16.0]TSLM[+16.0]DLTLLLAR	100.617	2.15933e-06	HD	WHITE	FALSE	1	0	0	FALSE	MascotWithNeutral	sp|Q9BTW9|TBCD_HUMAN
AAMTSLMDLTLLLAR	810.451	AAMTSLMDLTLLLAR	111.683	6.64661e-09	MS	GRAY	FALSE	3	0	0	FALSE	MascotWithNeutral	sp|Q9BTW9|TBCD_HUMAN
AAMVGMLANFLGFR	757.387	AAMVGM[+16.0]LANFLGFR	103.35	0.00468928	HD	WHITE	FALSE	1	0.005761	0.00288882	FALSE	MascotWithNeutral	sp|P01019|ANGT_HUMAN
AAMVGMLANFLGFR	749.39	AAMVGMLANFLGFR	110.05	4.38464e-10	HD	GRAY	FALSE	1	0	0	FALSE	MascotWithNeutral	sp|P01019|ANGT_HUMAN
AAMVLFLDR	518.286	AAMVLFLDR	77.8167	0.00730055	HD	WHITE	FALSE	1	0.0078452	0.00393805	FALSE	MascotWithNeutral	sp|Q92736|RYR2_HUMAN
AAMVLFLDR	518.286	AAMVLFLDR	75.0833	6.93937e-06	MS	GRAY	FALSE	1	6.58501e-05	3.29261e-05	FALSE	MascotWithNeutral	sp|Q92736|RYR2_HUMAN
AAMVLFLDR	518.288	AAMVLFLDR	74.6333	5.7891e-06	HD	GRAY	FALSE	1	6.88267e-05	3.44145e-05	FALSE	MascotWithNeutral	sp|Q92736|RYR2_HUMAN
AAMYSVEITVEK	670.842	AAMYSVEITVEK	63.1	0.000129165	MS	WHITE	FALSE	1	0.000576742	0.000288454	FALSE	MascotWithNeutral	sp|O75781|PALM_HUMAN
AAMYSVEITVEK	678.839	AAM[+16.0]YSVEITVEK	51.45	1.13117e-05	MS	GRAY	FALSE	1	8.76527e-05	4.38283e-05	FALSE	MascotWithNeutral	sp|O75781|PALM_HUMAN
AAMYSVEITVEK	670.842	AAMYSVEITVEK	59.2667	0.000262259	MS	GRAY	FALSE	1	0.000982205	0.000491344	FALSE	MascotWithNeutral	sp|O75781|PALM_HUMAN
AAMYSVEITVEK	670.842	AAMYSVEITVEK	59.9	0.000104564	HD	WHITE	FALSE	2	0.000491137	0.000245629	FALSE	MascotWithNeutral	sp|O75781|PALM_HUMAN
AAMYSVEITVEK	670.844	AAMYSVEITVEK	57.6333	8.75247e-06	HD	GRAY	FALSE	1	6.21475e-05	3.10747e-05	FALSE	MascotWithNeutral	sp|O75781|PALM_HUMAN
AANAAENDFSVSQAEMSSR	992.938	AANAAENDFSVSQAEMSSR	52.5	2.67919e-07	HD	GRAY	FALSE	1	0	0	FALSE	MascotWithNeutral	sp|Q8NE71|ABCF1_HUMAN
AANAAENDFSVSQAEMSSR	992.937	AANAAENDFSVSQAEMSSR	52.1833	1.79341e-07	HD	WHITE	FALSE	1	0	0	FALSE	MascotWithNeutral	sp|Q8NE71|ABCF1_HUMAN
AANAAENDFSVSQAEMSSR	992.936	AANAAENDFSVSQAEMSSR	51.6167	4.39578e-06	MS	GRAY	FALSE	1	3.69454e-05	1.8473e-05	FALSE	MascotWithNeutral	sp|Q8NE71|ABCF1_HUMAN
AANDAGYFNDEMAPIEVK	985.945	AANDAGYFNDEM[+16.0]APIEVK	65.2167	0.00100841	MS	WHITE	FALSE	2	0.00247246	0.00123776	FALSE	MascotWithNeutral	sp|P42765|THIM_HUMAN
AANDAGYFNDEMAPIEVK	977.944	AANDAGYFNDEMAPIEVK	72.1	2.26979e-05	HD	GRAY	FALSE	1	0.000224185	0.000112105	FALSE	MascotWithNeutral	sp|P42765|THIM_HUMAN
AANDAGYFNDEMAPIEVK	977.946	AANDAGYFNDEMAPIEVK	76.8	1.2852e-05	MS	WHITE	FALSE	2	0.000141647	7.08286e-05	FALSE	MascotWithNeutral	sp|P42765|THIM_HUMAN
AANDAGYFNDEMAPIEVK	985.941	AANDAGYFNDEM[+16.0]APIEVK	62.2833	5.80723e-06	MS	GRAY	FALSE	1	6.87793e-05	3.43909e-05	FALSE	MascotWithNeutral	sp|P42765|THIM_HUMAN
AANDAGYFNDEMAPIEVK	985.945	AANDAGYFNDEM[+16.0]APIEVK	61.9667	0.000160645	HD	GRAY	FALSE	1	0.000754704	0.000377495	FALSE	MascotWithNeutral	sp|P42765|THIM_HUMAN
AANDAGYFNDEMAPIEVK	977.945	AANDAGYFNDEMAPIEVK	72.3167	0.000112466	MS	GRAY	FALSE	2	0.00050226	0.000251193	FALSE	MascotWithNeutral	sp|P42765|THIM_HUMAN
AANDAGYFNDEMAPIEVK	977.947	AANDAGYFNDEMAPIEVK	72.0167	8.78956e-06	HD	WHITE	FALSE	2	6.20713e-05	3.10366e-05	FALSE	MascotWithNeutral	sp|P42765|THIM_HUMAN
AANDAGYFNDEMAPIEVK	985.945	AANDAGYFNDEM[+16.0]APIEVK	61.9667	3.30126e-05	HD	WHITE	FALSE	2	0.000367419	0.000183743	FALSE	MascotWithNeutral	sp|P42765|THIM_HUMAN
AANDQGEAVK	501.747	AANDQGEAVK	2.36667	0.000414031	MS	GRAY	FALSE	2	0.00130385	0.000652353	FALSE	MascotWithNeutral	sp|Q9UMF0|ICAM5_HUMAN
AANEVSSADVK	546.265	AAN[+1.0]EVSSADVK	20.6167	5.73991e-07	MS	GRAY	FALSE	2	0	0	FALSE	MascotWithNeutral	sp|Q13449|LSAMP_HUMAN
AANEVSSADVK	545.774	AANEVSSADVK	17.2	3.14246e-06	MS	WHITE	FALSE	2	0	0	FALSE	MascotWithNeutral	sp|Q13449|LSAMP_HUMAN
AANEVSSADVK	545.773	AANEVSSADVK	15.4	2.94077e-05	HD	GRAY	FALSE	2	0.000305886	0.000152966	FALSE	MascotWithNeutral	sp|Q13449|LSAMP_HUMAN
AANEVSSADVK	545.773	AANEVSSADVK	15.8167	3.31223e-06	MS	GRAY	FALSE	3	0	0	FALSE	MascotWithNeutral	sp|Q13449|LSAMP_HUMAN
AANEVSSADVK	545.773	AANEVSSADVK	16.1333	1.16668e-05	HD	WHITE	FALSE	3	8.70133e-05	4.35085e-05	FALSE	MascotWithNeutral	sp|Q13449|LSAMP_HUMAN
AANFENHSGK	537.754	AANFENHSGK	4.85	1.5898e-05	HD	GRAY	FALSE	1	0.000242938	0.000121484	FALSE	MascotWithNeutral	sp|P18206|VINC_HUMAN
AANFENHSGK	537.753	AANFENHSGK	7.08333	0.000316438	MS	WHITE	FALSE	2	0.00109845	0.000549528	FALSE	MascotWithNeutral	sp|P18206|VINC_HUMAN
AANFENHSGK	537.754	AANFENHSGK	5.66667	1.17139e-05	MS	GRAY	FALSE	1	8.69175e-05	4.34606e-05	FALSE	MascotWithNeutral	sp|P18206|VINC_HUMAN
AANFENHSGK	537.752	AANFENHSGK	6.75	0.000119709	HD	WHITE	FALSE	1	0.000531764	0.000265953	FALSE	MascotWithNeutral	sp|P18206|VINC_HUMAN
AANFVHMDTAQK	444.884	AANFVHMDTAQK	32.3833	0.00490808	MS	GRAY	FALSE	1	0.0059559	0.00298685	FALSE	MascotWithNeutral	sp|Q16566|KCC4_HUMAN
AANGEVASLR	494.753	AAN[+1.0]GEVASLR	28.3667	3.70354e-07	HD	GRAY	FALSE	2	0	0	FALSE	MascotWithNeutral	sp|Q9H1K0|RBNS5_HUMAN
AANGEVASLR	494.753	AAN[+1.0]GEVASLR	28.7	4.81523e-07	MS	GRAY	FALSE	1	0	0	FALSE	MascotWithNeutral	sp|Q9H1K0|RBNS5_HUMAN
AANGLEADNSCPNSK	774.338	AANGLEADNSC[+57.0]PNSK	18.8167	0.00623611	HD	GRAY	FALSE	1	0.0072048	0.00361542	FALSE	MascotWithNeutral	sp|Q86V48|LUZP1_HUMAN
AANGVVLATEK	536.8	AANGVVLATEK	33.0167	0.000399149	MS	WHITE	FALSE	1	0.0012265	0.000613628	FALSE	MascotWithNeutral	sp|P25787|PSA2_HUMAN
AANGVVLATEK	536.804	AANGVVLATEK	30.2333	6.25255e-07	MS	GRAY	FALSE	1	0	0	FALSE	MascotWithNeutral	sp|P25787|PSA2_HUMAN
AANGVVLATEK	536.805	AANGVVLATEK	30.95	0.000572726	HD	WHITE	FALSE	2	0.00157183	0.000786533	FALSE	MascotWithNeutral	sp|P25787|PSA2_HUMAN
AANGVVLATEK	537.3	AAN[+1.0]GVVLATEK	32.8	2.25185e-06	HD	GRAY	FALSE	3	0	0	FALSE	MascotWithNeutral	sp|P25787|PSA2_HUMAN
AANGVVLATEK	536.805	AANGVVLATEK	29.8333	5.32668e-05	HD	GRAY	FALSE	1	0.000374181	0.000187126	FALSE	MascotWithNeutral	sp|P25787|PSA2_HUMAN
AANILVGENLVCK	700.884	AANILVGENLVC[+57.0]K	64.2333	0.0221783	HD	GRAY	FALSE	2	0.0144181	0.00726139	FALSE	MascotWithNeutral	sp|P07947|YES_HUMAN;sp|P12931|SRC_HUMAN
AANIYPLSLLLNLGR	814.483	AANIYPLSLLLNLGR	112.717	2.72988e-05	HD	GRAY	FALSE	2	0.000239163	0.000119596	FALSE	MascotWithNeutral	sp|Q92581|SL9A6_HUMAN
AANIYPLSLLLNLGR	814.482	AANIYPLSLLLNLGR	108.8	0.000241556	MS	GRAY	FALSE	3	0.000950326	0.000475389	FALSE	MascotWithNeutral	sp|Q92581|SL9A6_HUMAN
AANLNNLVVEAYQK	773.913	AANLNNLVVEAYQK	66.25	2.7915e-07	MS	GRAY	FALSE	1	0	0	FALSE	MascotWithNeutral	sp|P26012|ITB8_HUMAN
AANLNNLVVEAYQK	773.916	AANLNNLVVEAYQK	64.5667	3.37082e-06	HD	GRAY	FALSE	1	0	0	FALSE	MascotWithNeutral	sp|P26012|ITB8_HUMAN
AANLNNLVVEAYQK	773.914	AANLNNLVVEAYQK	67.0833	2.49686e-06	HD	WHITE	FALSE	1	0	0	FALSE	MascotWithNeutral	sp|P26012|ITB8_HUMAN
AANLNNLVVEAYQK	773.915	AANLNNLVVEAYQK	69.4667	2.80149e-05	MS	WHITE	FALSE	2	0.000237903	0.000118965	FALSE	MascotWithNeutral	sp|P26012|ITB8_HUMAN
AANLYASSPHSDFLDYVSAPIGK	808.403	AANLYASSPHSDFLDYVSAPIGK	81.1	1.23088e-05	HD	GRAY	FALSE	1	8.58725e-05	4.29381e-05	FALSE	MascotWithNeutral	sp|Q8IWW8|HOT_HUMAN
AANLYASSPHSDFLDYVSAPIGK	808.398	AANLYASSPHSDFLDYVSAPIGK	83.0833	5.03989e-05	HD	WHITE	FALSE	1	0.000378414	0.000189243	FALSE	MascotWithNeutral	sp|Q8IWW8|HOT_HUMAN
AANMFK	349.17	AANM[+16.0]FK	3.78333	0.00159055	HD	WHITE	FALSE	14	0.00327635	0.00164086	FALSE	MascotWithNeutral	sp|P54920|SNAA_HUMAN;sp|Q9H115|SNAB_HUMAN
AANMFK	349.17	AANM[+16.0]FK	0.0666667	0.0134457	HD	GRAY	FALSE	2	0.0110315	0.00554637	FALSE	MascotWithNeutral	sp|P54920|SNAA_HUMAN;sp|Q9H115|SNAB_HUMAN
AANMFK	349.17	AANM[+16.0]FK	5.91667	0.00940876	MS	WHITE	FALSE	4	0.00912441	0.00458311	FALSE	MascotWithNeutral	sp|P54920|SNAA_HUMAN;sp|Q9H115|SNAB_HUMAN
AANMFK	349.17	AANM[+16.0]FK	0.516667	0.00110399	MS	GRAY	FALSE	14	0.00256	0.00128164	FALSE	MascotWithNeutral	sp|P54920|SNAA_HUMAN;sp|Q9H115|SNAB_HUMAN
AANMIPAHDSPLAALAFDASGTK	757.052	AANMIPAHDSPLAALAFDASGTK	83.7	2.72197e-09	HD	WHITE	FALSE	1	0	0	FALSE	MascotWithNeutral	sp|Q9Y4P8|WIPI2_HUMAN
AANMIPAHDSPLAALAFDASGTK	762.374	AANM[+16.0]IPAHDSPLAALAFDASGTK	75.2833	6.9168e-09	MS	GRAY	FALSE	1	0	0	FALSE	MascotWithNeutral	sp|Q9Y4P8|WIPI2_HUMAN
AANMIPAHDSPLAALAFDASGTK	762.38	AANM[+16.0]IPAHDSPLAALAFDASGTK	77.5667	3.47177e-07	HD	WHITE	FALSE	1	0	0	FALSE	MascotWithNeutral	sp|Q9Y4P8|WIPI2_HUMAN
AANMIPAHDSPLAALAFDASGTK	762.379	AANM[+16.0]IPAHDSPLAALAFDASGTK	80.1167	1.37207e-07	MS	WHITE	FALSE	1	0	0	FALSE	MascotWithNeutral	sp|Q9Y4P8|WIPI2_HUMAN
AANMIPAHDSPLAALAFDASGTK	1135.07	AANMIPAHDSPLAALAFDASGTK	83.0667	4.23328e-08	MS	GRAY	FALSE	2	0	0	FALSE	MascotWithNeutral	sp|Q9Y4P8|WIPI2_HUMAN
AANMIPAHDSPLAALAFDASGTK	757.049	AANMIPAHDSPLAALAFDASGTK	86.2667	2.34376e-07	MS	WHITE	FALSE	2	0	0	FALSE	MascotWithNeutral	sp|Q9Y4P8|WIPI2_HUMAN
AANMIPAHDSPLAALAFDASGTK	757.052	AANMIPAHDSPLAALAFDASGTK	81.4833	2.51484e-08	HD	GRAY	FALSE	3	0	0	FALSE	MascotWithNeutral	sp|Q9Y4P8|WIPI2_HUMAN
AANMLQQSGSK	567.784	AANMLQQSGSK	17.4167	0.0106344	HD	WHITE	FALSE	1	0.00958627	0.00481622	FALSE	MascotWithNeutral	sp|P46063|RECQ1_HUMAN
AANMLQQSGSK	567.782	AANMLQQSGSK	19.05	0.000112922	MS	WHITE	FALSE	1	0.000501873	0.000251	FALSE	MascotWithNeutral	sp|P46063|RECQ1_HUMAN
AANNGALPPDLSYIVR	836.44	AANN[+1.0]GALPPDLSYIVR	79.8167	6.42285e-07	HD	GRAY	FALSE	5	0	0	FALSE	MascotWithNeutral	sp|P08574|CY1_HUMAN
AANNGALPPDLSYIVR	835.948	AANNGALPPDLSYIVR	78.9167	0.00218383	MS	GRAY	FALSE	2	0.00366831	0.00183753	FALSE	MascotWithNeutral	sp|P08574|CY1_HUMAN
AANNGALPPDLSYIVR	836.439	AANN[+1.0]GALPPDLSYIVR	79.9	6.48173e-07	MS	GRAY	FALSE	3	0	0	FALSE	MascotWithNeutral	sp|P08574|CY1_HUMAN
AANNGALPPDLSYIVR	835.949	AANNGALPPDLSYIVR	78.7333	0.00170954	HD	GRAY	FALSE	1	0.00339002	0.00169789	FALSE	MascotWithNeutral	sp|P08574|CY1_HUMAN
AANNGSAMVR	495.744	AANNGSAMVR	12.1167	8.57372e-05	HD	WHITE	FALSE	1	0.000453669	0.000226886	FALSE	MascotWithNeutral	sp|Q6P2E9|EDC4_HUMAN
AANNGSAMVR	496.236	AANN[+1.0]GSAMVR	14.4167	2.7813e-06	MS	GRAY	FALSE	1	0	0	FALSE	MascotWithNeutral	sp|Q6P2E9|EDC4_HUMAN
AANNGSAMVR	495.744	AANNGSAMVR	13.7	0.00966618	MS	WHITE	FALSE	1	0.0091677	0.00460496	FALSE	MascotWithNeutral	sp|Q6P2E9|EDC4_HUMAN
AANRTPPKSPGDPSK	508.267	AANRTPPKSPGDPSK	14.3833	0.0107006	MS	WHITE	FALSE	1	0.00962438	0.00483546	FALSE	MascotWithNeutral	sp|O94811|TPPP_HUMAN
AANRTPPKSPGDPSK	508.271	AANRTPPKSPGDPSK	12.9833	0.048317	HD	WHITE	FALSE	1	0.0205791	0.0103965	FALSE	MascotWithNeutral	sp|O94811|TPPP_HUMAN
AANSLEAFIFETQDK	842.418	AANSLEAFIFETQDK	88.6833	2.08331e-05	HD	WHITE	FALSE	2	0.000228589	0.000114307	FALSE	MascotWithNeutral	sp|Q9Y4L1|HYOU1_HUMAN
AANSLEAFIFETQDK	842.411	AANSLEAFIFETQDK	92.25	8.96095e-05	MS	WHITE	FALSE	1	0.000449691	0.000224896	FALSE	MascotWithNeutral	sp|Q9Y4L1|HYOU1_HUMAN
AANSLEAFIFETQDK	842.417	AANSLEAFIFETQDK	87.0833	6.20726e-07	MS	GRAY	FALSE	2	0	0	FALSE	MascotWithNeutral	sp|Q9Y4L1|HYOU1_HUMAN
AANSLEAFIFETQDK	842.417	AANSLEAFIFETQDK	86.5167	2.24722e-07	HD	GRAY	FALSE	2	0	0	FALSE	MascotWithNeutral	sp|Q9Y4L1|HYOU1_HUMAN
AANSLLR	372.721	AANSLLR	22.3	0.00148598	MS	GRAY	FALSE	1	0.00309984	0.00155233	FALSE	MascotWithNeutral	sp|P36915|GNL1_HUMAN
AANSLLR	372.722	AANSLLR	24.85	0.0003632	HD	WHITE	FALSE	1	0.00115992	0.000580295	FALSE	MascotWithNeutral	sp|P36915|GNL1_HUMAN
AANSLLR	372.72	AANSLLR	21.2667	0.0129899	HD	GRAY	FALSE	1	0.010853	0.00545613	FALSE	MascotWithNeutral	sp|P36915|GNL1_HUMAN
AANTATTTGPR	530.773	AANTATTTGPR	9.18333	8.93708e-05	HD	GRAY	FALSE	2	0.000449931	0.000225016	FALSE	MascotWithNeutral	sp|Q9Y4F5|C170B_HUMAN
AANTATTTGPR	530.773	AANTATTTGPR	9.41667	0.000109871	HD	WHITE	FALSE	2	0.000504491	0.000252309	FALSE	MascotWithNeutral	sp|Q9Y4F5|C170B_HUMAN
AANTATTTGPR	530.772	AANTATTTGPR	10.45	4.22199e-05	MS	WHITE	FALSE	1	0.000392114	0.000196096	FALSE	MascotWithNeutral	sp|Q9Y4F5|C170B_HUMAN
AANTATTTGPR	530.774	AANTATTTGPR	8.73333	0.000120972	MS	GRAY	FALSE	2	0.000530673	0.000265407	FALSE	MascotWithNeutral	sp|Q9Y4F5|C170B_HUMAN
AANVLLSEHGEVK	456.248	AANVLLSEHGEVK	37.2833	3.61301e-05	MS	GRAY	FALSE	2	0.000382624	0.000191349	FALSE	MascotWithNeutral	sp|Q9Y6E0|STK24_HUMAN
AANVLLSEHGEVK	683.869	AANVLLSEHGEVK	37.6167	0.00909905	HD	WHITE	FALSE	2	0.00897786	0.00450917	FALSE	MascotWithNeutral	sp|Q9Y6E0|STK24_HUMAN
AANVLLSEHGEVK	683.872	AANVLLSEHGEVK	36.9667	4.10367e-05	HD	GRAY	FALSE	2	0.000394512	0.000197295	FALSE	MascotWithNeutral	sp|Q9Y6E0|STK24_HUMAN
AANVLLSEQGDVK	672.362	AANVLLSEQGDVK	44.9833	5.46573e-06	HD	GRAY	FALSE	2	6.98592e-05	3.49308e-05	FALSE	MascotWithNeutral	sp|O00506|STK25_HUMAN;sp|Q9P289|STK26_HUMAN
AANVLLSEQGDVK	672.363	AANVLLSEQGDVK	46.2333	0.00106894	MS	WHITE	FALSE	2	0.00254782	0.00127553	FALSE	MascotWithNeutral	sp|O00506|STK25_HUMAN;sp|Q9P289|STK26_HUMAN
AANVLLSEQGDVK	672.364	AANVLLSEQGDVK	45.7167	1.80828e-05	MS	GRAY	FALSE	2	0.000235846	0.000117937	FALSE	MascotWithNeutral	sp|O00506|STK25_HUMAN;sp|Q9P289|STK26_HUMAN
AANVQEPEK	493.252	AANVQEPEK	11.6	0.000196409	HD	GRAY	FALSE	1	0.000904466	0.000452438	FALSE	MascotWithNeutral	sp|P56182|RRP1_HUMAN
AANWYER	455.213	AANWYER	29.2333	0.000200323	MS	GRAY	FALSE	3	0.000901648	0.000451027	FALSE	MascotWithNeutral	sp|O75489|NDUS3_HUMAN
AANWYER	455.215	AANWYER	32.95	0.000549459	MS	WHITE	FALSE	1	0.00156913	0.000785179	FALSE	MascotWithNeutral	sp|O75489|NDUS3_HUMAN
AANWYER	455.215	AANWYER	29.4333	0.00142588	HD	WHITE	FALSE	1	0.00305921	0.00153195	FALSE	MascotWithNeutral	sp|O75489|NDUS3_HUMAN
AANWYER	455.215	AANWYER	28.2167	0.000432246	HD	GRAY	FALSE	2	0.00132263	0.000661753	FALSE	MascotWithNeutral	sp|O75489|NDUS3_HUMAN
AAPAAQAEPER	555.781	AAPAAQAEPER	15.2333	0.000202343	HD	GRAY	FALSE	1	0.000900104	0.000450255	FALSE	MascotWithNeutral	sp|Q96JN8|NEUL4_HUMAN
AAPAEGAGEDEDDGASR	809.337	AAPAEGAGEDEDDGASR	19.5333	4.2954e-08	MS	WHITE	FALSE	1	0	0	FALSE	MascotWithNeutral	sp|Q9UPR5|NAC2_HUMAN
AAPAEGAGEDEDDGASR	809.335	AAPAEGAGEDEDDGASR	17.6333	1.17721e-07	HD	GRAY	FALSE	1	0	0	FALSE	MascotWithNeutral	sp|Q9UPR5|NAC2_HUMAN
AAPAEIDQR	485.751	AAPAEIDQR	19.1	0.00185794	HD	GRAY	FALSE	1	0.0034965	0.00175131	FALSE	MascotWithNeutral	sp|Q9UPW6|SATB2_HUMAN
AAPAPTASSTININTSTSK	916.48	AAPAPTASSTININTSTSK	46.0667	1.85627e-07	HD	GRAY	FALSE	1	0	0	FALSE	MascotWithNeutral	sp|Q86Y37|CACL1_HUMAN
AAPAPTASSTININTSTSK	916.475	AAPAPTASSTININTSTSK	46.3	5.8875e-08	MS	GRAY	FALSE	1	0	0	FALSE	MascotWithNeutral	sp|Q86Y37|CACL1_HUMAN
AAPAPTHVR	460.261	AAPAPTHVR	10.4167	0.000190442	HD	GRAY	FALSE	1	0.000877214	0.0004388	FALSE	MascotWithNeutral	sp|O15240|VGF_HUMAN
AAPAPTHVR	460.259	AAPAPTHVR	10.2167	3.00278e-05	HD	WHITE	FALSE	1	0.000304592	0.000152319	FALSE	MascotWithNeutral	sp|O15240|VGF_HUMAN
AAPAPTHVR	307.175	AAPAPTHVR	10.35	0.000373364	MS	GRAY	FALSE	1	0.00119796	0.000599339	FALSE	MascotWithNeutral	sp|O15240|VGF_HUMAN
AAPAQVRPPSPGNIRPVK	464.522	AAPAQVRPPSPGNIRPVK	43.1167	0.0154067	MS	GRAY	FALSE	1	0.011877	0.00597397	FALSE	MascotWithNeutral	sp|Q14244|MAP7_HUMAN
AAPAQVRPPSPGNIRPVK	464.522	AAPAQVRPPSPGNIRPVK	41.9333	0.0486881	HD	GRAY	FALSE	1	0.0206921	0.0104542	FALSE	MascotWithNeutral	sp|Q14244|MAP7_HUMAN
AAPAQVRPPSPGNIRPVK	464.523	AAPAQVRPPSPGNIRPVK	43.4833	0.042772	HD	WHITE	FALSE	1	0.0192668	0.00972708	FALSE	MascotWithNeutral	sp|Q14244|MAP7_HUMAN
AAPASSAGASDAR	566.275	AAPASSAGASDAR	9.63333	6.36668e-05	MS	GRAY	FALSE	2	0.000380914	0.000190493	FALSE	MascotWithNeutral	sp|Q8NF37|PCAT1_HUMAN
AAPASSAGASDAR	566.275	AAPASSAGASDAR	9.06667	0.0170667	HD	GRAY	FALSE	1	0.0125418	0.00631046	FALSE	MascotWithNeutral	sp|Q8NF37|PCAT1_HUMAN
AAPASSAGASDAR	566.271	AAPASSAGASDAR	9.11667	0.00250894	HD	WHITE	FALSE	1	0.00402948	0.00201881	FALSE	MascotWithNeutral	sp|Q8NF37|PCAT1_HUMAN
AAPAVQTK	393.23	AAPAVQTK	8.16667	0.00669848	HD	GRAY	FALSE	2	0.00739808	0.00371277	FALSE	MascotWithNeutral	sp|P55084|ECHB_HUMAN
AAPAVQTK	393.229	AAPAVQTK	9.06667	0.00187563	HD	WHITE	FALSE	3	0.00350324	0.00175469	FALSE	MascotWithNeutral	sp|P55084|ECHB_HUMAN
AAPDITGHK	455.243	AAPDITGHK	13.8833	1.39001e-05	MS	WHITE	FALSE	2	0.000166871	8.34423e-05	FALSE	MascotWithNeutral	sp|Q9Y639|NPTN_HUMAN
AAPDITGHK	455.243	AAPDITGHK	11.9	1.48519e-05	HD	WHITE	FALSE	2	0.000219223	0.000109624	FALSE	MascotWithNeutral	sp|Q9Y639|NPTN_HUMAN
AAPDITGHK	455.243	AAPDITGHK	12.2333	2.12978e-06	MS	GRAY	FALSE	5	0	0	FALSE	MascotWithNeutral	sp|Q9Y639|NPTN_HUMAN
AAPDITGHK	455.243	AAPDITGHK	12.2167	5.31809e-06	HD	GRAY	FALSE	5	7.03087e-05	3.51556e-05	FALSE	MascotWithNeutral	sp|Q9Y639|NPTN_HUMAN
AAPDITGHKR	355.864	AAPDITGHKR	10.25	0.0024122	MS	GRAY	FALSE	1	0.00391069	0.00195918	FALSE	MascotWithNeutral	sp|Q9Y639|NPTN_HUMAN
AAPDITGHKR	355.863	AAPDITGHKR	9.11667	0.00458567	HD	GRAY	FALSE	2	0.00567882	0.0028475	FALSE	MascotWithNeutral	sp|Q9Y639|NPTN_HUMAN
AAPDITGHKR	533.294	AAPDITGHKR	11.8167	5.78454e-05	MS	WHITE	FALSE	2	0.000367854	0.000183961	FALSE	MascotWithNeutral	sp|Q9Y639|NPTN_HUMAN
AAPDITGHKR	533.293	AAPDITGHKR	11.4333	0.000462314	HD	WHITE	FALSE	2	0.00133657	0.000668733	FALSE	MascotWithNeutral	sp|Q9Y639|NPTN_HUMAN
AAPEASGTPSSDAVSR	751.861	AAPEASGTPSSDAVSR	26.2167	3.18349e-07	MS	WHITE	FALSE	2	0	0	FALSE	MascotWithNeutral	sp|P31146|COR1A_HUMAN
AAPEASGTPSSDAVSR	751.858	AAPEASGTPSSDAVSR	25.8167	2.08628e-07	MS	GRAY	FALSE	3	0	0	FALSE	MascotWithNeutral	sp|P31146|COR1A_HUMAN
AAPEASGTPSSDAVSR	751.859	AAPEASGTPSSDAVSR	25.65	7.54766e-08	HD	GRAY	FALSE	2	0	0	FALSE	MascotWithNeutral	sp|P31146|COR1A_HUMAN
AAPEASGTPSSDAVSR	751.858	AAPEASGTPSSDAVSR	24.8333	1.95634e-08	HD	WHITE	FALSE	2	0	0	FALSE	MascotWithNeutral	sp|P31146|COR1A_HUMAN
AAPEASGTPSSDAVSRLEEEMR	764.03	AAPEASGTPSSDAVSRLEEEMR	67.4833	0.00911804	MS	GRAY	FALSE	1	0.00898477	0.00451266	FALSE	MascotWithNeutral	sp|P31146|COR1A_HUMAN
AAPEASGTPSSDAVSRLEEEMR	764.028	AAPEASGTPSSDAVSRLEEEMR	69.2833	1.04914e-05	HD	WHITE	FALSE	1	5.95451e-05	2.97734e-05	FALSE	MascotWithNeutral	sp|P31146|COR1A_HUMAN
AAPEASGTPSSDAVSRLEEEMR	764.026	AAPEASGTPSSDAVSRLEEEMR	66.6	0.00147141	HD	GRAY	FALSE	1	0.00308068	0.00154272	FALSE	MascotWithNeutral	sp|P31146|COR1A_HUMAN
AAPEASGTPSSDAVSRLEEEMRK	605.297	AAPEASGTPSSDAVSRLEEEMRK	62.3333	0.0084914	HD	GRAY	FALSE	2	0.00859435	0.00431572	FALSE	MascotWithNeutral	sp|P31146|COR1A_HUMAN
AAPEASGTPSSDAVSRLEEEMRK	605.297	AAPEASGTPSSDAVSRLEEEMRK	66.7	0.0109075	MS	WHITE	FALSE	2	0.0097727	0.00491034	FALSE	MascotWithNeutral	sp|P31146|COR1A_HUMAN
AAPEASSPPASPLQHLLPGK	656.691	AAPEASSPPASPLQHLLPGK	68.8667	0.0481606	HD	GRAY	FALSE	1	0.0205785	0.0103962	FALSE	MascotWithNeutral	sp|Q96TA1|NIBL1_HUMAN
AAPEASSPPASPLQHLLPGK	656.691	AAPEASSPPASPLQHLLPGK	69.35	0.00306545	MS	GRAY	FALSE	1	0.00459182	0.00230119	FALSE	MascotWithNeutral	sp|Q96TA1|NIBL1_HUMAN
AAPEINNLIEEATEFIK	951.5	AAPEINNLIEEATEFIK	116.35	0.00132213	HD	WHITE	FALSE	2	0.00290529	0.00145476	FALSE	MascotWithNeutral	sp|Q8IVP5|FUND1_HUMAN
AAPEINNLIEEATEFIK	951.496	AAPEINNLIEEATEFIK	112.35	5.46566e-07	MS	GRAY	FALSE	2	0	0	FALSE	MascotWithNeutral	sp|Q8IVP5|FUND1_HUMAN
AAPEINNLIEEATEFIK	951.498	AAPEINNLIEEATEFIK	112.25	0.000513133	HD	GRAY	FALSE	4	0.0014777	0.000739397	FALSE	MascotWithNeutral	sp|Q8IVP5|FUND1_HUMAN
AAPEMVSLLK	529.8	AAPEMVSLLK	69.7667	0.000254141	MS	WHITE	FALSE	1	0.000972237	0.000486355	FALSE	MascotWithNeutral	sp|Q92947|GCDH_HUMAN
AAPEMVSLLK	529.8	AAPEMVSLLK	68.2333	0.00100223	HD	WHITE	FALSE	1	0.00243784	0.00122041	FALSE	MascotWithNeutral	sp|Q92947|GCDH_HUMAN
AAPEMVSLLK	537.797	AAPEM[+16.0]VSLLK	48.8833	8.32524e-05	HD	WHITE	FALSE	1	0.000437408	0.000218752	FALSE	MascotWithNeutral	sp|Q92947|GCDH_HUMAN
AAPFSLEYR	527.272	AAPFSLEYR	57.4	0.000147247	MS	GRAY	FALSE	1	0.000698788	0.000349516	FALSE	MascotWithNeutral	sp|Q15181|IPYR_HUMAN
AAPFSLEYR	527.272	AAPFSLEYR	58.7333	0.000234764	HD	WHITE	FALSE	2	0.000954848	0.000477652	FALSE	MascotWithNeutral	sp|Q15181|IPYR_HUMAN
AAPFSLEYR	527.272	AAPFSLEYR	57.2833	2.24032e-05	HD	GRAY	FALSE	1	0.000224843	0.000112434	FALSE	MascotWithNeutral	sp|Q15181|IPYR_HUMAN
AAPFSLEYR	527.274	AAPFSLEYR	60.9333	0.000224009	MS	WHITE	FALSE	2	0.000947366	0.000473907	FALSE	MascotWithNeutral	sp|Q15181|IPYR_HUMAN
AAPGAEFAPNK	536.776	AAPGAEFAPNK	28.0667	1.42845e-05	HD	GRAY	FALSE	1	0.00022104	0.000110532	FALSE	MascotWithNeutral	sp|Q15233|NONO_HUMAN
AAPGAEFAPNK	536.775	AAPGAEFAPNK	31.85	4.3443e-05	HD	WHITE	FALSE	1	0.000389686	0.000194881	FALSE	MascotWithNeutral	sp|Q15233|NONO_HUMAN
AAPGDRTMLDSLWAAGQELQAWK	839.086	AAPGDRTMLDSLWAAGQELQAWK	104.8	0.00024103	HD	GRAY	FALSE	1	0.000950756	0.000475604	FALSE	MascotWithNeutral	sp|Q3LXA3|TKFC_HUMAN
AAPGGADDLSAVR	600.308	AAPGGADDLSAVR	34.55	3.31553e-05	HD	GRAY	FALSE	1	0.000367036	0.000183551	FALSE	MascotWithNeutral	sp|Q8N612|F16A2_HUMAN
AAPGGADDLSAVR	600.304	AAPGGADDLSAVR	36.15	6.01674e-06	MS	GRAY	FALSE	1	6.81303e-05	3.40663e-05	FALSE	MascotWithNeutral	sp|Q8N612|F16A2_HUMAN
AAPGPGPSTFSFVPPSK	822.426	AAPGPGPSTFSFVPPSK	68.85	1.02598e-06	HD	WHITE	FALSE	1	0	0	FALSE	MascotWithNeutral	sp|P35658|NU214_HUMAN
AAPGPGPSTFSFVPPSK	822.424	AAPGPGPSTFSFVPPSK	68.4667	8.37186e-07	HD	GRAY	FALSE	1	0	0	FALSE	MascotWithNeutral	sp|P35658|NU214_HUMAN
AAPGPGPSTFSFVPPSK	822.428	AAPGPGPSTFSFVPPSK	68.5333	6.7318e-06	MS	GRAY	FALSE	1	6.63262e-05	3.31642e-05	FALSE	MascotWithNeutral	sp|P35658|NU214_HUMAN
AAPGYHMAK	473.234	AAPGYHMAK	13.7833	0.00577413	HD	WHITE	FALSE	3	0.00686141	0.00344252	FALSE	MascotWithNeutral	sp|P06737|PYGL_HUMAN;sp|P11216|PYGB_HUMAN;sp|P11217|PYGM_HUMAN
AAPGYHMAK	473.235	AAPGYHMAK	13.9	0.000521412	HD	GRAY	FALSE	3	0.00148755	0.000744327	FALSE	MascotWithNeutral	sp|P06737|PYGL_HUMAN;sp|P11216|PYGB_HUMAN;sp|P11217|PYGM_HUMAN
AAPGYHMAK	473.234	AAPGYHMAK	14.15	0.00413654	MS	GRAY	FALSE	6	0.00525239	0.00263311	FALSE	MascotWithNeutral	sp|P06737|PYGL_HUMAN;sp|P11216|PYGB_HUMAN;sp|P11217|PYGM_HUMAN
AAPGYHMAK	481.231	AAPGYHM[+16.0]AK	5.28333	0.00104922	MS	GRAY	FALSE	9	0.00253024	0.00126672	FALSE	MascotWithNeutral	sp|P06737|PYGL_HUMAN;sp|P11216|PYGB_HUMAN;sp|P11217|PYGM_HUMAN
AAPGYHMAK	481.231	AAPGYHM[+16.0]AK	7.41667	0.0131334	MS	WHITE	FALSE	3	0.0108834	0.00547147	FALSE	MascotWithNeutral	sp|P06737|PYGL_HUMAN;sp|P11216|PYGB_HUMAN;sp|P11217|PYGM_HUMAN
AAPILFASAALALGSSLALK	943.065	AAPILFASAALALGSSLALK	125.367	1.21251e-05	HD	WHITE	FALSE	2	8.61908e-05	4.30973e-05	FALSE	MascotWithNeutral	sp|Q7L0J3|SV2A_HUMAN
AAPILFASAALALGSSLALK	943.063	AAPILFASAALALGSSLALK	123.933	1.00487e-08	HD	GRAY	FALSE	9	0	0	FALSE	MascotWithNeutral	sp|Q7L0J3|SV2A_HUMAN
AAPILFASAALALGSSLALK	943.063	AAPILFASAALALGSSLALK	123.317	6.38579e-09	MS	GRAY	FALSE	21	0	0	FALSE	MascotWithNeutral	sp|Q7L0J3|SV2A_HUMAN
AAPILFASAALALGSSLALK	943.064	AAPILFASAALALGSSLALK	125.45	9.43857e-06	MS	WHITE	FALSE	1	6.10361e-05	3.0519e-05	FALSE	MascotWithNeutral	sp|Q7L0J3|SV2A_HUMAN
AAPILFASAALALGSSLALKLPETR	827.82	AAPILFASAALALGSSLALKLPETR	125.317	4.50147e-08	MS	GRAY	FALSE	3	0	0	FALSE	MascotWithNeutral	sp|Q7L0J3|SV2A_HUMAN
AAPILFASAALALGSSLALKLPETR	827.821	AAPILFASAALALGSSLALKLPETR	125.35	8.41236e-07	HD	GRAY	FALSE	3	0	0	FALSE	MascotWithNeutral	sp|Q7L0J3|SV2A_HUMAN
AAPILFASAALALGSSLALKLPETR	827.821	AAPILFASAALALGSSLALKLPETR	125.4	0.0165456	HD	WHITE	FALSE	1	0.0122582	0.00616688	FALSE	MascotWithNeutral	sp|Q7L0J3|SV2A_HUMAN
AAPILSK	350.222	AAPILSK	20.65	0.018781	HD	GRAY	FALSE	1	0.0130753	0.00658065	FALSE	MascotWithNeutral	sp|Q12955|ANK3_HUMAN
AAPILSK	350.222	AAPILSK	20.6167	0.000103901	MS	GRAY	FALSE	1	0.000491839	0.00024598	FALSE	MascotWithNeutral	sp|Q12955|ANK3_HUMAN
AAPILSK	350.224	AAPILSK	24	0.00317247	HD	WHITE	FALSE	2	0.00468565	0.00234833	FALSE	MascotWithNeutral	sp|Q12955|ANK3_HUMAN
AAPLAGFGYGLPISR	745.413	AAPLAGFGYGLPISR	87	1.46668e-08	HD	WHITE	FALSE	2	0	0	FALSE	MascotWithNeutral	sp|Q15120|PDK3_HUMAN
AAPLAGFGYGLPISR	745.415	AAPLAGFGYGLPISR	84.6667	3.1757e-09	HD	GRAY	FALSE	2	0	0	FALSE	MascotWithNeutral	sp|Q15120|PDK3_HUMAN
AAPLAGFGYGLPISR	745.413	AAPLAGFGYGLPISR	85.3667	1.4345e-08	MS	GRAY	FALSE	3	0	0	FALSE	MascotWithNeutral	sp|Q15120|PDK3_HUMAN
AAPLAGVASR	456.767	AAPLAGVASR	30.35	0.000416728	HD	GRAY	FALSE	1	0.00130246	0.000651655	FALSE	MascotWithNeutral	sp|Q96PQ0|SORC2_HUMAN
AAPLAGVASR	456.766	AAPLAGVASR	31.3667	0.000295404	MS	GRAY	FALSE	1	0.00108158	0.000541081	FALSE	MascotWithNeutral	sp|Q96PQ0|SORC2_HUMAN
AAPLAGVASR	456.766	AAPLAGVASR	38.0333	0.000102342	MS	WHITE	FALSE	1	0.000493295	0.000246708	FALSE	MascotWithNeutral	sp|Q96PQ0|SORC2_HUMAN
AAPLAGVASR	456.767	AAPLAGVASR	32.9	0.000542685	HD	WHITE	FALSE	1	0.00153183	0.000766502	FALSE	MascotWithNeutral	sp|Q96PQ0|SORC2_HUMAN
AAPLLRPGGYER	433.91	AAPLLRPGGYER	39.4333	0.0350221	HD	WHITE	FALSE	1	0.0174991	0.00882681	FALSE	MascotWithNeutral	sp|Q9H254|SPTN4_HUMAN
AAPLQGMLPGLLAPLR	817.481	AAPLQGM[+16.0]LPGLLAPLR	95.25	1.25227e-05	MS	WHITE	FALSE	1	0.000114061	5.70337e-05	FALSE	MascotWithNeutral	sp|P12111|CO6A3_HUMAN
AAPLQGMLPGLLAPLR	817.478	AAPLQGM[+16.0]LPGLLAPLR	89.5833	0.00141537	MS	GRAY	FALSE	1	0.00305063	0.00152765	FALSE	MascotWithNeutral	sp|P12111|CO6A3_HUMAN
AAPLQGMLPGLLAPLR	809.48	AAPLQGMLPGLLAPLR	107.167	0.000430787	MS	WHITE	FALSE	1	0.00132346	0.000662168	FALSE	MascotWithNeutral	sp|P12111|CO6A3_HUMAN
AAPLQGMLPGLLAPLR	817.477	AAPLQGM[+16.0]LPGLLAPLR	93.75	7.06387e-06	HD	WHITE	FALSE	1	6.55598e-05	3.2781e-05	FALSE	MascotWithNeutral	sp|P12111|CO6A3_HUMAN
AAPLQGMLPGLLAPLR	809.48	AAPLQGMLPGLLAPLR	100.883	2.5716e-07	MS	GRAY	FALSE	2	0	0	FALSE	MascotWithNeutral	sp|P12111|CO6A3_HUMAN
AAPLQGMLPGLLAPLR	817.477	AAPLQGM[+16.0]LPGLLAPLR	90.5333	0.0102683	HD	GRAY	FALSE	1	0.00939318	0.00471875	FALSE	MascotWithNeutral	sp|P12111|CO6A3_HUMAN
AAPLQGMLPGLLAPLR	809.478	AAPLQGMLPGLLAPLR	103.267	2.12995e-06	HD	GRAY	FALSE	3	0	0	FALSE	MascotWithNeutral	sp|P12111|CO6A3_HUMAN
AAPLQGMLPGLLAPLR	809.482	AAPLQGMLPGLLAPLR	106.117	7.27413e-05	HD	WHITE	FALSE	1	0.000370855	0.000185462	FALSE	MascotWithNeutral	sp|P12111|CO6A3_HUMAN
AAPLSR	307.685	AAPLSR	22.9333	0.00421966	HD	GRAY	FALSE	1	0.00534843	0.00268138	FALSE	MascotWithNeutral	sp|P30613|KPYR_HUMAN
AAPLSR	307.685	AAPLSR	30.6167	0.00532448	MS	WHITE	FALSE	1	0.00645608	0.00323849	FALSE	MascotWithNeutral	sp|P30613|KPYR_HUMAN
AAPLSR	307.684	AAPLSR	26.4	0.00550706	HD	WHITE	FALSE	2	0.00665113	0.00333666	FALSE	MascotWithNeutral	sp|P30613|KPYR_HUMAN
AAPLSR	307.685	AAPLSR	23.9667	0.0048297	MS	GRAY	FALSE	2	0.00579034	0.00290358	FALSE	MascotWithNeutral	sp|P30613|KPYR_HUMAN
AAPPAPNAPAAGEDTTETAPAPGTPAR	833.741	AAPPAPNAPAAGEDTTETAPAPGTPAR	46.1167	5.42195e-05	MS	GRAY	FALSE	1	0.000372984	0.000186527	FALSE	MascotWithNeutral	sp|Q99501|GA2L1_HUMAN
AAPPPPGYHQNGVIR	525.608	AAPPPPGYHQN[+1.0]GVIR	36.55	7.49589e-05	HD	WHITE	FALSE	1	0	0	FALSE	MascotWithNeutral	sp|Q12965|MYO1E_HUMAN
AAPPPPPPPPPLESSPR	852.459	AAPPPPPPPPPLESSPR	53.5667	9.81584e-07	MS	GRAY	FALSE	2	0	0	FALSE	MascotWithNeutral	sp|Q5T4S7|UBR4_HUMAN
AAPPPPPPPPPLESSPR	852.464	AAPPPPPPPPPLESSPR	52.7333	0.000179607	HD	GRAY	FALSE	1	0.000838016	0.000419184	FALSE	MascotWithNeutral	sp|Q5T4S7|UBR4_HUMAN
AAPPPPPPPPPPPGADR	543.291	AAPPPPPPPPPPPGADR	43.9667	6.69065e-08	MS	GRAY	FALSE	4	0	0	FALSE	MascotWithNeutral	sp|P16298|PP2BB_HUMAN
AAPPPPPPPPPPPGADR	543.292	AAPPPPPPPPPPPGADR	43.4167	1.96563e-05	HD	GRAY	FALSE	3	0.00023158	0.000115803	FALSE	MascotWithNeutral	sp|P16298|PP2BB_HUMAN
AAPPPPPPPPPPPGADRVVK	652.035	AAPPPPPPPPPPPGADRVVK	49.4833	0.0135648	HD	GRAY	FALSE	1	0.0110899	0.00557587	FALSE	MascotWithNeutral	sp|P16298|PP2BB_HUMAN
AAPPPVDEEPESSEVDAAGR	1011.97	AAPPPVDEEPESSEVDAAGR	45.8667	2.11576e-06	MS	GRAY	FALSE	1	0	0	FALSE	MascotWithNeutral	sp|Q5M775|CYTSB_HUMAN
AAPPPVDEEPESSEVDAAGR	1011.97	AAPPPVDEEPESSEVDAAGR	45.5833	0.00720682	HD	WHITE	FALSE	1	0.00780117	0.00391586	FALSE	MascotWithNeutral	sp|Q5M775|CYTSB_HUMAN
AAPPPVDEEPESSEVDAAGR	1011.96	AAPPPVDEEPESSEVDAAGR	45.5167	1.26311e-06	HD	GRAY	FALSE	1	0	0	FALSE	MascotWithNeutral	sp|Q5M775|CYTSB_HUMAN
AAPQDELGGR	507.254	AAPQDELGGR	25.5	0.00270777	MS	GRAY	FALSE	2	0.0042224	0.00211567	FALSE	MascotWithNeutral	sp|Q96RR4|KKCC2_HUMAN
AAPQDELGGR	507.253	AAPQDELGGR	26.3333	2.6477e-05	MS	WHITE	FALSE	2	0.00021662	0.000108321	FALSE	MascotWithNeutral	sp|Q96RR4|KKCC2_HUMAN
AAPQDELGGR	507.254	AAPQDELGGR	23.7833	8.54328e-05	HD	WHITE	FALSE	1	0.000454008	0.000227056	FALSE	MascotWithNeutral	sp|Q96RR4|KKCC2_HUMAN
AAPQDELGGR	507.254	AAPQDELGGR	23.8333	6.82546e-05	HD	GRAY	FALSE	2	0.000375631	0.000187851	FALSE	MascotWithNeutral	sp|Q96RR4|KKCC2_HUMAN
AAPQPSTVVPVLLELSGPSGFLAPGSK	873.82	AAPQPSTVVPVLLELSGPSGFLAPGSK	111.667	2.9e-05	MS	GRAY	FALSE	1	0.000259679	0.000129856	FALSE	MascotWithNeutral	sp|Q9Y334|VWA7_HUMAN
AAPQWCQGK	523.248	AAPQWC[+57.0]QGK	20.3667	0.000674485	HD	GRAY	FALSE	2	0.00179324	0.000897425	FALSE	MascotWithNeutral	sp|O00499|BIN1_HUMAN
AAPQWCQGK	523.248	AAPQWC[+57.0]QGK	23.8333	6.34319e-05	MS	GRAY	FALSE	1	0.000381243	0.000190658	FALSE	MascotWithNeutral	sp|O00499|BIN1_HUMAN
AAPRPAPVAQPPAAAPPSAVGSSAAAPR	845.128	AAPRPAPVAQPPAAAPPSAVGSSAAAPR	49.7667	7.35385e-07	HD	GRAY	FALSE	2	0	0	FALSE	MascotWithNeutral	sp|Q5T1J5|CHCH9_HUMAN;sp|Q9Y6H1|CHCH2_HUMAN
AAPRPAPVAQPPAAAPPSAVGSSAAAPR	845.127	AAPRPAPVAQPPAAAPPSAVGSSAAAPR	50.35	1.52684e-05	MS	GRAY	FALSE	4	0.000245141	0.000122586	FALSE	MascotWithNeutral	sp|Q5T1J5|CHCH9_HUMAN;sp|Q9Y6H1|CHCH2_HUMAN
AAPRPAPVAQPPAAAPPSAVGSSAAAPR	845.126	AAPRPAPVAQPPAAAPPSAVGSSAAAPR	50.65	4.99301e-06	HD	WHITE	FALSE	2	7.14643e-05	3.57334e-05	FALSE	MascotWithNeutral	sp|Q5T1J5|CHCH9_HUMAN;sp|Q9Y6H1|CHCH2_HUMAN
AAPRPAPVAQPPAAAPPSAVGSSAAAPR	845.124	AAPRPAPVAQPPAAAPPSAVGSSAAAPR	53.2	7.41102e-06	MS	WHITE	FALSE	2	6.47847e-05	3.23934e-05	FALSE	MascotWithNeutral	sp|Q5T1J5|CHCH9_HUMAN;sp|Q9Y6H1|CHCH2_HUMAN
AAPSAEFSVDR	575.28	AAPSAEFSVDR	39.85	1.39227e-05	HD	WHITE	FALSE	1	0.00016681	8.34121e-05	FALSE	MascotWithNeutral	sp|Q9HCB6|SPON1_HUMAN
AAPSAEFSVDR	575.282	AAPSAEFSVDR	39.6	0.00165562	MS	GRAY	FALSE	1	0.00330348	0.00165447	FALSE	MascotWithNeutral	sp|Q9HCB6|SPON1_HUMAN
AAPSAEFSVDR	575.281	AAPSAEFSVDR	39.0167	0.00494186	HD	GRAY	FALSE	1	0.00595018	0.00298397	FALSE	MascotWithNeutral	sp|Q9HCB6|SPON1_HUMAN
AAPSTAPAEATPPKPGEAEAPPK	729.044	AAPSTAPAEATPPKPGEAEAPPK	40.4	0.000213024	MS	WHITE	FALSE	2	0.000924214	0.000462321	FALSE	MascotWithNeutral	sp|O95817|BAG3_HUMAN
AAPSTAPAEATPPKPGEAEAPPK	729.043	AAPSTAPAEATPPKPGEAEAPPK	38.3833	0.000255595	HD	WHITE	FALSE	1	0.000971248	0.00048586	FALSE	MascotWithNeutral	sp|O95817|BAG3_HUMAN
AAPSTAPAEATPPKPGEAEAPPK	1093.06	AAPSTAPAEATPPKPGEAEAPPK	37.0667	0.000878388	HD	GRAY	FALSE	2	0.00232488	0.00116379	FALSE	MascotWithNeutral	sp|O95817|BAG3_HUMAN
AAPSTAPAEATPPKPGEAEAPPK	729.045	AAPSTAPAEATPPKPGEAEAPPK	37.8167	9.83098e-05	MS	GRAY	FALSE	2	0.000496798	0.000248461	FALSE	MascotWithNeutral	sp|O95817|BAG3_HUMAN
AAPSVTLFPPSSEELQANK	662.678	AAPSVTLFPPSSEELQANK	75.3167	0.00107937	MS	WHITE	FALSE	28	0.00255597	0.00127962	FALSE	MascotWithNeutral	sp|A0M8Q6|LAC7_HUMAN;sp|P0CF74|LAC6_HUMAN;sp|P0CG05|LAC2_HUMAN;sp|P0CG06|LAC3_HUMAN
AAPSVTLFPPSSEELQANK	993.515	AAPSVTLFPPSSEELQANK	72.8333	0.001882	HD	WHITE	FALSE	16	0.00351241	0.0017593	FALSE	MascotWithNeutral	sp|A0M8Q6|LAC7_HUMAN;sp|P0CF74|LAC6_HUMAN;sp|P0CG05|LAC2_HUMAN;sp|P0CG06|LAC3_HUMAN
AAPSVTLFPPSSEELQANK	662.678	AAPSVTLFPPSSEELQANK	73.05	0.000205021	HD	GRAY	FALSE	20	0.000914209	0.000457313	FALSE	MascotWithNeutral	sp|A0M8Q6|LAC7_HUMAN;sp|P0CF74|LAC6_HUMAN;sp|P0CG05|LAC2_HUMAN;sp|P0CG06|LAC3_HUMAN
AAPSVTLFPPSSEELQANK	993.514	AAPSVTLFPPSSEELQANK	73.4167	0.000501115	MS	GRAY	FALSE	16	0.00144226	0.000721649	FALSE	MascotWithNeutral	sp|A0M8Q6|LAC7_HUMAN;sp|P0CF74|LAC6_HUMAN;sp|P0CG05|LAC2_HUMAN;sp|P0CG06|LAC3_HUMAN
AAPTAASDQPDSAATTEK	866.406	AAPTAASDQPDSAATTEK	23.1667	1.65933e-07	HD	GRAY	FALSE	1	0	0	FALSE	MascotWithNeutral	sp|Q9BRP8|PYM1_HUMAN
AAPTAASDQPDSAATTEK	866.405	AAPTAASDQPDSAATTEK	24.15	3.4664e-09	MS	GRAY	FALSE	1	0	0	FALSE	MascotWithNeutral	sp|Q9BRP8|PYM1_HUMAN
AAPTAASDQPDSAATTEK	866.406	AAPTAASDQPDSAATTEK	25.9667	2.21132e-08	MS	WHITE	FALSE	2	0	0	FALSE	MascotWithNeutral	sp|Q9BRP8|PYM1_HUMAN
AAPTAASDQPDSAATTEK	866.406	AAPTAASDQPDSAATTEK	24.4833	1.50345e-09	HD	WHITE	FALSE	1	0	0	FALSE	MascotWithNeutral	sp|Q9BRP8|PYM1_HUMAN
AAPTEVLSMTAQPGPGHGK	622.316	AAPTEVLSM[+16.0]TAQPGPGHGK	41.0167	0.0102009	MS	GRAY	FALSE	1	0.00937373	0.00470894	FALSE	MascotWithNeutral	sp|O60331|PI51C_HUMAN
AAPTEVLSMTAQPGPGHGK	616.98	AAPTEVLSMTAQPGPGHGK	53.4667	0.016227	MS	WHITE	FALSE	1	0.0121813	0.00612798	FALSE	MascotWithNeutral	sp|O60331|PI51C_HUMAN
AAPTEVLSMTAQPGPGHGK	924.967	AAPTEVLSMTAQPGPGHGK	51.9333	1.79062e-06	HD	GRAY	FALSE	2	0	0	FALSE	MascotWithNeutral	sp|O60331|PI51C_HUMAN
AAPTEVLSMTAQPGPGHGK	924.973	AAPTEVLSMTAQPGPGHGK	52.1833	9.30383e-05	MS	GRAY	FALSE	2	0.000465012	0.00023256	FALSE	MascotWithNeutral	sp|O60331|PI51C_HUMAN
AAPTEVLSMTAQPGPGHGK	924.969	AAPTEVLSMTAQPGPGHGK	50.8667	8.05143e-05	HD	WHITE	FALSE	2	0.00040206	0.00020107	FALSE	MascotWithNeutral	sp|O60331|PI51C_HUMAN
AAPTGSEAQGPSAFVR	773.392	AAPTGSEAQGPSAFVR	41.7833	7.09811e-06	HD	GRAY	FALSE	2	6.54825e-05	3.27423e-05	FALSE	MascotWithNeutral	sp|P27987|IP3KB_HUMAN
AAPTGSEAQGPSAFVR	773.387	AAPTGSEAQGPSAFVR	42.8667	5.54571e-06	HD	WHITE	FALSE	1	6.96112e-05	3.48068e-05	FALSE	MascotWithNeutral	sp|P27987|IP3KB_HUMAN
AAPTGSEAQGPSAFVR	773.385	AAPTGSEAQGPSAFVR	43.4333	3.33447e-06	MS	GRAY	FALSE	1	0	0	FALSE	MascotWithNeutral	sp|P27987|IP3KB_HUMAN
AAPTTPPPPVK	538.31	AAPTTPPPPVK	30.95	9.65577e-05	MS	GRAY	FALSE	1	0.000461629	0.000230868	FALSE	MascotWithNeutral	sp|Q9NZQ3|SPN90_HUMAN
AAPTTPPPPVK	538.312	AAPTTPPPPVK	30.5	0.000264149	HD	GRAY	FALSE	1	0.000980903	0.000490692	FALSE	MascotWithNeutral	sp|Q9NZQ3|SPN90_HUMAN
AAPVSGSVTIPVLFNESTMAQLNGELQALTEK	1105.92	AAPVSGSVTIPVLFNESTMAQLNGELQALTEK	124.25	0.0110014	HD	GRAY	FALSE	1	0.00982597	0.00493724	FALSE	MascotWithNeutral	sp|A8MVW0|F1712_HUMAN
AAPVTGGMGAVLMR	665.849	AAPVTGGMGAVLMR	62.3833	0.000105448	HD	GRAY	FALSE	1	0.000490383	0.000245252	FALSE	MascotWithNeutral	sp|P18583|SON_HUMAN
AAPYWITAPQNLVLSPGEDGTLICR	1371.71	AAPYWITAPQNLVLSPGEDGTLIC[+57.0]R	98.95	0.000859584	MS	GRAY	FALSE	1	0.00224399	0.00112326	FALSE	MascotWithNeutral	sp|Q92823|NRCAM_HUMAN
AAPYWITAPQNLVLSPGEDGTLICR	914.804	AAPYWITAPQNLVLSPGEDGTLIC[+57.0]R	99.7333	0.000119189	HD	GRAY	FALSE	2	0.000496745	0.000248434	FALSE	MascotWithNeutral	sp|Q92823|NRCAM_HUMAN
AAPYWLDEPK	595.299	AAPYWLDEPK	56.7833	1.9752e-05	HD	GRAY	FALSE	2	0.000231276	0.000115652	FALSE	MascotWithNeutral	sp|O94856|NFASC_HUMAN
AAPYWLDEPK	595.299	AAPYWLDEPK	66.2833	0.00143018	MS	WHITE	FALSE	3	0.00305791	0.0015313	FALSE	MascotWithNeutral	sp|O94856|NFASC_HUMAN
AAPYWLDEPK	595.299	AAPYWLDEPK	56.4167	0.00154125	MS	GRAY	FALSE	1	0.00319921	0.00160217	FALSE	MascotWithNeutral	sp|O94856|NFASC_HUMAN
AAPYWLDEPK	595.299	AAPYWLDEPK	54.5833	0.00170679	HD	WHITE	FALSE	2	0.00335702	0.00168133	FALSE	MascotWithNeutral	sp|O94856|NFASC_HUMAN
AAQAGVAVGDWVLSIDGENAGSLTHIEAQNK	1041.52	AAQAGVAVGDWVLSIDGENAGSLTHIEAQNK	92.3167	0.000833988	HD	GRAY	FALSE	1	0.00210273	0.00105247	FALSE	MascotWithNeutral	sp|Q9NR12|PDLI7_HUMAN
AAQAPDGASEPR	585.28	AAQAPDGASEPR	15.7167	0.00212114	HD	GRAY	FALSE	1	0.00365096	0.00182882	FALSE	MascotWithNeutral	sp|P11274|BCR_HUMAN
AAQAPDGASEPR	585.282	AAQAPDGASEPR	16.15	0.020067	MS	GRAY	FALSE	1	0.0135806	0.00683671	FALSE	MascotWithNeutral	sp|P11274|BCR_HUMAN
AAQAPSSFQLLYDLK	826.443	AAQAPSSFQLLYDLK	93.1	3.05992e-06	MS	WHITE	FALSE	1	0	0	FALSE	MascotWithNeutral	sp|P11586|C1TC_HUMAN
AAQAPSSFQLLYDLK	826.441	AAQAPSSFQLLYDLK	87.9	7.63061e-07	HD	WHITE	FALSE	1	0	0	FALSE	MascotWithNeutral	sp|P11586|C1TC_HUMAN
AAQAPSSFQLLYDLK	826.441	AAQAPSSFQLLYDLK	86.25	8.22549e-07	HD	GRAY	FALSE	2	0	0	FALSE	MascotWithNeutral	sp|P11586|C1TC_HUMAN
AAQAPSSFQLLYDLK	826.438	AAQAPSSFQLLYDLK	83.8667	8.3637e-07	MS	GRAY	FALSE	1	0	0	FALSE	MascotWithNeutral	sp|P11586|C1TC_HUMAN
AAQAPSSFQLLYDLKLPVEDK	778.419	AAQAPSSFQLLYDLKLPVEDK	99.2	3.78196e-05	MS	WHITE	FALSE	1	0.000379122	0.000189597	FALSE	MascotWithNeutral	sp|P11586|C1TC_HUMAN
AAQAPSSFQLLYDLKLPVEDK	778.422	AAQAPSSFQLLYDLKLPVEDK	97.8333	6.71564e-05	HD	WHITE	FALSE	1	0.000376921	0.000188496	FALSE	MascotWithNeutral	sp|P11586|C1TC_HUMAN
AAQASDLEK	466.737	AAQASDLEK	11.4333	1.51513e-05	HD	GRAY	FALSE	2	0.000245573	0.000122802	FALSE	MascotWithNeutral	sp|P37837|TALDO_HUMAN
AAQASDLEK	466.737	AAQASDLEK	12.2833	4.67134e-05	MS	GRAY	FALSE	1	0.000384053	0.000192064	FALSE	MascotWithNeutral	sp|P37837|TALDO_HUMAN
AAQDRDQIYR	412.542	AAQDRDQIYR	16.2	0.0102169	MS	GRAY	FALSE	1	0.00938967	0.00471698	FALSE	MascotWithNeutral	sp|P62995|TRA2B_HUMAN
AAQDRDQIYR	412.542	AAQDRDQIYR	15.7833	0.0117743	HD	GRAY	FALSE	2	0.0102799	0.00516652	FALSE	MascotWithNeutral	sp|P62995|TRA2B_HUMAN
AAQEEYVK	469.236	AAQEEYVK	14.4667	0.000152293	HD	GRAY	FALSE	2	0.000745201	0.000372739	FALSE	MascotWithNeutral	sp|P04075|ALDOA_HUMAN
AAQEEYVK	469.235	AAQEEYVK	15.5	6.38683e-05	MS	GRAY	FALSE	2	0.00038067	0.000190371	FALSE	MascotWithNeutral	sp|P04075|ALDOA_HUMAN
AAQEEYVK	469.236	AAQEEYVK	16.5333	0.0015518	MS	WHITE	FALSE	2	0.00319592	0.00160052	FALSE	MascotWithNeutral	sp|P04075|ALDOA_HUMAN
AAQEEYVK	469.235	AAQEEYVK	14.4333	0.000607759	HD	WHITE	FALSE	3	0.00170295	0.000852203	FALSE	MascotWithNeutral	sp|P04075|ALDOA_HUMAN
AAQEEYVKR	547.286	AAQEEYVKR	15.6167	1.09305e-05	MS	WHITE	FALSE	2	5.89327e-05	2.94672e-05	FALSE	MascotWithNeutral	sp|P04075|ALDOA_HUMAN
AAQEEYVKR	547.287	AAQEEYVKR	12.7	4.70234e-07	HD	GRAY	FALSE	2	0	0	FALSE	MascotWithNeutral	sp|P04075|ALDOA_HUMAN
AAQEEYVKR	547.286	AAQEEYVKR	13.65	9.36669e-08	MS	GRAY	FALSE	1	0	0	FALSE	MascotWithNeutral	sp|P04075|ALDOA_HUMAN
AAQEEYVKR	547.286	AAQEEYVKR	12.4	3.09377e-06	HD	WHITE	FALSE	2	0	0	FALSE	MascotWithNeutral	sp|P04075|ALDOA_HUMAN
AAQELQEGQR	565.285	AAQELQEGQR	13.7333	1.27089e-05	HD	WHITE	FALSE	2	0.000113636	5.68214e-05	FALSE	MascotWithNeutral	sp|P0DN79|CBSL_HUMAN;sp|P35520|CBS_HUMAN
AAQELQEGQR	565.285	AAQELQEGQR	15.1167	0.00537578	MS	WHITE	FALSE	2	0.00649597	0.00325857	FALSE	MascotWithNeutral	sp|P0DN79|CBSL_HUMAN;sp|P35520|CBS_HUMAN
AAQELQEGQR	565.283	AAQELQEGQR	13.6167	1.57344e-06	HD	GRAY	FALSE	2	0	0	FALSE	MascotWithNeutral	sp|P0DN79|CBSL_HUMAN;sp|P35520|CBS_HUMAN
AAQELQEGQR	565.284	AAQELQEGQR	14.15	2.5046e-05	MS	GRAY	FALSE	2	0.000219338	0.000109681	FALSE	MascotWithNeutral	sp|P0DN79|CBSL_HUMAN;sp|P35520|CBS_HUMAN
AAQFLR	353.205	AAQFLR	26.2	0.0214639	HD	GRAY	FALSE	2	0.0141173	0.00710884	FALSE	MascotWithNeutral	sp|Q7L576|CYFP1_HUMAN;sp|Q96F07|CYFP2_HUMAN
AAQFVDLLGYFSLK	786.429	AAQFVDLLGYFSLK	113.133	0.000814406	HD	WHITE	FALSE	1	0.0020846	0.00104339	FALSE	MascotWithNeutral	sp|Q5T4S7|UBR4_HUMAN
AAQFVDLLGYFSLK	786.425	AAQFVDLLGYFSLK	113.967	0.000108752	MS	WHITE	FALSE	1	0.000505497	0.000252813	FALSE	MascotWithNeutral	sp|Q5T4S7|UBR4_HUMAN
AAQFVDLLGYFSLK	786.43	AAQFVDLLGYFSLK	109.367	1.27115e-06	HD	GRAY	FALSE	1	0	0	FALSE	MascotWithNeutral	sp|Q5T4S7|UBR4_HUMAN
AAQFVDLLGYFSLK	786.434	AAQFVDLLGYFSLK	106.7	3.27346e-07	MS	GRAY	FALSE	1	0	0	FALSE	MascotWithNeutral	sp|Q5T4S7|UBR4_HUMAN
AAQGGPGPGR	434.221	AAQGGPGPGR	3.66667	0.00342201	MS	GRAY	FALSE	1	0.00486608	0.00243897	FALSE	MascotWithNeutral	sp|Q5U4P2|ASPH1_HUMAN
AAQHQANQAAVAAQAAAAAATVMAFPPGALHPLPK	841.196	AAQHQANQAAVAAQAAAAAATVMAFPPGALHPLPK	96.4333	3.72535e-05	MS	GRAY	FALSE	2	0.000380322	0.000190197	FALSE	MascotWithNeutral	sp|Q5VZF2|MBNL2_HUMAN
AAQHQANQAAVAAQAAAAAATVMAFPPGALHPLPK	841.697	AAQHQANQAAVAAQ[+1.0]AAAAAATVMAFPPGALHPLPK	98.4833	0.00177151	MS	WHITE	FALSE	1	0.00749766	0.00376294	FALSE	MascotWithNeutral	sp|Q5VZF2|MBNL2_HUMAN
AAQHQANQAAVAAQAAAAAATVMAFPPGALHPLPK	841.195	AAQHQANQAAVAAQAAAAAATVMAFPPGALHPLPK	95.6333	2.72421e-05	HD	GRAY	FALSE	1	0.000239246	0.000119637	FALSE	MascotWithNeutral	sp|Q5VZF2|MBNL2_HUMAN
AAQIGAHTLSGACLDPGAFK	662.339	AAQIGAHTLSGAC[+57.0]LDPGAFK	61.8167	0.00337051	HD	GRAY	FALSE	1	0.00482387	0.00241776	FALSE	MascotWithNeutral	sp|Q16134|ETFD_HUMAN
AAQLAIR	371.732	AAQLAIR	25.7667	0.000370665	HD	GRAY	FALSE	1	0.00118477	0.000592734	FALSE	MascotWithNeutral	sp|P62910|RL32_HUMAN
AAQLAIR	371.732	AAQLAIR	27.05	0.00867708	MS	GRAY	FALSE	1	0.0087081	0.00437309	FALSE	MascotWithNeutral	sp|P62910|RL32_HUMAN
AAQLATEIADIK	622.35	AAQLATEIADIK	59.1667	1.63209e-05	HD	GRAY	FALSE	1	0.000241445	0.000120737	FALSE	MascotWithNeutral	sp|Q15075|EEA1_HUMAN
AAQLATEIADIK	622.346	AAQLATEIADIK	60.9667	1.01617e-05	MS	GRAY	FALSE	2	5.99709e-05	2.99864e-05	FALSE	MascotWithNeutral	sp|Q15075|EEA1_HUMAN
AAQLATEIADIK	622.347	AAQLATEIADIK	64.2167	2.17959e-07	MS	WHITE	FALSE	1	0	0	FALSE	MascotWithNeutral	sp|Q15075|EEA1_HUMAN
AAQLCGAGMAAVVDK	731.362	AAQLC[+57.0]GAGMAAVVDK	52.5167	1.02303e-07	MS	GRAY	FALSE	3	0	0	FALSE	MascotWithNeutral	sp|P19367|HXK1_HUMAN
AAQLCGAGMAAVVDK	739.361	AAQLC[+57.0]GAGM[+16.0]AAVVDK	38.55	2.48632e-06	MS	GRAY	FALSE	1	0	0	FALSE	MascotWithNeutral	sp|P19367|HXK1_HUMAN
AAQLCGAGMAAVVDK	731.363	AAQLC[+57.0]GAGMAAVVDK	53.45	1.68087e-07	HD	GRAY	FALSE	3	0	0	FALSE	MascotWithNeutral	sp|P19367|HXK1_HUMAN
AAQLCGAGMAAVVDK	739.363	AAQLC[+57.0]GAGM[+16.0]AAVVDK	35.35	2.51926e-05	HD	GRAY	FALSE	1	0.000219069	0.000109546	FALSE	MascotWithNeutral	sp|P19367|HXK1_HUMAN
AAQLDGLEAR	522.279	AAQLDGLEAR	32.2333	0.000472573	HD	GRAY	FALSE	1	0.00134555	0.000673228	FALSE	MascotWithNeutral	sp|P55268|LAMB2_HUMAN
AAQLDGLEAR	522.275	AAQLDGLEAR	33.9667	4.20309e-06	MS	GRAY	FALSE	1	3.73552e-05	1.8678e-05	FALSE	MascotWithNeutral	sp|P55268|LAMB2_HUMAN
AAQLGFGGVYIQTDVGGSGLSR	1077.05	AAQLGFGGVYIQTDVGGSGLSR	82.95	1.50647e-09	HD	GRAY	FALSE	2	0	0	FALSE	MascotWithNeutral	sp|Q9UKU7|ACAD8_HUMAN
AAQLGFGGVYIQTDVGGSGLSR	1077.06	AAQLGFGGVYIQTDVGGSGLSR	82.2333	1.06895e-09	MS	GRAY	FALSE	1	0	0	FALSE	MascotWithNeutral	sp|Q9UKU7|ACAD8_HUMAN
AAQLGFGGVYIQTDVGGSGLSR	1077.06	AAQLGFGGVYIQTDVGGSGLSR	87.1667	7.83989e-06	MS	WHITE	FALSE	1	6.38325e-05	3.19173e-05	FALSE	MascotWithNeutral	sp|Q9UKU7|ACAD8_HUMAN
AAQLGFK	367.713	AAQLGFK	30.7	0.000438834	HD	WHITE	FALSE	2	0.00131939	0.000660131	FALSE	MascotWithNeutral	sp|P09622|DLDH_HUMAN
AAQLGFK	367.714	AAQLGFK	26.85	0.000300702	HD	GRAY	FALSE	1	0.00109323	0.000546915	FALSE	MascotWithNeutral	sp|P09622|DLDH_HUMAN
AAQLGFK	367.713	AAQLGFK	35.8	0.00723498	MS	WHITE	FALSE	2	0.00780708	0.00391883	FALSE	MascotWithNeutral	sp|P09622|DLDH_HUMAN
AAQLGFK	367.714	AAQLGFK	28.7	0.000904996	MS	GRAY	FALSE	2	0.00236479	0.0011838	FALSE	MascotWithNeutral	sp|P09622|DLDH_HUMAN
AAQLQHSEK	506.264	AAQLQHSEK	3.21667	0.000787045	MS	WHITE	FALSE	1	0.00205713	0.00102962	FALSE	MascotWithNeutral	sp|Q16204|CCDC6_HUMAN
AAQLTAFALLQAQLR	807.971	AAQLTAFALLQAQLR	97.2333	1.21454e-07	MS	GRAY	FALSE	1	0	0	FALSE	MascotWithNeutral	sp|Q69YL0|NCAS2_HUMAN
AAQLYR	361.201	AAQLYR	14.7333	0.0251256	MS	GRAY	FALSE	1	0.0152797	0.00769864	FALSE	MascotWithNeutral	sp|Q9NP61|ARFG3_HUMAN
AAQMHSGYQR	383.513	AAQMHSGYQR	8.38333	0.00901545	HD	GRAY	FALSE	1	0.00895267	0.00449646	FALSE	MascotWithNeutral	sp|Q96PK6|RBM14_HUMAN
AAQMHSGYQR	574.768	AAQMHSGYQR	8.56667	1.37387e-06	MS	GRAY	FALSE	1	0	0	FALSE	MascotWithNeutral	sp|Q96PK6|RBM14_HUMAN
AAQQAASSSGQGQQAQTPTGK	1001.48	AAQQAASSSGQGQQAQTPTGK	15.5	1.74402e-08	HD	GRAY	FALSE	2	0	0	FALSE	MascotWithNeutral	sp|P48729|KC1A_HUMAN
AAQQAASSSGQGQQAQTPTGK	1001.48	AAQQAASSSGQGQQAQTPTGK	15.95	0.000737401	MS	GRAY	FALSE	1	0.00193678	0.00096933	FALSE	MascotWithNeutral	sp|P48729|KC1A_HUMAN
AAQQFSK	390.205	AAQQFSK	5.13333	0.0362049	HD	GRAY	FALSE	1	0.0177531	0.00895604	FALSE	MascotWithNeutral	sp|Q92614|MY18A_HUMAN
AAQQGKQEENDVVEK	558.277	AAQQGKQEENDVVEK	16.5833	0.0116123	MS	WHITE	FALSE	1	0.0101107	0.00508103	FALSE	MascotWithNeutral	sp|Q9Y5X2|SNX8_HUMAN
AAQQQEEQEEK	659.303	AAQQQEEQEEK	4.85	0.0129108	HD	WHITE	FALSE	3	0.0108333	0.00544616	FALSE	MascotWithNeutral	sp|P78318|IGBP1_HUMAN
AAQRHETLTSLNLEK	855.965	AAQRHETLTSLNLEK	36.2333	0.000502211	HD	WHITE	FALSE	1	0.00144175	0.000721397	FALSE	MascotWithNeutral	sp|Q96A26|F162A_HUMAN
AAQRHETLTSLNLEK	570.976	AAQRHETLTSLNLEK	34.0167	7.1597e-06	HD	GRAY	FALSE	5	6.53445e-05	3.26733e-05	FALSE	MascotWithNeutral	sp|Q96A26|F162A_HUMAN
AAQRHETLTSLNLEK	570.973	AAQRHETLTSLNLEK	39.7167	0.00436751	MS	WHITE	FALSE	1	0.0054149	0.0027148	FALSE	MascotWithNeutral	sp|Q96A26|F162A_HUMAN
AAQSANISVR	508.778	AAQSANISVR	22.3	9.88343e-06	MS	GRAY	FALSE	1	6.03446e-05	3.01732e-05	FALSE	MascotWithNeutral	sp|P35914|HMGCL_HUMAN
AAQSANISVR	508.78	AAQSANISVR	18.8333	1.23229e-06	HD	GRAY	FALSE	1	0	0	FALSE	MascotWithNeutral	sp|P35914|HMGCL_HUMAN
AAQSLDEMSQTITDLLSEQK	1104.54	AAQSLDEMSQTITDLLSEQK	102.05	0.00069368	MS	GRAY	FALSE	2	0.00183747	0.000919579	FALSE	MascotWithNeutral	sp|Q8TDY2|RBCC1_HUMAN
AAQSLLNK	422.748	AAQSLLNK	19.7	0.0108593	HD	WHITE	FALSE	2	0.00976033	0.0049041	FALSE	MascotWithNeutral	sp|Q9NUU7|DD19A_HUMAN;sp|Q9UMR2|DD19B_HUMAN
AAQSLLNK	422.748	AAQSLLNK	21.0167	0.0129453	MS	WHITE	FALSE	2	0.0108399	0.00544951	FALSE	MascotWithNeutral	sp|Q9NUU7|DD19A_HUMAN;sp|Q9UMR2|DD19B_HUMAN
AAQSQLSQGDLVVAIDGVNTDTMTHLEAQNK	1085.54	AAQSQLSQGDLVVAIDGVNTDTMTHLEAQNK	86.3667	0.0271239	HD	WHITE	FALSE	1	0.0157584	0.00794176	FALSE	MascotWithNeutral	sp|O75112|LDB3_HUMAN
AAQSTAMNR	483.228	AAQSTAM[+16.0]NR	0.133333	0.000116651	MS	WHITE	FALSE	5	0.000498775	0.00024945	FALSE	MascotWithNeutral	sp|P46459|NSF_HUMAN
AAQSTAMNR	475.23	AAQSTAMNR	6.55	2.94177e-07	HD	WHITE	FALSE	2	0	0	FALSE	MascotWithNeutral	sp|P46459|NSF_HUMAN
AAQSTAMNR	475.229	AAQSTAMNR	5.95	6.9387e-07	MS	GRAY	FALSE	4	0	0	FALSE	MascotWithNeutral	sp|P46459|NSF_HUMAN
AAQSTAMNR	483.228	AAQSTAM[+16.0]NR	1.23333	0.000229838	MS	GRAY	FALSE	5	0.000958667	0.000479564	FALSE	MascotWithNeutral	sp|P46459|NSF_HUMAN
AAQSTAMNR	475.231	AAQSTAMNR	6.28333	5.38047e-07	HD	GRAY	FALSE	4	0	0	FALSE	MascotWithNeutral	sp|P46459|NSF_HUMAN
AAQSTAMNR	483.227	AAQSTAM[+16.0]NR	1.75	0.000135619	HD	WHITE	FALSE	7	0.000658077	0.000329147	FALSE	MascotWithNeutral	sp|P46459|NSF_HUMAN
AAQSTAMNR	483.227	AAQSTAM[+16.0]NR	0.666667	0.0011592	HD	GRAY	FALSE	3	0.00266137	0.00133246	FALSE	MascotWithNeutral	sp|P46459|NSF_HUMAN
AAQSTAMNR	475.23	AAQSTAMNR	7.51667	6.81653e-05	MS	WHITE	FALSE	2	0.00037575	0.00018791	FALSE	MascotWithNeutral	sp|P46459|NSF_HUMAN
AAQSTAMNRHIK	664.35	AAQSTAMNRHIK	12.1333	3.34717e-05	MS	WHITE	FALSE	1	0.000366326	0.000183196	FALSE	MascotWithNeutral	sp|P46459|NSF_HUMAN
AAQSTAMNRHIK	664.347	AAQSTAMNRHIK	9.45	3.05067e-06	HD	GRAY	FALSE	1	0	0	FALSE	MascotWithNeutral	sp|P46459|NSF_HUMAN
AAQTELGQQILADFEEAFPSQGTK	860.422	AAQTELGQQILADFEEAFPSQGTK	115.95	1.5752e-05	MS	WHITE	FALSE	1	0.000243375	0.000121702	FALSE	MascotWithNeutral	sp|Q5VIR6|VPS53_HUMAN
AAQTELGQQILADFEEAFPSQGTK	860.431	AAQTELGQQILADFEEAFPSQGTK	106.85	5.54906e-08	HD	GRAY	FALSE	2	0	0	FALSE	MascotWithNeutral	sp|Q5VIR6|VPS53_HUMAN
AAQTELGQQILADFEEAFPSQGTK	860.427	AAQTELGQQILADFEEAFPSQGTK	112.733	1.84436e-06	HD	WHITE	FALSE	1	0	0	FALSE	MascotWithNeutral	sp|Q5VIR6|VPS53_HUMAN
AAQTELGQQILADFEEAFPSQGTK	860.425	AAQTELGQQILADFEEAFPSQGTK	110.217	3.30697e-07	MS	GRAY	FALSE	2	0	0	FALSE	MascotWithNeutral	sp|Q5VIR6|VPS53_HUMAN
AAQTTIETAIHSLIETLK	647.362	AAQTTIETAIHSLIETLK	108.117	0.00243292	MS	WHITE	FALSE	1	0.00392764	0.00196768	FALSE	MascotWithNeutral	sp|O94915|FRYL_HUMAN
AAQTTIETAIHSLIETLK	647.364	AAQTTIETAIHSLIETLK	107.717	4.0583e-06	HD	WHITE	FALSE	1	3.76882e-05	1.88445e-05	FALSE	MascotWithNeutral	sp|O94915|FRYL_HUMAN
AAQTTIETAIHSLIETLK	647.361	AAQTTIETAIHSLIETLK	109.517	8.57147e-08	MS	GRAY	FALSE	2	0	0	FALSE	MascotWithNeutral	sp|O94915|FRYL_HUMAN
AAQTTIETAIHSLIETLK	647.362	AAQTTIETAIHSLIETLK	107.617	3.90094e-07	HD	GRAY	FALSE	1	0	0	FALSE	MascotWithNeutral	sp|O94915|FRYL_HUMAN
AAQVAQDEEIAR	650.829	AAQVAQDEEIAR	27.7333	8.8665e-07	HD	GRAY	FALSE	1	0	0	FALSE	MascotWithNeutral	sp|Q8IVM0|CCD50_HUMAN
AAQVAQDEEIAR	650.833	AAQVAQDEEIAR	29.2333	1.82235e-06	HD	WHITE	FALSE	1	0	0	FALSE	MascotWithNeutral	sp|Q8IVM0|CCD50_HUMAN
AAQVGLLFLK	530.331	AAQVGLLFLK	79.9333	0.00147446	MS	GRAY	FALSE	1	0.00307989	0.00154232	FALSE	MascotWithNeutral	sp|Q6NXR4|TTI2_HUMAN
AAQVTIQSSGTFSSK	756.39	AAQVTIQSSGTFSSK	43.7833	1.11523e-08	MS	WHITE	FALSE	1	0	0	FALSE	MascotWithNeutral	sp|P01023|A2MG_HUMAN
AAQVTIQSSGTFSSK	756.39	AAQVTIQSSGTFSSK	41.4	1.04308e-08	HD	WHITE	FALSE	1	0	0	FALSE	MascotWithNeutral	sp|P01023|A2MG_HUMAN
AAQVTIQSSGTFSSK	756.389	AAQVTIQSSGTFSSK	41.4	4.8349e-07	MS	GRAY	FALSE	1	0	0	FALSE	MascotWithNeutral	sp|P01023|A2MG_HUMAN
AAQVTIQSSGTFSSK	756.389	AAQVTIQSSGTFSSK	40.8667	8.97687e-07	HD	GRAY	FALSE	1	0	0	FALSE	MascotWithNeutral	sp|P01023|A2MG_HUMAN
AAREALLSSAVDHGSDEVK	652.332	AAREALLSSAVDHGSDEVK	48.0333	2.8432e-05	MS	WHITE	FALSE	2	0.000237127	0.000118578	FALSE	MascotWithNeutral	sp|P78371|TCPB_HUMAN
AAREALLSSAVDHGSDEVK	652.333	AAREALLSSAVDHGSDEVK	43.15	0.00168567	HD	GRAY	FALSE	1	0.00332883	0.00166719	FALSE	MascotWithNeutral	sp|P78371|TCPB_HUMAN
AAREPEEPSQDAPRDPAGEPAGGEEVPAPADR	817.885	AAREPEEPSQDAPRDPAGEPAGGEEVPAPADR	50.3	0.0169055	MS	WHITE	FALSE	1	0.0124522	0.0062651	FALSE	MascotWithNeutral	sp|Q8N7J2|AMER2_HUMAN
AAREPNIDR	521.274	AAREPNIDR	14.5833	0.0349429	HD	GRAY	FALSE	1	0.0174794	0.00881676	FALSE	MascotWithNeutral	sp|P23588|IF4B_HUMAN
AARPSSFQSR	369.528	AARPSSFQSR	13.1167	0.0027181	MS	GRAY	FALSE	1	0.00422024	0.00211458	FALSE	MascotWithNeutral	sp|Q9NZT2|OGFR_HUMAN
AASAAFQENVGR	610.805	AASAAFQENVGR	32.15	1.69556e-06	HD	GRAY	FALSE	1	0	0	FALSE	MascotWithNeutral	sp|Q9BTW9|TBCD_HUMAN
AASAAFQENVGR	610.805	AASAAFQENVGR	32.3333	2.01907e-06	HD	WHITE	FALSE	1	0	0	FALSE	MascotWithNeutral	sp|Q9BTW9|TBCD_HUMAN
AASAAFQENVGR	610.805	AASAAFQENVGR	32.4167	1.99337e-07	MS	GRAY	FALSE	1	0	0	FALSE	MascotWithNeutral	sp|Q9BTW9|TBCD_HUMAN
AASAAGAAGSAGGSSGAAGAAGGGAGAGTRPGDGGTASAGAAGPGAATK	1223.91	AASAAGAAGSAGGSSGAAGAAGGGAGAGTRPGDGGTASAGAAGPGAATK	34.6	3.23529e-06	HD	GRAY	FALSE	2	0	0	FALSE	MascotWithNeutral	sp|Q9UKY7|CDV3_HUMAN
AASAAGAAGSAGGSSGAAGAAGGGAGAGTRPGDGGTASAGAAGPGAATK	1223.91	AASAAGAAGSAGGSSGAAGAAGGGAGAGTRPGDGGTASAGAAGPGAATK	35.2667	4.66697e-10	MS	GRAY	FALSE	3	0	0	FALSE	MascotWithNeutral	sp|Q9UKY7|CDV3_HUMAN
AASAAGAAGSAGGSSGAAGAAGGGAGAGTRPGDGGTASAGAAGPGAATK	918.186	AASAAGAAGSAGGSSGAAGAAGGGAGAGTRPGDGGTASAGAAGPGAATK	38.9833	3.32012e-06	MS	WHITE	FALSE	2	0	0	FALSE	MascotWithNeutral	sp|Q9UKY7|CDV3_HUMAN
AASAAGAAGSAGGSSGAAGAAGGGAGAGTRPGDGGTASAGAAGPGAATK	918.187	AASAAGAAGSAGGSSGAAGAAGGGAGAGTRPGDGGTASAGAAGPGAATK	34.8167	0.0109304	HD	WHITE	FALSE	1	0.00978869	0.00491842	FALSE	MascotWithNeutral	sp|Q9UKY7|CDV3_HUMAN
AASAAGVPLEASGEQVR	806.919	AASAAGVPLEASGEQVR	47.9833	0.000260097	MS	WHITE	FALSE	1	0.000968337	0.000484403	FALSE	MascotWithNeutral	sp|Q9Y4F5|C170B_HUMAN
AASAAGVPLEASGEQVR	806.919	AASAAGVPLEASGEQVR	46.4	3.7809e-06	HD	WHITE	FALSE	1	0	0	FALSE	MascotWithNeutral	sp|Q9Y4F5|C170B_HUMAN
AASAAGVPLEASGEQVR	806.919	AASAAGVPLEASGEQVR	45.5	7.63008e-05	HD	GRAY	FALSE	1	0.000386843	0.000193459	FALSE	MascotWithNeutral	sp|Q9Y4F5|C170B_HUMAN
AASAAGVPLEASGEQVR	806.922	AASAAGVPLEASGEQVR	46.0833	6.99019e-06	MS	GRAY	FALSE	1	6.57322e-05	3.28672e-05	FALSE	MascotWithNeutral	sp|Q9Y4F5|C170B_HUMAN
AASAAQRELVAQGK	700.386	AASAAQRELVAQGK	26.3	0.0208684	MS	WHITE	FALSE	1	0.0138677	0.00698227	FALSE	MascotWithNeutral	sp|Q9Y490|TLN1_HUMAN
AASAAREELK	523.285	AASAAREELK	9.63333	0.0146685	HD	GRAY	FALSE	1	0.011555	0.0058111	FALSE	MascotWithNeutral	sp|Q03252|LMNB2_HUMAN
AASAAREELK	523.287	AASAAREELK	11.7667	0.000904488	MS	WHITE	FALSE	1	0.00236498	0.00118389	FALSE	MascotWithNeutral	sp|Q03252|LMNB2_HUMAN
AASAATAAPTATPAAQESGTIPK	1042.03	AASAATAAPTATPAAQESGTIPK	47.0667	0.00164964	MS	WHITE	FALSE	1	0.00330518	0.00165533	FALSE	MascotWithNeutral	sp|O00116|ADAS_HUMAN
AASAATAAPTATPAAQESGTIPK	1042.04	AASAATAAPTATPAAQESGTIPK	45.2167	0.000579091	MS	GRAY	FALSE	1	0.00158216	0.000791707	FALSE	MascotWithNeutral	sp|O00116|ADAS_HUMAN
AASAATAAPTATPAAQESGTIPK	1042.03	AASAATAAPTATPAAQESGTIPK	45.0167	0.00649757	HD	GRAY	FALSE	1	0.00731183	0.00366933	FALSE	MascotWithNeutral	sp|O00116|ADAS_HUMAN
AASADSTTEGTPADGFTVLSTK	1064.01	AASADSTTEGTPADGFTVLSTK	62.7167	9.04601e-08	HD	GRAY	FALSE	4	0	0	FALSE	MascotWithNeutral	sp|O75367|H2AY_HUMAN
AASADSTTEGTPADGFTVLSTK	1064.01	AASADSTTEGTPADGFTVLSTK	63.1667	1.71267e-08	MS	GRAY	FALSE	4	0	0	FALSE	MascotWithNeutral	sp|O75367|H2AY_HUMAN
AASADSTTEGTPADGFTVLSTK	1064.01	AASADSTTEGTPADGFTVLSTK	65.1	2.24472e-07	MS	WHITE	FALSE	3	0	0	FALSE	MascotWithNeutral	sp|O75367|H2AY_HUMAN
AASADSTTEGTPADGFTVLSTK	1064.01	AASADSTTEGTPADGFTVLSTK	62.9167	6.39087e-08	HD	WHITE	FALSE	4	0	0	FALSE	MascotWithNeutral	sp|O75367|H2AY_HUMAN
AASAFFTYVSLSQEGR	867.429	AASAFFTYVSLSQEGR	81.05	6.91943e-08	MS	GRAY	FALSE	5	0	0	FALSE	MascotWithNeutral	sp|O00154|BACH_HUMAN
AASAFFTYVSLSQEGR	867.43	AASAFFTYVSLSQEGR	80.5	8.10447e-09	HD	GRAY	FALSE	1	0	0	FALSE	MascotWithNeutral	sp|O00154|BACH_HUMAN
AASAFFTYVSLSQEGR	867.429	AASAFFTYVSLSQEGR	88.6833	1.56183e-07	MS	WHITE	FALSE	4	0	0	FALSE	MascotWithNeutral	sp|O00154|BACH_HUMAN
AASAFFTYVSLSQEGR	867.429	AASAFFTYVSLSQEGR	83.4	5.08151e-08	HD	WHITE	FALSE	2	0	0	FALSE	MascotWithNeutral	sp|O00154|BACH_HUMAN
AASAGQEPLHNEELAGAGR	626.643	AASAGQEPLHNEELAGAGR	40.1333	5.10515e-05	MS	WHITE	FALSE	1	0.000377525	0.000188798	FALSE	MascotWithNeutral	sp|Q96HY6|DDRGK_HUMAN
AASAGQEPLHNEELAGAGR	626.642	AASAGQEPLHNEELAGAGR	36.35	2.38815e-05	MS	GRAY	FALSE	1	0.00022165	0.000110837	FALSE	MascotWithNeutral	sp|Q96HY6|DDRGK_HUMAN
AASAGQEPLHNEELAGAGR	939.464	AASAGQEPLHNEELAGAGR	36.3333	0.000211295	HD	GRAY	FALSE	2	0.000909599	0.000455006	FALSE	MascotWithNeutral	sp|Q96HY6|DDRGK_HUMAN
AASAGVPYHGEVPVSLAR	890.971	AASAGVPYHGEVPVSLAR	57.6667	5.07519e-06	HD	WHITE	FALSE	2	7.11567e-05	3.55796e-05	FALSE	MascotWithNeutral	sp|O15020|SPTN2_HUMAN
AASAGVPYHGEVPVSLAR	890.972	AASAGVPYHGEVPVSLAR	57	8.96901e-05	MS	GRAY	FALSE	1	0.000449611	0.000224856	FALSE	MascotWithNeutral	sp|O15020|SPTN2_HUMAN
AASAGVPYHGEVPVSLAR	890.975	AASAGVPYHGEVPVSLAR	55.3167	2.63355e-07	HD	GRAY	FALSE	2	0	0	FALSE	MascotWithNeutral	sp|O15020|SPTN2_HUMAN
AASAGVPYHGEVPVSLAR	890.973	AASAGVPYHGEVPVSLAR	61.2833	5.24684e-06	MS	WHITE	FALSE	2	7.0548e-05	3.52752e-05	FALSE	MascotWithNeutral	sp|O15020|SPTN2_HUMAN
AASAHAIGTVK	513.291	AASAHAIGTVK	13.15	6.61128e-06	HD	WHITE	FALSE	1	6.66001e-05	3.33011e-05	FALSE	MascotWithNeutral	sp|P31323|KAP3_HUMAN
AASAHAIGTVK	513.293	AASAHAIGTVK	14.6333	0.000425255	MS	WHITE	FALSE	1	0.00131204	0.000656451	FALSE	MascotWithNeutral	sp|P31323|KAP3_HUMAN
AASAHAIGTVK	513.293	AASAHAIGTVK	12.7833	0.000406958	HD	GRAY	FALSE	2	0.00129353	0.000647185	FALSE	MascotWithNeutral	sp|P31323|KAP3_HUMAN
AASAHAIGTVK	513.293	AASAHAIGTVK	13.45	3.30078e-06	MS	GRAY	FALSE	1	0	0	FALSE	MascotWithNeutral	sp|P31323|KAP3_HUMAN
AASAMDAVSR	489.738	AASAMDAVSR	22.1667	2.39756e-05	MS	GRAY	FALSE	2	0.000221478	0.000110752	FALSE	MascotWithNeutral	sp|O75170|PP6R2_HUMAN
AASAMDAVSR	489.739	AASAMDAVSR	21.0667	0.00585158	HD	GRAY	FALSE	1	0.00686971	0.00344669	FALSE	MascotWithNeutral	sp|O75170|PP6R2_HUMAN
AASAYAVGDVK	526.274	AASAYAVGDVK	29.6833	3.11765e-06	MS	GRAY	FALSE	1	0	0	FALSE	MascotWithNeutral	sp|P13861|KAP2_HUMAN
AASAYAVGDVK	526.276	AASAYAVGDVK	27.7167	8.31058e-05	HD	GRAY	FALSE	1	0.000418557	0.000209322	FALSE	MascotWithNeutral	sp|P13861|KAP2_HUMAN
AASAYAVGDVK	526.274	AASAYAVGDVK	31.4833	5.01981e-06	HD	WHITE	FALSE	1	7.13674e-05	3.5685e-05	FALSE	MascotWithNeutral	sp|P13861|KAP2_HUMAN
AASAYAVGDVK	526.274	AASAYAVGDVK	34.4833	0.000138648	MS	WHITE	FALSE	1	0.000672391	0.000336308	FALSE	MascotWithNeutral	sp|P13861|KAP2_HUMAN
AASDDGSLK	432.21	AASDDGSLK	5.5	0.000208384	MS	WHITE	FALSE	1	0.000911686	0.000456051	FALSE	MascotWithNeutral	sp|Q92614|MY18A_HUMAN
AASDDGSLK	432.209	AASDDGSLK	2.76667	0.000240832	MS	GRAY	FALSE	2	0.000950874	0.000475663	FALSE	MascotWithNeutral	sp|Q92614|MY18A_HUMAN
AASDELSK	410.706	AASDELSK	9.6	0.00120648	MS	WHITE	FALSE	1	0.0027525	0.00137815	FALSE	MascotWithNeutral	sp|P18206|VINC_HUMAN
AASDELSK	410.706	AASDELSK	7.51667	0.000206149	MS	GRAY	FALSE	1	0.000913483	0.00045695	FALSE	MascotWithNeutral	sp|P18206|VINC_HUMAN
AASDELSK	410.706	AASDELSK	7.26667	6.40898e-05	HD	GRAY	FALSE	2	0.000380369	0.000190221	FALSE	MascotWithNeutral	sp|P18206|VINC_HUMAN
AASDGQYENQSPEATSPR	954.422	AASDGQYENQSPEATSPR	30.8667	1.56183e-07	MS	WHITE	FALSE	1	0	0	FALSE	MascotWithNeutral	sp|Q9HBL0|TENS1_HUMAN
AASDGQYENQSPEATSPR	954.421	AASDGQYENQSPEATSPR	27.8667	2.69835e-09	MS	GRAY	FALSE	1	0	0	FALSE	MascotWithNeutral	sp|Q9HBL0|TENS1_HUMAN
AASDGQYENQSPEATSPR	954.425	AASDGQYENQSPEATSPR	27.65	6.70132e-05	HD	WHITE	FALSE	1	0.0003771	0.000188586	FALSE	MascotWithNeutral	sp|Q9HBL0|TENS1_HUMAN
AASDIAMTELPPTHPIR	918.47	AASDIAM[+16.0]TELPPTHPIR	55.4333	2.48764e-08	MS	WHITE	FALSE	15	0	0	FALSE	MascotWithNeutral	sp|P62258|1433E_HUMAN
AASDIAMTELPPTHPIR	910.474	AASDIAMTELPPTHPIR	63.5833	6.64274e-08	MS	WHITE	FALSE	14	0	0	FALSE	MascotWithNeutral	sp|P62258|1433E_HUMAN
AASDIAMTELPPTHPIR	612.65	AASDIAM[+16.0]TELPPTHPIR	52.0167	9.36089e-07	HD	GRAY	FALSE	12	0	0	FALSE	MascotWithNeutral	sp|P62258|1433E_HUMAN
AASDIAMTELPPTHPIR	918.471	AASDIAM[+16.0]TELPPTHPIR	52.2833	9.23312e-08	MS	GRAY	FALSE	15	0	0	FALSE	MascotWithNeutral	sp|P62258|1433E_HUMAN
AASDIAMTELPPTHPIR	910.474	AASDIAMTELPPTHPIR	60.5167	1.93208e-07	HD	WHITE	FALSE	11	0	0	FALSE	MascotWithNeutral	sp|P62258|1433E_HUMAN
AASDIAMTELPPTHPIR	910.471	AASDIAMTELPPTHPIR	59.5167	1.53949e-07	MS	GRAY	FALSE	14	0	0	FALSE	MascotWithNeutral	sp|P62258|1433E_HUMAN
AASDIAMTELPPTHPIR	910.476	AASDIAMTELPPTHPIR	58.4333	6.54138e-09	HD	GRAY	FALSE	15	0	0	FALSE	MascotWithNeutral	sp|P62258|1433E_HUMAN
AASDIAMTELPPTHPIR	918.469	AASDIAM[+16.0]TELPPTHPIR	52.0667	6.01959e-07	HD	WHITE	FALSE	15	0	0	FALSE	MascotWithNeutral	sp|P62258|1433E_HUMAN
AASDLMSYCEQHAR	819.857	AASDLMSYC[+57.0]EQHAR	39.8333	2.33909e-09	HD	GRAY	FALSE	2	0	0	FALSE	MascotWithNeutral	sp|O60262|GBG7_HUMAN
AASDLMSYCEQHAR	546.904	AASDLMSYC[+57.0]EQHAR	39.9	0.00687186	HD	WHITE	FALSE	1	0.00750722	0.00376775	FALSE	MascotWithNeutral	sp|O60262|GBG7_HUMAN
AASDLMSYCEQHAR	819.857	AASDLMSYC[+57.0]EQHAR	40.35	4.98227e-09	MS	GRAY	FALSE	2	0	0	FALSE	MascotWithNeutral	sp|O60262|GBG7_HUMAN
AASDPLLSSVSPAVSK	764.915	AASDPLLSSVSPAVSK	62.25	0.000192156	HD	GRAY	FALSE	1	0.000891923	0.000446161	FALSE	MascotWithNeutral	sp|P19532|TFE3_HUMAN
AASDSDPDEQASLLQR	851.901	AASDSDPDEQASLLQR	44.15	2.4881e-08	HD	WHITE	FALSE	1	0	0	FALSE	MascotWithNeutral	sp|Q2M3G4|SHRM1_HUMAN
AASDSDPDEQASLLQR	851.898	AASDSDPDEQASLLQR	45.5333	2.26257e-05	MS	WHITE	FALSE	1	0.000224361	0.000112193	FALSE	MascotWithNeutral	sp|Q2M3G4|SHRM1_HUMAN
AASEFESSEGVFLFPELR	1007.99	AASEFESSEGVFLFPELR	97.7833	4.98411e-09	HD	WHITE	FALSE	1	0	0	FALSE	MascotWithNeutral	sp|O94985|CSTN1_HUMAN
AASEFESSEGVFLFPELR	1007.99	AASEFESSEGVFLFPELR	96.4167	6.10704e-06	HD	GRAY	FALSE	1	6.78783e-05	3.39403e-05	FALSE	MascotWithNeutral	sp|O94985|CSTN1_HUMAN
AASEFESSEGVFLFPELR	1007.99	AASEFESSEGVFLFPELR	98.5	3.33084e-05	MS	WHITE	FALSE	1	0.00036667	0.000183368	FALSE	MascotWithNeutral	sp|O94985|CSTN1_HUMAN
AASEFESSEGVFLFPELR	1007.99	AASEFESSEGVFLFPELR	97.3333	5.25418e-07	MS	GRAY	FALSE	3	0	0	FALSE	MascotWithNeutral	sp|O94985|CSTN1_HUMAN
AASELYIETEK	627.317	AASELYIETEK	41.8167	6.89783e-06	HD	GRAY	FALSE	1	6.59457e-05	3.29739e-05	FALSE	MascotWithNeutral	sp|Q15811|ITSN1_HUMAN
AASELYIETEK	627.317	AASELYIETEK	41.9333	3.39188e-06	MS	GRAY	FALSE	1	0	0	FALSE	MascotWithNeutral	sp|Q15811|ITSN1_HUMAN
AASENSQDALR	581.279	AASENSQDALR	15.5167	0.0470272	MS	WHITE	FALSE	1	0.0202766	0.0102422	FALSE	MascotWithNeutral	sp|Q13422|IKZF1_HUMAN
AASEQQADTSGGDSPK	774.843	AASEQQADTSGGDSPK	10.85	2.43478e-05	HD	GRAY	FALSE	1	0.000220756	0.00011039	FALSE	MascotWithNeutral	sp|P85037|FOXK1_HUMAN
AASESTEQEEGDAPQEDFIQYIAR	1342.6	AASESTEQEEGDAPQEDFIQYIAR	82.5833	5.04682e-06	HD	GRAY	FALSE	2	7.12708e-05	3.56366e-05	FALSE	MascotWithNeutral	sp|Q8N350|CBARP_HUMAN
AASESTEQEEGDAPQEDFIQYIAR	895.405	AASESTEQEEGDAPQEDFIQYIAR	81.8	1.87103e-05	MS	GRAY	FALSE	1	0.000234098	0.000117063	FALSE	MascotWithNeutral	sp|Q8N350|CBARP_HUMAN
AASESTEQEEGDAPQEDFIQYIAR	895.404	AASESTEQEEGDAPQEDFIQYIAR	83.3667	4.24983e-05	HD	WHITE	FALSE	2	0.000391555	0.000195816	FALSE	MascotWithNeutral	sp|Q8N350|CBARP_HUMAN
AASEWLLR	473.261	AASEWLLR	58.75	0.000816119	HD	WHITE	FALSE	1	0.00208401	0.00104309	FALSE	MascotWithNeutral	sp|Q99766|ATP5S_HUMAN
AASGEDSTEEALAAAAAPWEGGPVPGVDRSPFAK	1104.53	AASGEDSTEEALAAAAAPWEGGPVPGVDRSPFAK	89.9	0.0368547	HD	GRAY	FALSE	1	0.0179634	0.0090631	FALSE	MascotWithNeutral	sp|Q641Q2|FA21A_HUMAN
AASGEDSTEEALAAAAAPWEGGPVPGVDTSPFAK	1086.18	AASGEDSTEEALAAAAAPWEGGPVPGVDTSPFAK	97.5667	0.000113228	MS	GRAY	FALSE	2	0.000501567	0.000250847	FALSE	MascotWithNeutral	sp|Q5SRD0|FA21D_HUMAN;sp|Q9Y4E1|FA21C_HUMAN
AASGFNAMEDAQTLR	791.369	AASGFNAMEDAQTLR	56.5	5.31164e-07	MS	GRAY	FALSE	1	0	0	FALSE	MascotWithNeutral	sp|P09525|ANXA4_HUMAN
AASGFNAMEDAQTLR	791.372	AASGFNAMEDAQTLR	56.6333	3.56749e-06	HD	GRAY	FALSE	1	0	0	FALSE	MascotWithNeutral	sp|P09525|ANXA4_HUMAN
AASGFNAMEDAQTLR	791.368	AASGFNAMEDAQTLR	59.3667	0.00140911	MS	WHITE	FALSE	1	0.00305304	0.00152885	FALSE	MascotWithNeutral	sp|P09525|ANXA4_HUMAN
AASGFNAMEDAQTLRK	570.614	AASGFNAMEDAQTLRK	52.2	5.78947e-05	MS	WHITE	FALSE	1	0.000367737	0.000183902	FALSE	MascotWithNeutral	sp|P09525|ANXA4_HUMAN
AASGFNAMEDAQTLRK	570.616	AASGFNAMEDAQTLRK	50.2833	0.000160645	HD	GRAY	FALSE	1	0.000754711	0.000377498	FALSE	MascotWithNeutral	sp|P09525|ANXA4_HUMAN
AASGFNAMEDAQTLRK	570.613	AASGFNAMEDAQTLRK	49.6167	0.000349199	HD	WHITE	FALSE	2	0.00112432	0.000562475	FALSE	MascotWithNeutral	sp|P09525|ANXA4_HUMAN
AASGFNAMEDAQTLRK	575.946	AASGFNAM[+16.0]EDAQTLRK	37.85	0.0106284	HD	WHITE	FALSE	1	0.0095873	0.00481674	FALSE	MascotWithNeutral	sp|P09525|ANXA4_HUMAN
AASGTEAGEEGDSEPK	767.832	AASGTEAGEEGDSEPK	13.9333	0.0108246	HD	WHITE	FALSE	1	0.00974554	0.00489663	FALSE	MascotWithNeutral	sp|Q9ULL8|SHRM4_HUMAN
AASGTQNNVLR	565.799	AASGTQNNVLR	17.8	8.13714e-06	HD	GRAY	FALSE	1	6.32881e-05	3.16451e-05	FALSE	MascotWithNeutral	sp|P10643|CO7_HUMAN
AASGYPVK	396.716	AASGYPVK	14.6	0.00287723	HD	WHITE	FALSE	1	0.00440983	0.00220979	FALSE	MascotWithNeutral	sp|P26640|SYVC_HUMAN
AASGYPVK	396.716	AASGYPVK	13.6833	0.00013129	MS	GRAY	FALSE	1	0.000609724	0.000304955	FALSE	MascotWithNeutral	sp|P26640|SYVC_HUMAN
AASHEQAAAALK	389.875	AASHEQAAAALK	12.5167	0.0055256	HD	WHITE	FALSE	1	0.00664852	0.00333535	FALSE	MascotWithNeutral	sp|Q12959|DLG1_HUMAN
AASHEQAAAALK	584.311	AASHEQAAAALK	15.6333	1.67278e-06	MS	WHITE	FALSE	2	0	0	FALSE	MascotWithNeutral	sp|Q12959|DLG1_HUMAN
AASHEQAAAALK	584.31	AASHEQAAAALK	13.4667	6.06216e-05	HD	GRAY	FALSE	2	0.000384693	0.000192384	FALSE	MascotWithNeutral	sp|Q12959|DLG1_HUMAN
AASHVLQTVWSYK	745.884	AASHVLQ[+1.0]TVWSYK	55.5667	0.00700322	HD	GRAY	FALSE	1	0.0184042	0.00928759	FALSE	MascotWithNeutral	sp|O00192|ARVC_HUMAN
AASIFGGAKPVDTAAR	511.278	AASIFGGAKPVDTAAR	47.3833	0.00255755	MS	WHITE	FALSE	1	0.00409345	0.00205092	FALSE	MascotWithNeutral	sp|P23588|IF4B_HUMAN
AASIFGGAKPVDTAAR	511.28	AASIFGGAKPVDTAAR	45.1	0.000183994	MS	GRAY	FALSE	1	0.00083411	0.000417229	FALSE	MascotWithNeutral	sp|P23588|IF4B_HUMAN
AASIFGGAKPVDTAAR	766.414	AASIFGGAKPVDTAAR	45.1	2.02682e-05	HD	WHITE	FALSE	2	0.000229944	0.000114985	FALSE	MascotWithNeutral	sp|P23588|IF4B_HUMAN
AASIFGGAKPVDTAAR	511.28	AASIFGGAKPVDTAAR	44.4667	0.000373087	HD	GRAY	FALSE	2	0.00119803	0.000599373	FALSE	MascotWithNeutral	sp|P23588|IF4B_HUMAN
AASITSEVFNK	583.808	AASITSEVFNK	47.3667	2.33579e-05	HD	GRAY	FALSE	1	0.000222742	0.000111383	FALSE	MascotWithNeutral	sp|Q9Y5B9|SP16H_HUMAN
AASITSEVFNK	583.808	AASITSEVFNK	52.2167	0.000303683	MS	WHITE	FALSE	1	0.00109138	0.000545986	FALSE	MascotWithNeutral	sp|Q9Y5B9|SP16H_HUMAN
AASITSEVFNK	583.809	AASITSEVFNK	50.1833	6.93697e-07	HD	WHITE	FALSE	1	0	0	FALSE	MascotWithNeutral	sp|Q9Y5B9|SP16H_HUMAN
AASIYSSWAEEQR	749.355	AASIYSSWAEEQR	53.9	4.81649e-05	MS	GRAY	FALSE	1	0.000381752	0.000190913	FALSE	MascotWithNeutral	sp|Q92538|GBF1_HUMAN
AASLEAVSYAIDTLK	776.417	AASLEAVSYAIDTLK	93.3833	3.35831e-05	MS	WHITE	FALSE	1	0.000366095	0.000183081	FALSE	MascotWithNeutral	sp|O96007|MOC2B_HUMAN
AASLEAVSYAIDTLK	776.418	AASLEAVSYAIDTLK	87.1167	5.76297e-08	HD	GRAY	FALSE	1	0	0	FALSE	MascotWithNeutral	sp|O96007|MOC2B_HUMAN
AASLEAVSYAIDTLK	517.947	AASLEAVSYAIDTLK	85.2667	6.66292e-06	MS	GRAY	FALSE	2	6.64949e-05	3.32485e-05	FALSE	MascotWithNeutral	sp|O96007|MOC2B_HUMAN
AASLEQEVVATGK	651.85	AASLEQEVVATGK	46.05	2.73558e-06	HD	GRAY	FALSE	1	0	0	FALSE	MascotWithNeutral	sp|Q8TF21|ANR24_HUMAN
AASLEYDYETIR	715.843	AASLEYDYETIR	56.9333	2.40524e-07	HD	WHITE	FALSE	1	0	0	FALSE	MascotWithNeutral	sp|Q96N66|MBOA7_HUMAN
AASLGLLQFPILNASVDENCQNITYK	960.495	AASLGLLQFPILNASVDENC[+57.0]QNITYK	105.417	2.95048e-05	MS	GRAY	FALSE	1	0.000305652	0.000152849	FALSE	MascotWithNeutral	sp|P11182|ODB2_HUMAN
AASLGLLQFPILNASVDENCQNITYK	960.494	AASLGLLQFPILNASVDENC[+57.0]QNITYK	104.983	7.79436e-08	HD	GRAY	FALSE	1	0	0	FALSE	MascotWithNeutral	sp|P11182|ODB2_HUMAN
AASLHWTSER	386.528	AASLHWTSER	30.1	0.000256185	HD	GRAY	FALSE	2	0.000970836	0.000485654	FALSE	MascotWithNeutral	sp|O14521|DHSD_HUMAN
AASLHWTSER	579.288	AASLHWTSER	30.5667	0.000192255	MS	GRAY	FALSE	2	0.000891829	0.000446114	FALSE	MascotWithNeutral	sp|O14521|DHSD_HUMAN
AASLHWTSER	579.289	AASLHWTSER	31.2333	0.000452187	HD	WHITE	FALSE	1	0.00134133	0.000671113	FALSE	MascotWithNeutral	sp|O14521|DHSD_HUMAN
AASLRGGVGAPGSPSTPPTR	612.662	AASLRGGVGAPGSPSTPPTR	36.05	0.00369834	HD	GRAY	FALSE	1	0.00493001	0.0024711	FALSE	MascotWithNeutral	sp|Q9ULR3|PPM1H_HUMAN
AASLTEDRDR	567.282	AASLTEDRDR	11.0667	0.00111335	MS	GRAY	FALSE	2	0.00256923	0.00128627	FALSE	MascotWithNeutral	sp|Q04637|IF4G1_HUMAN
AASLTEDRDR	567.281	AASLTEDRDR	12.4667	0.00465432	HD	WHITE	FALSE	1	0.00571712	0.00286676	FALSE	MascotWithNeutral	sp|Q04637|IF4G1_HUMAN
AASLTEDRDR	567.281	AASLTEDRDR	14.0667	0.0246544	MS	WHITE	FALSE	1	0.0151479	0.00763176	FALSE	MascotWithNeutral	sp|Q04637|IF4G1_HUMAN
AASLTEDRDR	567.282	AASLTEDRDR	10.7167	0.00146427	HD	GRAY	FALSE	2	0.0030712	0.00153796	FALSE	MascotWithNeutral	sp|Q04637|IF4G1_HUMAN
AASLTMHFR	345.18	AASLTMHFR	36.5167	0.000540156	HD	GRAY	FALSE	1	0.00153305	0.000767111	FALSE	MascotWithNeutral	sp|O15061|SYNEM_HUMAN
AASLTMHFR	345.179	AASLTMHFR	44.1833	0.000752147	MS	WHITE	FALSE	2	0.00204608	0.00102409	FALSE	MascotWithNeutral	sp|O15061|SYNEM_HUMAN
AASNIIFSNGNLDPWAGGGIR	1065.54	AASNIIFSNGNLDPWAGGGIR	88.7333	5.52722e-07	HD	GRAY	FALSE	1	0	0	FALSE	MascotWithNeutral	sp|Q9UHL4|DPP2_HUMAN
AASNIIFSNGNLDPWAGGGIR	1065.54	AASNIIFSNGNLDPWAGGGIR	91.2667	1.64143e-05	HD	WHITE	FALSE	2	0.000241119	0.000120574	FALSE	MascotWithNeutral	sp|Q9UHL4|DPP2_HUMAN
AASNIIFSNGNLDPWAGGGIR	1065.54	AASNIIFSNGNLDPWAGGGIR	88.4667	1.66291e-08	MS	GRAY	FALSE	2	0	0	FALSE	MascotWithNeutral	sp|Q9UHL4|DPP2_HUMAN
AASNIIFSNGNLDPWAGGGIR	1066.03	AASNIIFSN[+1.0]GNLDPWAGGGIR	90.9	7.5286e-06	HD	GRAY	FALSE	1	0	0	FALSE	MascotWithNeutral	sp|Q9UHL4|DPP2_HUMAN
AASNIIFSNGNLDPWAGGGIR	1065.54	AASNIIFSNGNLDPWAGGGIR	94.2667	3.66901e-05	MS	WHITE	FALSE	1	0.000381547	0.00019081	FALSE	MascotWithNeutral	sp|Q9UHL4|DPP2_HUMAN
AASNIIFSNGNLDPWAGGGIR	1066.03	AASNIIFSN[+1.0]GNLDPWAGGGIR	90.3833	0.0074455	MS	GRAY	FALSE	1	0.0188943	0.00953723	FALSE	MascotWithNeutral	sp|Q9UHL4|DPP2_HUMAN
AASNLRDNYR	590.297	AASNLRDNYR	14.0167	0.0127507	HD	WHITE	FALSE	1	0.0107175	0.00538764	FALSE	MascotWithNeutral	sp|P30101|PDIA3_HUMAN
AASNLRDNYR	393.866	AASNLRDNYR	15.1667	0.0264371	HD	GRAY	FALSE	2	0.0157003	0.00791225	FALSE	MascotWithNeutral	sp|P30101|PDIA3_HUMAN
AASNMALGK	439.723	AASNM[+16.0]ALGK	4.91667	0.0263594	HD	GRAY	FALSE	1	0.0156972	0.00791071	FALSE	MascotWithNeutral	sp|P53041|PPP5_HUMAN
AASNMALGK	439.724	AASNM[+16.0]ALGK	5.68333	0.000120439	MS	GRAY	FALSE	1	0.000531161	0.000265651	FALSE	MascotWithNeutral	sp|P53041|PPP5_HUMAN
AASNMALGK	431.726	AASNMALGK	17.3667	0.00014131	HD	WHITE	FALSE	1	0.000670057	0.000335141	FALSE	MascotWithNeutral	sp|P53041|PPP5_HUMAN
AASNMALGK	431.726	AASNMALGK	16.15	0.000398205	MS	GRAY	FALSE	1	0.00122708	0.000613917	FALSE	MascotWithNeutral	sp|P53041|PPP5_HUMAN
AASPAKPSSLDLVPNLPK	602.344	AASPAKPSSLDLVPNLPK	71.4	0.000131133	MS	WHITE	FALSE	1	0.000609857	0.000305022	FALSE	MascotWithNeutral	sp|Q8N3V7|SYNPO_HUMAN
AASPAKPSSLDLVPNLPK	903.013	AASPAKPSSLDLVPNLPK	68.1833	0.000145773	HD	WHITE	FALSE	1	0.000683054	0.000341644	FALSE	MascotWithNeutral	sp|Q8N3V7|SYNPO_HUMAN
AASPAKPSSLDLVPNLPK	903.013	AASPAKPSSLDLVPNLPK	66.8667	0.000107741	MS	GRAY	FALSE	2	0.000506416	0.000253272	FALSE	MascotWithNeutral	sp|Q8N3V7|SYNPO_HUMAN
AASPAKPSSLDLVPNLPK	903.01	AASPAKPSSLDLVPNLPK	65.9667	7.87307e-06	HD	GRAY	FALSE	3	6.37786e-05	3.18903e-05	FALSE	MascotWithNeutral	sp|Q8N3V7|SYNPO_HUMAN
AASPFRSSVQGASSR	754.879	AASPFRSSVQ[+1.0]GASSR	39.1167	0.00131038	HD	WHITE	FALSE	1	0.00561325	0.00281452	FALSE	MascotWithNeutral	sp|O95817|BAG3_HUMAN
AASQGSDSPLLPAQR	749.388	AASQGSDSPLLPAQR	39.7167	4.18034e-09	HD	GRAY	FALSE	1	0	0	FALSE	MascotWithNeutral	sp|Q5TCZ1|SPD2A_HUMAN
AASQGSDSPLLPAQR	749.388	AASQGSDSPLLPAQR	40.3833	1.12038e-08	MS	GRAY	FALSE	1	0	0	FALSE	MascotWithNeutral	sp|Q5TCZ1|SPD2A_HUMAN
AASQGYTVAR	512.264	AASQGYTVAR	17.2167	2.81273e-05	MS	GRAY	FALSE	1	0.000237665	0.000118847	FALSE	MascotWithNeutral	sp|Q9UBV2|SE1L1_HUMAN
AASQGYTVAR	512.765	AASQGYTVAR	15.8667	6.88649e-07	HD	GRAY	FALSE	1	0	0	FALSE	MascotWithNeutral	sp|Q9UBV2|SE1L1_HUMAN
AASQGYTVAR	512.264	AASQGYTVAR	16.2	6.19837e-07	HD	WHITE	FALSE	1	0	0	FALSE	MascotWithNeutral	sp|Q9UBV2|SE1L1_HUMAN
AASQGYTVAR	512.264	AASQGYTVAR	17.9167	1.40371e-06	MS	WHITE	FALSE	1	0	0	FALSE	MascotWithNeutral	sp|Q9UBV2|SE1L1_HUMAN
AASQILILK	478.811	AASQILILK	58.75	0.00058942	HD	WHITE	FALSE	1	0.00167129	0.000836344	FALSE	MascotWithNeutral	sp|O15439|MRP4_HUMAN
AASQPGELK	450.742	AASQPGELK	14.7167	0.000486318	MS	WHITE	FALSE	1	0.00138057	0.00069076	FALSE	MascotWithNeutral	sp|P16870|CBPE_HUMAN
AASQPGELK	450.742	AASQPGELK	12.9167	0.000728601	HD	GRAY	FALSE	2	0.00192736	0.000964607	FALSE	MascotWithNeutral	sp|P16870|CBPE_HUMAN
AASQPGELK	450.742	AASQPGELK	13.2167	0.000675908	MS	GRAY	FALSE	2	0.00179265	0.000897131	FALSE	MascotWithNeutral	sp|P16870|CBPE_HUMAN
AASQPPNSSEAGR	636.303	AASQPPNSSEAGR	13.9	8.25682e-05	MS	WHITE	FALSE	1	0.000419111	0.0002096	FALSE	MascotWithNeutral	sp|Q9UI08|EVL_HUMAN
AASQPPNSSEAGR	636.302	AASQPPNSSEAGR	11.1333	0.000158278	HD	WHITE	FALSE	1	0.000739881	0.000370078	FALSE	MascotWithNeutral	sp|Q9UI08|EVL_HUMAN
AASQPPNSSEAGR	636.305	AASQPPNSSEAGR	11.3	7.40005e-05	HD	GRAY	FALSE	1	0.000389079	0.000194577	FALSE	MascotWithNeutral	sp|Q9UI08|EVL_HUMAN
AASQPPNSSEAGR	636.303	AASQPPNSSEAGR	11.55	3.31752e-05	MS	GRAY	FALSE	1	0.000366972	0.00018352	FALSE	MascotWithNeutral	sp|Q9UI08|EVL_HUMAN
AASQPTSLAPEK	600.319	AASQPTSLAPEK	28.2167	6.4552e-05	MS	WHITE	FALSE	1	0.000379878	0.000189975	FALSE	MascotWithNeutral	sp|Q96N66|MBOA7_HUMAN
AASQPTSLAPEK	600.318	AASQPTSLAPEK	26.9333	0.00014493	HD	GRAY	FALSE	1	0.000683913	0.000342073	FALSE	MascotWithNeutral	sp|Q96N66|MBOA7_HUMAN
AASQPTSLAPEK	600.318	AASQPTSLAPEK	27.2	8.6827e-07	MS	GRAY	FALSE	1	0	0	FALSE	MascotWithNeutral	sp|Q96N66|MBOA7_HUMAN
AASQPTSLAPEK	600.316	AASQPTSLAPEK	26.6	4.92584e-06	HD	WHITE	FALSE	1	7.17399e-05	3.58712e-05	FALSE	MascotWithNeutral	sp|Q96N66|MBOA7_HUMAN
AASQSTQVPTITEGVAAALLLLK	761.438	AASQSTQVPTITEGVAAALLLLK	119.733	0.000359369	HD	GRAY	FALSE	1	0.00114741	0.000574036	FALSE	MascotWithNeutral	sp|Q92616|GCN1_HUMAN
AASQSTQVPTITEGVAAALLLLK	761.439	AASQSTQVPTITEGVAAALLLLK	120.217	5.62223e-06	MS	GRAY	FALSE	2	6.93481e-05	3.46753e-05	FALSE	MascotWithNeutral	sp|Q92616|GCN1_HUMAN
AASQSTTDYNQVVPNR	875.924	AASQSTTDYNQVVPNR	37.55	1.749e-09	HD	GRAY	FALSE	1	0	0	FALSE	MascotWithNeutral	sp|Q5T5U3|RHG21_HUMAN
AASQSTTDYNQVVPNR	875.921	AASQSTTDYNQVVPNR	37.9167	4.55659e-09	HD	WHITE	FALSE	1	0	0	FALSE	MascotWithNeutral	sp|Q5T5U3|RHG21_HUMAN
AASQVLNSMWQYR	777.379	AASQVLNSMWQYR	70.5167	2.71754e-07	MS	GRAY	FALSE	3	0	0	FALSE	MascotWithNeutral	sp|Q9UQB3|CTND2_HUMAN
AASQVLNSMWQYR	777.38	AASQVLNSMWQYR	72.7667	8.85021e-08	HD	GRAY	FALSE	2	0	0	FALSE	MascotWithNeutral	sp|Q9UQB3|CTND2_HUMAN
AASQVLNSMWQYR	777.383	AASQVLNSMWQYR	78.4667	0.000168673	MS	WHITE	FALSE	1	0.0007479	0.00037409	FALSE	MascotWithNeutral	sp|Q9UQB3|CTND2_HUMAN
AASQVLNSMWQYR	785.381	AASQVLNSM[+16.0]WQYR	62.4833	4.6842e-05	MS	WHITE	FALSE	1	0.000383873	0.000191973	FALSE	MascotWithNeutral	sp|Q9UQB3|CTND2_HUMAN
AASQVLNSMWQYR	777.38	AASQVLNSMWQYR	73.1667	4.60081e-08	HD	WHITE	FALSE	1	0	0	FALSE	MascotWithNeutral	sp|Q9UQB3|CTND2_HUMAN
AASQVLNSMWQYR	785.378	AASQVLNSM[+16.0]WQYR	56.3833	2.67429e-05	HD	WHITE	FALSE	1	0.000240159	0.000120094	FALSE	MascotWithNeutral	sp|Q9UQB3|CTND2_HUMAN
AASSAAQGAFQGN	590.274	AASSAAQGAFQGN	26.3667	0.00195155	MS	GRAY	FALSE	1	0.00353927	0.00177277	FALSE	MascotWithNeutral	sp|O15127|SCAM2_HUMAN
AASSIYINSR	541.285	AASSIYINSR	30.2833	0.000637494	MS	GRAY	FALSE	1	0.00176977	0.000885669	FALSE	MascotWithNeutral	sp|O15484|CAN5_HUMAN
AASSIYINSR	541.286	AASSIYINSR	30.2	0.000728892	HD	GRAY	FALSE	1	0.00192719	0.000964526	FALSE	MascotWithNeutral	sp|O15484|CAN5_HUMAN
AASSLNLSNGETESVK	803.9	AASSLNLSNGETESVK	40.65	7.60552e-10	MS	GRAY	FALSE	1	0	0	FALSE	MascotWithNeutral	sp|O95819|M4K4_HUMAN
AASSLNLSNGETESVK	803.9	AASSLNLSNGETESVK	40.6667	1.50963e-06	HD	WHITE	FALSE	1	0	0	FALSE	MascotWithNeutral	sp|O95819|M4K4_HUMAN
AASSLNLSNGETESVK	804.396	AASSLNLSN[+1.0]GETESVK	45.55	0.000506046	MS	WHITE	FALSE	1	0.00230225	0.00115245	FALSE	MascotWithNeutral	sp|O95819|M4K4_HUMAN
AASSLNLSNGETESVK	803.903	AASSLNLSNGETESVK	43.0167	3.81489e-06	MS	WHITE	FALSE	1	0	0	FALSE	MascotWithNeutral	sp|O95819|M4K4_HUMAN
AASSPDGQLMSPGENGEVR	951.44	AASSPDGQLMSPGENGEVR	43.85	1.40188e-08	MS	GRAY	FALSE	1	0	0	FALSE	MascotWithNeutral	sp|Q02156|KPCE_HUMAN
AASSPDGQLMSPGENGEVR	951.93	AASSPDGQLMSPGEN[+1.0]GEVR	49.0833	1.75367e-05	MS	WHITE	FALSE	1	0	0	FALSE	MascotWithNeutral	sp|Q02156|KPCE_HUMAN
AASSPDGQLMSPGENGEVR	951.438	AASSPDGQLMSPGENGEVR	43.8667	2.40367e-05	HD	GRAY	FALSE	1	0.000221364	0.000110694	FALSE	MascotWithNeutral	sp|Q02156|KPCE_HUMAN
AASSPDGQLMSPGENGEVR	951.929	AASSPDGQLMSPGEN[+1.0]GEVR	46.2	7.43538e-06	HD	WHITE	FALSE	1	0	0	FALSE	MascotWithNeutral	sp|Q02156|KPCE_HUMAN
AASSPDGQLMSPGENGEVR	951.935	AASSPDGQLMSPGEN[+1.0]GEVR	45.1667	3.50164e-07	HD	GRAY	FALSE	2	0	0	FALSE	MascotWithNeutral	sp|Q02156|KPCE_HUMAN
AASSPDGQLMSPGENGEVR	951.931	AASSPDGQLMSPGEN[+1.0]GEVR	44.8333	9.82757e-09	MS	GRAY	FALSE	1	0	0	FALSE	MascotWithNeutral	sp|Q02156|KPCE_HUMAN
AASSSSPGSPVASSPSR	766.373	AASSSSPGSPVASSPSR	22.4833	1.31749e-10	HD	GRAY	FALSE	1	0	0	FALSE	MascotWithNeutral	sp|Q92538|GBF1_HUMAN
AASSSSPGSPVASSPSR	766.375	AASSSSPGSPVASSPSR	22.5	1.76319e-10	MS	GRAY	FALSE	1	0	0	FALSE	MascotWithNeutral	sp|Q92538|GBF1_HUMAN
AASSSSPGSPVASSPSR	766.371	AASSSSPGSPVASSPSR	22	8.90719e-06	HD	WHITE	FALSE	1	6.18573e-05	3.09296e-05	FALSE	MascotWithNeutral	sp|Q92538|GBF1_HUMAN
AASSSSVVPYLPR	667.36	AASSSSVVPYLPR	57.2667	0.000186472	HD	GRAY	FALSE	1	0.000848031	0.000424195	FALSE	MascotWithNeutral	sp|P42684|ABL2_HUMAN
[truncated: 830,444+ more rows]

## Sheet: PSM and quantification
peptideSeq	peptideModSeq	Condition	Tissue	Citr	n_engines	n_psm	Citrullination	proteinID
AAAAAAAAAAAAAAAASAGGK	AAAAAAAAAAAAAAAASAGGK	HD	WHITE	FALSE	2	1	NO	sp|P0CG40|SP9_HUMAN
AAAAAAAAAAAAAAAGAGAGAK	AAAAAAAAAAAAAAAGAGAGAK	MS	GRAY	FALSE	3	2	NO	sp|P55011|S12A2_HUMAN
AAAAAAAAAAAAAAAGAGAGAK	AAAAAAAAAAAAAAAGAGAGAK	HD	GRAY	FALSE	3	2	NO	sp|P55011|S12A2_HUMAN
AAAAAAAAAAAAAAAGAGAGAK	AAAAAAAAAAAAAAAGAGAGAK	HD	WHITE	FALSE	3	2	NO	sp|P55011|S12A2_HUMAN
AAAAAAAAAAAAAAAGAGAGAK	AAAAAAAAAAAAAAAGAGAGAK	MS	WHITE	FALSE	3	3	NO	sp|P55011|S12A2_HUMAN
AAAAAAAAAAAPPAPPEGASPGDSAR	AAAAAAAAAAAPPAPPEGASPGDSAR	HD	WHITE	FALSE	3	1	NO	sp|Q8WXD9|CSKI1_HUMAN
AAAAAAAAAAAPPAPPEGASPGDSAR	AAAAAAAAAAAPPAPPEGASPGDSAR	HD	GRAY	FALSE	3	2	NO	sp|Q8WXD9|CSKI1_HUMAN
AAAAAAAAAAAPPAPPEGASPGDSAR	AAAAAAAAAAAPPAPPEGASPGDSAR	MS	GRAY	FALSE	3	2	NO	sp|Q8WXD9|CSKI1_HUMAN
AAAAAAAAAPAAAATAPTTAATTAATAAQ	AAAAAAAAAPAAAATAPTTAATTAATAAQ	MS	WHITE	FALSE	1	1	NO	sp|P37108|SRP14_HUMAN
AAAAAAAAAVSR	AAAAAAAAAVSR	MS	GRAY	FALSE	1	1	NO	sp|Q96JP5|ZFP91_HUMAN
AAAAAAAAAVSRR	AAAAAAAAAVSRR[+1.0]	MS	GRAY	FALSE	1	1	NO	sp|Q96JP5|ZFP91_HUMAN
AAAAAAAAQMHAK	AAAAAAAAQMHAK	MS	GRAY	FALSE	3	1	NO	sp|Q5TF21|SOGA3_HUMAN
AAAAAAAAQMHAK	AAAAAAAAQ[+1.0]M[+16.0]HAK	MS	GRAY	FALSE	1	1	NO	sp|Q5TF21|SOGA3_HUMAN
AAAAAAAAVPSAGPAGPAPTSAAGR	AAAAAAAAVPSAGPAGPAPTSAAGR	HD	GRAY	FALSE	3	1	NO	sp|Q9Y4H2|IRS2_HUMAN
AAAAAAALQAK	AAAAAAALQAK	MS	GRAY	FALSE	3	1	NO	sp|P36578|RL4_HUMAN
AAAAAAALQAK	AAAAAAALQAK	HD	GRAY	FALSE	3	1	NO	sp|P36578|RL4_HUMAN
AAAAAAALQAK	AAAAAAALQAK	MS	WHITE	FALSE	3	1	NO	sp|P36578|RL4_HUMAN
AAAAAAALQAK	AAAAAAALQAK	HD	WHITE	FALSE	3	1	NO	sp|P36578|RL4_HUMAN
AAAAAAGGGYTAMPAPMSVYSHPAHAEQYPGGMAR	AAAAAAGGGYTAMPAPM[+16.0]SVYSHPAHAEQ[+1.0]YPGGM[+16.0]AR	MS	WHITE	FALSE	1	2	NO	sp|Q12948|FOXC1_HUMAN
AAAAAAGGGYTAMPAPMSVYSHPAHAEQYPGGMAR	AAAAAAGGGYTAMPAPM[+16.0]SVYSHPAHAEQ[+1.0]YPGGM[+16.0]AR	HD	WHITE	FALSE	1	1	NO	sp|Q12948|FOXC1_HUMAN
AAAAAASAGSSASSGNQPPQELGLGELLEEFSR	AAAAAASAGSSASSGNQPPQELGLGELLEEFSR	HD	WHITE	FALSE	1	2	NO	sp|Q8NCE2|MTMRE_HUMAN
AAAAAASAGSSASSGNQPPQELGLGELLEEFSR	AAAAAASAGSSASSGNQPPQELGLGELLEEFSR	HD	GRAY	FALSE	3	1	NO	sp|Q8NCE2|MTMRE_HUMAN
AAAAASAAGPGGLVAGK	AAAAASAAGPGGLVAGK	HD	GRAY	FALSE	3	1	NO	sp|A6NIH7|U119B_HUMAN
AAAAASAAGPGGLVAGKEEK	AAAAASAAGPGGLVAGKEEK	MS	WHITE	FALSE	3	1	NO	sp|A6NIH7|U119B_HUMAN
AAAAASAAGPGGLVAGKEEK	AAAAASAAGPGGLVAGKEEK	MS	GRAY	FALSE	3	1	NO	sp|A6NIH7|U119B_HUMAN
AAAAAWEEPSSGNGTAR	AAAAAWEEPSSGNGTAR	HD	GRAY	FALSE	1	1	NO	sp|Q9P258|RCC2_HUMAN
AAAAAWEEPSSGNGTAR	AAAAAWEEPSSGNGTAR	HD	WHITE	FALSE	3	1	NO	sp|Q9P258|RCC2_HUMAN
AAAAFVLANENNIALFK	AAAAFVLANENNIALFK	MS	GRAY	FALSE	3	2	NO	sp|O60518|RNBP6_HUMAN
AAAAFVLANENNIALFK	AAAAFVLANENNIALFK	HD	GRAY	FALSE	3	2	NO	sp|O60518|RNBP6_HUMAN
AAAAGEPEPPAASSSFQAR	AAAAGEPEPPAASSSFQAR	HD	GRAY	FALSE	3	1	NO	sp|Q6DN14|MCTP1_HUMAN
AAAAGEPEPPAASSSFQAR	AAAAGEPEPPAASSSFQAR	MS	GRAY	FALSE	3	1	NO	sp|Q6DN14|MCTP1_HUMAN
AAAAPAGGNPEQR	AAAAPAGGNPEQR	MS	WHITE	FALSE	3	1	NO	sp|Q68DK7|MSL1_HUMAN
AAAASAAEAGIATTGTEDSDDALLK	AAAASAAEAGIATTGTEDSDDALLK	MS	WHITE	FALSE	3	4	NO	sp|P55036|PSMD4_HUMAN
AAAASAAEAGIATTGTEDSDDALLK	AAAASAAEAGIATTGTEDSDDALLK	HD	WHITE	FALSE	3	4	NO	sp|P55036|PSMD4_HUMAN
AAAASAAEAGIATTGTEDSDDALLK	AAAASAAEAGIATTGTEDSDDALLK	HD	GRAY	FALSE	3	2	NO	sp|P55036|PSMD4_HUMAN
AAAASAAEAGIATTGTEDSDDALLK	AAAASAAEAGIATTGTEDSDDALLK	MS	GRAY	FALSE	3	2	NO	sp|P55036|PSMD4_HUMAN
AAAASVPNADGLK	AAAASVPNADGLK	HD	GRAY	FALSE	3	1	NO	sp|A1X283|SPD2B_HUMAN
AAAAVAPGGLQSTPGR	AAAAVAPGGLQSTPGR	HD	WHITE	FALSE	3	1	NO	sp|O60346|PHLP1_HUMAN
AAAAVVAAAAR	AAAAVVAAAAR	MS	WHITE	FALSE	1	2	NO	REV_sp|Q8WWH5|TRUB1_HUMAN;sp|Q8WWH5|TRUB1_HUMAN
AAAAVVAAAAR	AAAAVVAAAAR	HD	GRAY	FALSE	2	2	NO	REV_sp|Q8WWH5|TRUB1_HUMAN;sp|Q8WWH5|TRUB1_HUMAN
AAAAWEER	AAAAWEER	MS	GRAY	FALSE	3	1	NO	sp|Q9H254|SPTN4_HUMAN
AAAAWEER	AAAAWEER	HD	GRAY	FALSE	3	2	NO	sp|Q9H254|SPTN4_HUMAN
AAACPSSPHK	AAAC[+57.0]PSSPHK	HD	GRAY	FALSE	3	1	NO	sp|O43295|SRGP3_HUMAN
AAACPSSPHK	AAAC[+57.0]PSSPHK	MS	GRAY	FALSE	3	2	NO	sp|O43295|SRGP3_HUMAN
AAADALNR	AAADALN[+1.0]R	HD	GRAY	FALSE	3	1	NO	sp|Q96JE9|MAP6_HUMAN
AAADALNR	AAADALNR	MS	WHITE	FALSE	3	1	NO	sp|Q96JE9|MAP6_HUMAN
AAADALNR	AAADALN[+1.0]R	MS	GRAY	FALSE	3	1	NO	sp|Q96JE9|MAP6_HUMAN
AAADALNR	AAADALNR	HD	GRAY	FALSE	3	2	NO	sp|Q96JE9|MAP6_HUMAN
AAADALNR	AAADALNR	HD	WHITE	FALSE	3	1	NO	sp|Q96JE9|MAP6_HUMAN
AAADALNR	AAADALNR	MS	GRAY	FALSE	1	1	NO	sp|Q96JE9|MAP6_HUMAN
AAADALNR	AAADALN[+1.0]R	HD	WHITE	FALSE	2	1	NO	sp|Q96JE9|MAP6_HUMAN
AAADALNR	AAADALN[+1.0]R	MS	WHITE	FALSE	3	1	NO	sp|Q96JE9|MAP6_HUMAN
AAADGSLQWEVGGWR	AAADGSLQWEVGGWR	MS	GRAY	FALSE	3	1	NO	sp|Q96GQ5|RUS1_HUMAN
AAADGSLQWEVGGWR	AAADGSLQWEVGGWR	HD	WHITE	FALSE	3	1	NO	sp|Q96GQ5|RUS1_HUMAN
AAADLMAYCEAHAK	AAADLMAYC[+57.0]EAHAK	HD	GRAY	FALSE	3	2	NO	sp|P59768|GBG2_HUMAN
AAADLMAYCEAHAK	AAADLMAYC[+57.0]EAHAK	MS	GRAY	FALSE	3	2	NO	sp|P59768|GBG2_HUMAN
AAADLMAYCEAHAKEDPLLTPVPASENPFREK	AAADLMAYC[+57.0]EAHAKEDPLLTPVPASENPFREK	HD	GRAY	FALSE	1	2	NO	sp|P59768|GBG2_HUMAN
AAADLMTYCDAHACEDPLITPVPTSENPFR	AAADLMTYC[+57.0]DAHAC[+57.0]EDPLITPVPTSENPFR	HD	GRAY	FALSE	3	1	NO	sp|P63215|GBG3_HUMAN
AAADLMTYCDAHACEDPLITPVPTSENPFR	AAADLM[+16.0]TYC[+57.0]DAHAC[+57.0]EDPLITPVPTSENPFR	MS	GRAY	FALSE	1	1	NO	sp|P63215|GBG3_HUMAN
AAADLMTYCDAHACEDPLITPVPTSENPFR	AAADLMTYC[+57.0]DAHAC[+57.0]EDPLITPVPTSENPFR	MS	GRAY	FALSE	3	1	NO	sp|P63215|GBG3_HUMAN
AAADLMTYCDAHACEDPLITPVPTSENPFREK	AAADLMTYC[+57.0]DAHAC[+57.0]EDPLITPVPTSENPFREK	HD	GRAY	FALSE	1	1	NO	sp|P63215|GBG3_HUMAN
AAADSAGKNGLTPLHVAAHYDNQK	AAADSAGKN[+1.0]GLTPLHVAAHYDNQK	MS	GRAY	FALSE	3	5	NO	sp|Q01484|ANK2_HUMAN
AAADSAGKNGLTPLHVAAHYDNQK	AAADSAGKN[+1.0]GLTPLHVAAHYDNQK	HD	GRAY	FALSE	3	3	NO	sp|Q01484|ANK2_HUMAN
AAADTLQGPMQAAYR	AAADTLQGPMQAAYR	HD	GRAY	FALSE	3	2	NO	sp|Q6P2E9|EDC4_HUMAN
AAADTLQGPMQAAYR	AAADTLQGPMQAAYR	MS	GRAY	FALSE	3	1	NO	sp|Q6P2E9|EDC4_HUMAN
AAAEAALAAVLALEAGLSAEQR	AAAEAALAAVLALEAGLSAEQR	MS	WHITE	FALSE	3	11	NO	sp|A5YM72|CRNS1_HUMAN
AAAEAALAAVLALEAGLSAEQR	AAAEAALAAVLALEAGLSAEQR	MS	GRAY	FALSE	3	12	NO	sp|A5YM72|CRNS1_HUMAN
AAAEAALAAVLALEAGLSAEQR	AAAEAALAAVLALEAGLSAEQR	HD	GRAY	FALSE	3	6	NO	sp|A5YM72|CRNS1_HUMAN
AAAEAALAAVLALEAGLSAEQR	AAAEAALAAVLALEAGLSAEQR	HD	WHITE	FALSE	3	7	NO	sp|A5YM72|CRNS1_HUMAN
AAAEAALAAVLALEAGLSAEQRGGR	AAAEAALAAVLALEAGLSAEQRGGR	HD	GRAY	FALSE	3	1	NO	sp|A5YM72|CRNS1_HUMAN
AAAEAALAAVLALEAGLSAEQRGGR	AAAEAALAAVLALEAGLSAEQRGGR	HD	WHITE	FALSE	3	1	NO	sp|A5YM72|CRNS1_HUMAN
AAAEAALAAVLALEAGLSAEQRGGRR	AAAEAALAAVLALEAGLSAEQRGGRR	HD	WHITE	FALSE	2	1	NO	sp|A5YM72|CRNS1_HUMAN
AAAEAAVPR	AAAEAAVPR	HD	GRAY	FALSE	3	1	NO	sp|Q9NZQ3|SPN90_HUMAN
AAAEAAVPR	AAAEAAVPR	MS	GRAY	FALSE	3	1	NO	sp|Q9NZQ3|SPN90_HUMAN
AAAEDVNVTFEDQQK	AAAEDVNVTFEDQQK	HD	GRAY	FALSE	3	3	NO	sp|Q9NQP4|PFD4_HUMAN
AAAEDVNVTFEDQQK	AAAEDVNVTFEDQQK	MS	WHITE	FALSE	3	2	NO	sp|Q9NQP4|PFD4_HUMAN
AAAEDVNVTFEDQQK	AAAEDVNVTFEDQQK	HD	WHITE	FALSE	3	1	NO	sp|Q9NQP4|PFD4_HUMAN
AAAEDVNVTFEDQQK	AAAEDVNVTFEDQQK	MS	GRAY	FALSE	3	3	NO	sp|Q9NQP4|PFD4_HUMAN
AAAEEGHIIPR	AAAEEGHIIPR	HD	GRAY	FALSE	3	1	NO	sp|O95551|TYDP2_HUMAN
AAAEEGHIIPR	AAAEEGHIIPR	MS	GRAY	FALSE	3	1	NO	sp|O95551|TYDP2_HUMAN
AAAEELLAR	AAAEELLAR	HD	WHITE	FALSE	3	1	NO	sp|O15357|SHIP2_HUMAN
AAAEEQIK	AAAEEQIK	MS	GRAY	FALSE	3	1	NO	sp|Q96P70|IPO9_HUMAN
AAAEEVPIEPYNIPLSQAEVIQEGSDVTLVAWGTQVHVIR	AAAEEVPIEPYNIPLSQAEVIQEGSDVTLVAWGTQVHVIR	HD	GRAY	FALSE	1	1	NO	sp|P21953|ODBB_HUMAN
AAAEEVPIEPYNIPLSQAEVIQEGSDVTLVAWGTQVHVIR	AAAEEVPIEPYN[+1.0]IPLSQAEVIQEGSDVTLVAWGTQVHVIR	HD	GRAY	FALSE	1	1	NO	sp|P21953|ODBB_HUMAN
AAAEEVPIEPYNIPLSQAEVIQEGSDVTLVAWGTQVHVIR	AAAEEVPIEPYNIPLSQAEVIQEGSDVTLVAWGTQVHVIR	HD	WHITE	FALSE	1	2	NO	sp|P21953|ODBB_HUMAN
AAAEEVPIEPYNIPLSQAEVIQEGSDVTLVAWGTQVHVIR	AAAEEVPIEPYNIPLSQAEVIQEGSDVTLVAWGTQVHVIR	MS	GRAY	FALSE	3	2	NO	sp|P21953|ODBB_HUMAN
AAAEIYEEFLAAFEGSDGNK	AAAEIYEEFLAAFEGSDGNK	MS	GRAY	FALSE	3	2	NO	sp|O15042|SR140_HUMAN
AAAEIYEEFLAAFEGSDGNK	AAAEIYEEFLAAFEGSDGNK	HD	GRAY	FALSE	3	1	NO	sp|O15042|SR140_HUMAN
AAAEIYEEFLAAFEGSDGNK	AAAEIYEEFLAAFEGSDGNK	HD	WHITE	FALSE	3	2	NO	sp|O15042|SR140_HUMAN
AAAEVNQDYGLDPK	AAAEVNQDYGLDPK	HD	GRAY	FALSE	3	3	NO	sp|P07954|FUMH_HUMAN
AAAEVNQDYGLDPK	AAAEVNQDYGLDPK	MS	GRAY	FALSE	3	1	NO	sp|P07954|FUMH_HUMAN
AAAEVNQDYGLDPK	AAAEVNQDYGLDPK	HD	WHITE	FALSE	3	2	NO	sp|P07954|FUMH_HUMAN
AAAEVNQDYGLDPK	AAAEVNQDYGLDPK	MS	WHITE	FALSE	3	1	NO	sp|P07954|FUMH_HUMAN
AAAFEEQENETVVVK	AAAFEEQENETVVVK	HD	GRAY	FALSE	3	1	NO	sp|Q9Y490|TLN1_HUMAN
AAAFEEQENETVVVK	AAAFEEQENETVVVK	MS	GRAY	FALSE	3	1	NO	sp|Q9Y490|TLN1_HUMAN
AAAFEEQENETVVVK	AAAFEEQENETVVVK	MS	WHITE	FALSE	2	1	NO	sp|Q9Y490|TLN1_HUMAN
AAAFEQLQK	AAAFEQLQK	MS	GRAY	FALSE	3	2	NO	sp|O94826|TOM70_HUMAN
AAAFEQLQK	AAAFEQLQK	HD	GRAY	FALSE	3	2	NO	sp|O94826|TOM70_HUMAN
AAAFEQLQK	AAAFEQLQK	MS	WHITE	FALSE	3	1	NO	sp|O94826|TOM70_HUMAN
AAAFEQLQK	AAAFEQLQK	HD	WHITE	FALSE	3	2	NO	sp|O94826|TOM70_HUMAN
AAAFVTSPPLSPD	AAAFVTSPPLSPD	MS	WHITE	FALSE	1	1	NO	sp|Q14194|DPYL1_HUMAN;sp|Q14195|DPYL3_HUMAN;sp|Q16555|DPYL2_HUMAN
AAAFVTSPPLSPDPTTPDFLNSLLSCGDLQVTGSAHCTFNTAQK	AAAFVTSPPLSPDPTTPDFLNSLLSC[+57.0]GDLQVTGSAHC[+57.0]TFNTAQK	HD	GRAY	FALSE	3	5	NO	sp|Q16555|DPYL2_HUMAN
AAAFVTSPPLSPDPTTPDFLNSLLSCGDLQVTGSAHCTFNTAQK	AAAFVTSPPLSPDPTTPDFLNSLLSC[+57.0]GDLQ[+1.0]VTGSAHC[+57.0]TFNTAQK	MS	GRAY	FALSE	1	1	NO	sp|Q16555|DPYL2_HUMAN
AAAFVTSPPLSPDPTTPDFLNSLLSCGDLQVTGSAHCTFNTAQK	AAAFVTSPPLSPDPTTPDFLNSLLSC[+57.0]GDLQVTGSAHC[+57.0]TFNTAQK	MS	GRAY	FALSE	3	2	NO	sp|Q16555|DPYL2_HUMAN
AAAFVTSPPLSPDPTTPDYINSLLASGDLQLSGSAHCTFSTAQK	AAAFVTSPPLSPDPTTPDYINSLLASGDLQ[+1.0]LSGSAHC[+57.0]TFSTAQK	MS	WHITE	FALSE	1	2	NO	sp|Q14195|DPYL3_HUMAN
AAAFVTSPPLSPDPTTPDYINSLLASGDLQLSGSAHCTFSTAQK	AAAFVTSPPLSPDPTTPDYIN[+1.0]SLLASGDLQLSGSAHC[+57.0]TFSTAQK	MS	WHITE	FALSE	1	1	NO	sp|Q14195|DPYL3_HUMAN
AAAFVTSPPLSPDPTTPDYINSLLASGDLQLSGSAHCTFSTAQK	AAAFVTSPPLSPDPTTPDYINSLLASGDLQ[+1.0]LSGSAHC[+57.0]TFSTAQK	MS	GRAY	FALSE	1	3	NO	sp|Q14195|DPYL3_HUMAN
AAAFVTSPPLSPDPTTPDYINSLLASGDLQLSGSAHCTFSTAQK	AAAFVTSPPLSPDPTTPDYINSLLASGDLQLSGSAHC[+57.0]TFSTAQK	MS	GRAY	FALSE	3	2	NO	sp|Q14195|DPYL3_HUMAN
AAAFVTSPPLSPDPTTPDYINSLLASGDLQLSGSAHCTFSTAQK	AAAFVTSPPLSPDPTTPDYIN[+1.0]SLLASGDLQ[+1.0]LSGSAHC[+57.0]TFSTAQK	MS	WHITE	FALSE	1	2	NO	sp|Q14195|DPYL3_HUMAN
AAAFVTSPPLSPDPTTPDYINSLLASGDLQLSGSAHCTFSTAQK	AAAFVTSPPLSPDPTTPDYINSLLASGDLQ[+1.0]LSGSAHC[+57.0]TFSTAQK	HD	WHITE	FALSE	1	1	NO	sp|Q14195|DPYL3_HUMAN
AAAFVTSPPLSPDPTTPDYINSLLASGDLQLSGSAHCTFSTAQK	AAAFVTSPPLSPDPTTPDYINSLLASGDLQLSGSAHC[+57.0]TFSTAQK	HD	GRAY	FALSE	3	2	NO	sp|Q14195|DPYL3_HUMAN
AAAFVTSPPLSPDPTTPDYINSLLASGDLQLSGSAHCTFSTAQK	AAAFVTSPPLSPDPTTPDYIN[+1.0]SLLASGDLQ[+1.0]LSGSAHC[+57.0]TFSTAQK	HD	GRAY	FALSE	1	1	NO	sp|Q14195|DPYL3_HUMAN
AAAFVTSPPLSPDPTTPDYINSLLASGDLQLSGSAHCTFSTAQK	AAAFVTSPPLSPDPTTPDYIN[+1.0]SLLASGDLQ[+1.0]LSGSAHC[+57.0]TFSTAQK	MS	GRAY	FALSE	1	2	NO	sp|Q14195|DPYL3_HUMAN
AAAFVTSPPLSPDPTTPDYINSLLASGDLQLSGSAHCTFSTAQK	AAAFVTSPPLSPDPTTPDYINSLLASGDLQ[+1.0]LSGSAHC[+57.0]TFSTAQK	HD	GRAY	FALSE	1	1	NO	sp|Q14195|DPYL3_HUMAN
AAAFVTSPPLSPDPTTPDYLTSLLACGDLQVTGSGHCPYSTAQK	AAAFVTSPPLSPDPTTPDYLTSLLAC[+57.0]GDLQVTGSGHC[+57.0]PYSTAQK	HD	GRAY	FALSE	3	3	NO	sp|Q14194|DPYL1_HUMAN
AAAFVTSPPLSPDPTTPDYLTSLLACGDLQVTGSGHCPYSTAQK	AAAFVTSPPLSPDPTTPDYLTSLLAC[+57.0]GDLQVTGSGHC[+57.0]PYSTAQK	MS	GRAY	FALSE	3	4	NO	sp|Q14194|DPYL1_HUMAN
AAAFVTSPPVNPDPTTADHLTCLLSSGDLQVTGSAHCTFTTAQK	AAAFVTSPPVNPDPTTADHLTC[+57.0]LLSSGDLQ[+1.0]VTGSAHC[+57.0]TFTTAQK	HD	GRAY	FALSE	1	1	NO	sp|O14531|DPYL4_HUMAN
AAAFVTSPPVNPDPTTADHLTCLLSSGDLQVTGSAHCTFTTAQK	AAAFVTSPPVNPDPTTADHLTC[+57.0]LLSSGDLQVTGSAHC[+57.0]TFTTAQK	MS	GRAY	FALSE	1	1	NO	sp|O14531|DPYL4_HUMAN
AAAGEDYK	AAAGEDYK	HD	GRAY	FALSE	3	2	NO	sp|P23381|SYWC_HUMAN
AAAGEDYK	AAAGEDYK	MS	GRAY	FALSE	3	2	NO	sp|P23381|SYWC_HUMAN
AAAGELQEDSGLCVLAR	AAAGELQEDSGLC[+57.0]VLAR	MS	GRAY	FALSE	3	1	NO	sp|Q96C19|EFHD2_HUMAN
AAAGELQEDSGLCVLAR	AAAGELQEDSGLC[+57.0]VLAR	HD	GRAY	FALSE	3	1	NO	sp|Q96C19|EFHD2_HUMAN
AAAGELQEDSGLMALAK	AAAGELQEDSGLMALAK	MS	WHITE	FALSE	3	1	NO	sp|Q9BUP0|EFHD1_HUMAN
AAAGELQEDSGLMALAK	AAAGELQEDSGLMALAK	HD	GRAY	FALSE	3	1	NO	sp|Q9BUP0|EFHD1_HUMAN
AAAGELQEDSGLMALAK	AAAGELQEDSGLMALAK	MS	GRAY	FALSE	3	1	NO	sp|Q9BUP0|EFHD1_HUMAN
AAAGELQEDSGLMALAK	AAAGELQEDSGLMALAK	HD	WHITE	FALSE	3	1	NO	sp|Q9BUP0|EFHD1_HUMAN
AAAGGQGSAVAAEAEPGK	AAAGGQGSAVAAEAEPGK	HD	WHITE	FALSE	3	1	NO	sp|Q9GZT9|EGLN1_HUMAN
AAAGGQGSAVAAEAEPGK	AAAGGQGSAVAAEAEPGK	MS	WHITE	FALSE	3	1	NO	sp|Q9GZT9|EGLN1_HUMAN
AAAGGQGSAVAAEAEPGKEEPPAR	AAAGGQGSAVAAEAEPGKEEPPAR	MS	GRAY	FALSE	3	1	NO	sp|Q9GZT9|EGLN1_HUMAN
AAAGGQGSAVAAEAEPGKEEPPAR	AAAGGQGSAVAAEAEPGKEEPPAR	MS	WHITE	FALSE	3	1	NO	sp|Q9GZT9|EGLN1_HUMAN
AAAGGQGSAVAAEAEPGKEEPPAR	AAAGGQGSAVAAEAEPGKEEPPAR	HD	WHITE	FALSE	3	1	NO	sp|Q9GZT9|EGLN1_HUMAN
AAAGGQGSAVAAEAEPGKEEPPAR	AAAGGQGSAVAAEAEPGKEEPPAR	HD	GRAY	FALSE	3	1	NO	sp|Q9GZT9|EGLN1_HUMAN
AAAGGTASPGGGAR	AAAGGTASPGGGAR	MS	WHITE	FALSE	3	2	NO	sp|Q8TE49|OTU7A_HUMAN
AAAGGTASPGGGAR	AAAGGTASPGGGAR	MS	GRAY	FALSE	3	1	NO	sp|Q8TE49|OTU7A_HUMAN
AAAGGTASPGGGAR	AAAGGTASPGGGAR	HD	WHITE	FALSE	3	2	NO	sp|Q8TE49|OTU7A_HUMAN
AAAGLGGGDSGDGTAR	AAAGLGGGDSGDGTAR	MS	GRAY	FALSE	3	1	NO	sp|Q96T51|RUFY1_HUMAN
AAAGLGGGDSGDGTAR	AAAGLGGGDSGDGTAR	MS	WHITE	FALSE	3	1	NO	sp|Q96T51|RUFY1_HUMAN
AAAGPLPPISADTR	AAAGPLPPISADTR	HD	WHITE	FALSE	3	1	NO	sp|Q9Y6V0|PCLO_HUMAN
AAAGPLPPISADTR	AAAGPLPPISADTR	HD	GRAY	FALSE	3	1	NO	sp|Q9Y6V0|PCLO_HUMAN
AAAGPLPPISADTR	AAAGPLPPISADTR	MS	GRAY	FALSE	3	1	NO	sp|Q9Y6V0|PCLO_HUMAN
AAAGSAAGGFQR	AAAGSAAGGFQR	HD	GRAY	FALSE	3	1	NO	sp|Q8NFD5|ARI1B_HUMAN
AAAHGQWELQR	AAAHGQWELQR	MS	GRAY	FALSE	3	2	NO	sp|Q9NQR7|CC177_HUMAN
AAAHHYGAQCDKPNK	AAAHHYGAQC[+57.0]DKPNK	HD	GRAY	FALSE	3	4	NO	sp|P51970|NDUA8_HUMAN
AAAHHYGAQCDKPNK	AAAHHYGAQC[+57.0]DKPNK	MS	GRAY	FALSE	3	3	NO	sp|P51970|NDUA8_HUMAN
AAAHIHSSPGR	AAAHIHSSPGR	HD	GRAY	FALSE	1	1	NO	sp|Q5T011|SZT2_HUMAN
AAAHLQGLIQVASR	AAAHLQGLIQVASR	MS	WHITE	FALSE	3	1	NO	sp|Q9BR61|ACBD6_HUMAN
AAAHLQGLIQVASR	AAAHLQGLIQVASR	HD	WHITE	FALSE	3	1	NO	sp|Q9BR61|ACBD6_HUMAN
AAAHLQGLIQVASR	AAAHLQGLIQVASR	HD	GRAY	FALSE	3	1	NO	sp|Q9BR61|ACBD6_HUMAN
AAAHLQGLIQVASR	AAAHLQGLIQVASR	MS	GRAY	FALSE	3	1	NO	sp|Q9BR61|ACBD6_HUMAN
AAAIGIDLGTTYSCVGVFQHGK	AAAIGIDLGTTYSC[+57.0]VGVFQHGK	HD	GRAY	FALSE	3	4	NO	sp|P0DMV8|HS71A_HUMAN;sp|P0DMV9|HS71B_HUMAN
AAAIGIDLGTTYSCVGVFQHGK	AAAIGIDLGTTYSC[+57.0]VGVFQHGK	MS	GRAY	FALSE	3	4	NO	sp|P0DMV8|HS71A_HUMAN;sp|P0DMV9|HS71B_HUMAN
AAAIQTMSLDAER	AAAIQTMSLDAER	MS	GRAY	FALSE	1	1	NO	sp|O75326|SEM7A_HUMAN
AAALAAAVAQDPAASGAPSS	AAALAAAVAQDPAASGAPSS	HD	WHITE	FALSE	1	1	NO	sp|Q8TAE8|G45IP_HUMAN
AAALAAAVAQDPAASGAPSS	AAALAAAVAQDPAASGAPSS	MS	GRAY	FALSE	1	1	NO	sp|Q8TAE8|G45IP_HUMAN
AAALAHLDR	AAALAHLDR	HD	GRAY	FALSE	3	2	NO	sp|O75106|AOC2_HUMAN;sp|Q16853|AOC3_HUMAN
AAALATVNAWAEQTGMK	AAALATVNAWAEQTGMK	MS	GRAY	FALSE	2	1	NO	sp|Q14008|CKAP5_HUMAN
AAALATVNAWAEQTGMK	AAALATVN[+1.0]AWAEQTGMK	MS	GRAY	FALSE	1	1	NO	sp|Q14008|CKAP5_HUMAN
AAALCNACELSGK	AAALC[+57.0]NAC[+57.0]ELSGK	HD	GRAY	FALSE	3	1	NO	sp|Q7Z392|TPC11_HUMAN
AAALCNACELSGK	AAALC[+57.0]NAC[+57.0]ELSGK	MS	GRAY	FALSE	3	1	NO	sp|Q7Z392|TPC11_HUMAN
AAALEAMK	AAALEAMK	MS	WHITE	FALSE	3	1	NO	sp|P31948|STIP1_HUMAN
AAALEAMK	AAALEAM[+16.0]K	MS	GRAY	FALSE	2	1	NO	sp|P31948|STIP1_HUMAN
AAALEAMK	AAALEAM[+16.0]K	HD	GRAY	FALSE	2	1	NO	sp|P31948|STIP1_HUMAN
AAALEAMK	AAALEAMK	MS	GRAY	FALSE	3	1	NO	sp|P31948|STIP1_HUMAN
AAALEAMK	AAALEAMK	HD	GRAY	FALSE	3	1	NO	sp|P31948|STIP1_HUMAN
AAALEEHNAAMK	AAALEEHNAAMK	HD	GRAY	FALSE	1	1	NO	sp|Q92574|TSC1_HUMAN
AAALEFLNR	AAALEFLNR	HD	WHITE	FALSE	3	1	NO	sp|P31948|STIP1_HUMAN
AAALEFLNR	AAALEFLNR	MS	WHITE	FALSE	3	2	NO	sp|P31948|STIP1_HUMAN
AAALEFLNR	AAALEFLNR	MS	GRAY	FALSE	3	2	NO	sp|P31948|STIP1_HUMAN
AAALEFLNR	AAALEFLNR	HD	GRAY	FALSE	3	2	NO	sp|P31948|STIP1_HUMAN
AAALEFLNRFEEAK	AAALEFLNRFEEAK	HD	WHITE	FALSE	3	3	NO	sp|P31948|STIP1_HUMAN
AAALEFLNRFEEAK	AAALEFLNRFEEAK	HD	GRAY	FALSE	3	2	NO	sp|P31948|STIP1_HUMAN
AAALEFLNRFEEAK	AAALEFLNRFEEAK	MS	GRAY	FALSE	3	3	NO	sp|P31948|STIP1_HUMAN
AAALEFLNRFEEAK	AAALEFLNRFEEAK	MS	WHITE	FALSE	3	3	NO	sp|P31948|STIP1_HUMAN
AAALEFLNRFEEAKR	AAALEFLNRFEEAKR	HD	WHITE	FALSE	2	2	NO	sp|P31948|STIP1_HUMAN
AAALFR	AAALFR	MS	GRAY	FALSE	2	1	NO	sp|Q8N6T3|ARFG1_HUMAN
AAALFR	AAALFR	HD	GRAY	FALSE	2	1	NO	sp|Q8N6T3|ARFG1_HUMAN
AAALLLQNDNNADVESK	AAALLLQNDNNADVESK	HD	WHITE	FALSE	3	4	NO	sp|Q12955|ANK3_HUMAN
AAALLLQNDNNADVESK	AAALLLQN[+1.0]DNNADVESK	HD	GRAY	FALSE	3	3	NO	sp|Q12955|ANK3_HUMAN
AAALLLQNDNNADVESK	AAALLLQN[+1.0]DNNADVESK	MS	GRAY	FALSE	3	1	NO	sp|Q12955|ANK3_HUMAN
AAALLLQNDNNADVESK	AAALLLQNDNNADVESK	MS	WHITE	FALSE	3	3	NO	sp|Q12955|ANK3_HUMAN
AAALLLQNDNNADVESK	AAALLLQNDNNADVESK	HD	GRAY	FALSE	3	1	NO	sp|Q12955|ANK3_HUMAN
AAALLLQNDNNADVESK	AAALLLQNDNNADVESK	MS	GRAY	FALSE	3	1	NO	sp|Q12955|ANK3_HUMAN
AAALQPLPATHAALYHGMALALLSR	AAALQPLPATHAALYHGMALALLSR	MS	GRAY	FALSE	3	1	NO	sp|Q9BWH6|RPAP1_HUMAN
AAALQR	AAALQR	HD	WHITE	FALSE	2	1	NO	sp|Q9Y4F9|FA65B_HUMAN
AAALQYPSPSAAQDMVER	AAALQYPSPSAAQDMVER	MS	GRAY	FALSE	1	1	NO	sp|P56945|BCAR1_HUMAN
AAALQYPSPSAAQDMVER	AAALQYPSPSAAQDMVER	HD	GRAY	FALSE	1	1	NO	sp|P56945|BCAR1_HUMAN
AAALRAEITDAEGLGLK	AAALRAEITDAEGLGLK	HD	GRAY	FALSE	3	2	NO	sp|Q14203|DCTN1_HUMAN
AAALRNPGK	AAALRNPGK	HD	GRAY	FALSE	3	2	NO	sp|Q96KG9|NTKL_HUMAN
AAALSFVSLVDGYFR	AAALSFVSLVDGYFR	HD	WHITE	FALSE	3	1	NO	sp|P29597|TYK2_HUMAN
AAALSLSTLASPK	AAALSLSTLASPK	MS	GRAY	FALSE	1	1	NO	sp|P98172|EFNB1_HUMAN
AAALSLSTLASPK	AAALSLSTLASPK	HD	GRAY	FALSE	3	1	NO	sp|P98172|EFNB1_HUMAN
AAALVLQTIWGYK	AAALVLQTIWGYK	MS	WHITE	FALSE	3	1	NO	sp|O60716|CTND1_HUMAN
AAALVLQTIWGYK	AAALVLQTIWGYK	HD	WHITE	FALSE	3	1	NO	sp|O60716|CTND1_HUMAN
AAALVLQTIWGYK	AAALVLQTIWGYK	MS	GRAY	FALSE	3	1	NO	sp|O60716|CTND1_HUMAN
AAALVLQTIWGYK	AAALVLQTIWGYK	HD	GRAY	FALSE	3	1	NO	sp|O60716|CTND1_HUMAN
AAAMAAAAAETSQR	AAAMAAAAAETSQR	HD	GRAY	FALSE	3	1	NO	sp|Q9NV92|NFIP2_HUMAN
AAAMAAAAAETSQR	AAAMAAAAAETSQR	MS	GRAY	FALSE	3	1	NO	sp|Q9NV92|NFIP2_HUMAN
AAAMANNLQK	AAAM[+16.0]ANNLQK	MS	WHITE	FALSE	3	1	NO	sp|Q14498|RBM39_HUMAN
AAAMANNLQK	AAAMANNLQK	HD	GRAY	FALSE	3	1	NO	sp|Q14498|RBM39_HUMAN
AAAMANNLQK	AAAM[+16.0]ANNLQK	HD	WHITE	FALSE	3	1	NO	sp|Q14498|RBM39_HUMAN
AAAMTPPEEELK	AAAMTPPEEELK	MS	GRAY	FALSE	3	1	NO	sp|Q15042|RB3GP_HUMAN
AAANEQLTR	AAAN[+1.0]EQLTR	HD	GRAY	FALSE	3	3	NO	sp|Q9NX63|MIC19_HUMAN
AAANEQLTR	AAAN[+1.0]EQLTR	MS	GRAY	FALSE	3	2	NO	sp|Q9NX63|MIC19_HUMAN
AAANEQLTR	AAANEQLTR	HD	WHITE	FALSE	3	1	NO	sp|Q9NX63|MIC19_HUMAN
AAANEQLTR	AAANEQLTR	HD	GRAY	FALSE	3	1	NO	sp|Q9NX63|MIC19_HUMAN
AAANEQLTR	AAANEQLTR	MS	GRAY	FALSE	3	1	NO	sp|Q9NX63|MIC19_HUMAN
AAANEQLTR	AAAN[+1.0]EQLTR	MS	WHITE	FALSE	3	1	NO	sp|Q9NX63|MIC19_HUMAN
AAANEQLTR	AAAN[+1.0]EQLTR	HD	WHITE	FALSE	3	1	NO	sp|Q9NX63|MIC19_HUMAN
AAANFSDR	AAANFSDR	HD	WHITE	FALSE	3	1	NO	sp|A5YKK6|CNOT1_HUMAN
AAANIIR	AAANIIR	MS	GRAY	FALSE	2	1	NO	sp|Q13972|RGRF1_HUMAN
AAANIIR	AAANIIR	HD	WHITE	FALSE	2	1	NO	sp|Q13972|RGRF1_HUMAN
AAANILR	AAANILR	MS	GRAY	FALSE	2	1	NO	sp|O14827|RGRF2_HUMAN
AAANILR	AAANILR	HD	WHITE	FALSE	2	1	NO	sp|O14827|RGRF2_HUMAN
AAAPAPEEEMDECEQALAAEPK	AAAPAPEEEMDEC[+57.0]EQALAAEPK	MS	GRAY	FALSE	3	1	NO	sp|P26641|EF1G_HUMAN
AAAPAPEEEMDECEQALAAEPK	AAAPAPEEEMDEC[+57.0]EQALAAEPK	HD	GRAY	FALSE	3	2	NO	sp|P26641|EF1G_HUMAN
AAAPDRTNPLNITLPFSFIDYYK	AAAPDRTNPLNITLPFSFIDYYK	MS	WHITE	FALSE	3	3	NO	sp|O43301|HS12A_HUMAN
AAAPDRTNPLNITLPFSFIDYYK	AAAPDRTNPLNITLPFSFIDYYK	HD	GRAY	FALSE	3	1	NO	sp|O43301|HS12A_HUMAN
AAAPDRTNPLNITLPFSFIDYYK	AAAPDRTNPLNITLPFSFIDYYK	HD	WHITE	FALSE	3	4	NO	sp|O43301|HS12A_HUMAN
AAAPDRTNPLNITLPFSFIDYYKK	AAAPDRTNPLNITLPFSFIDYYKK	HD	WHITE	FALSE	2	1	NO	sp|O43301|HS12A_HUMAN
AAAPDRTNPLNITLPFSFIDYYKK	AAAPDRTNPLNITLPFSFIDYYKK	MS	WHITE	FALSE	2	1	NO	sp|O43301|HS12A_HUMAN
AAAPDVAPAPGPAPR	AAAPDVAPAPGPAPR	HD	GRAY	FALSE	1	1	NO	sp|Q96D96|HVCN1_HUMAN
AAAPDVAPAPGPAPR	AAAPDVAPAPGPAPR	MS	GRAY	FALSE	3	1	NO	sp|Q96D96|HVCN1_HUMAN
AAAPDVAPAPGPAPR	AAAPDVAPAPGPAPR	MS	WHITE	FALSE	3	1	NO	sp|Q96D96|HVCN1_HUMAN
AAAPGTAVLLVTANVGSLFDDPENLQK	AAAPGTAVLLVTANVGSLFDDPENLQK	HD	WHITE	FALSE	3	2	NO	sp|Q14642|I5P1_HUMAN
AAAPGTAVLLVTANVGSLFDDPENLQK	AAAPGTAVLLVTANVGSLFDDPENLQK	HD	GRAY	FALSE	3	2	NO	sp|Q14642|I5P1_HUMAN
AAAPGTAVLLVTANVGSLFDDPENLQK	AAAPGTAVLLVTANVGSLFDDPENLQK	MS	GRAY	FALSE	3	3	NO	sp|Q14642|I5P1_HUMAN
AAAPLFTGFLVLHSEPR	AAAPLFTGFLVLHSEPR	MS	GRAY	FALSE	3	1	NO	sp|Q8NDA8|MROH1_HUMAN
AAAPLFTGFLVLHSEPR	AAAPLFTGFLVLHSEPR	MS	WHITE	FALSE	3	1	NO	sp|Q8NDA8|MROH1_HUMAN
AAAPLFTGFLVLHSEPR	AAAPLFTGFLVLHSEPR	HD	GRAY	FALSE	3	1	NO	sp|Q8NDA8|MROH1_HUMAN
AAAPLFTGFLVLHSEPR	AAAPLFTGFLVLHSEPR	HD	WHITE	FALSE	3	1	NO	sp|Q8NDA8|MROH1_HUMAN
AAAPQAWAGPMEEPPQAQAPPR	AAAPQAWAGPMEEPPQAQAPPR	HD	GRAY	FALSE	3	2	NO	sp|Q16643|DREB_HUMAN
AAAPQAWAGPMEEPPQAQAPPR	AAAPQAWAGPMEEPPQAQAPPR	MS	GRAY	FALSE	3	2	NO	sp|Q16643|DREB_HUMAN
AAAPRPPVSAASGRPQDDTDSSR	AAAPRPPVSAASGRPQDDTDSSR	MS	WHITE	FALSE	3	2	NO	sp|Q8TF74|WIPF2_HUMAN
AAAPRPPVSAASGRPQDDTDSSR	AAAPRPPVSAASGRPQDDTDSSR	HD	GRAY	FALSE	1	2	NO	sp|Q8TF74|WIPF2_HUMAN
AAAPRPPVSAASGRPQDDTDSSR	AAAPRPPVSAASGRPQDDTDSSR	HD	WHITE	FALSE	3	1	NO	sp|Q8TF74|WIPF2_HUMAN
AAAPRPPVSAASGRPQDDTDSSR	AAAPRPPVSAASGRPQ[+1.0]DDTDSSR	HD	GRAY	FALSE	1	1	NO	sp|Q8TF74|WIPF2_HUMAN
AAAPRPPVSAASGRPQDDTDSSR	AAAPRPPVSAASGRPQDDTDSSR	MS	GRAY	FALSE	1	2	NO	sp|Q8TF74|WIPF2_HUMAN
AAAPSPDRR	AAAPSPDRR	HD	GRAY	FALSE	1	1	NO	sp|Q9UL51|HCN2_HUMAN
AAAQETVR	AAAQETVR	HD	WHITE	FALSE	3	1	NO	sp|Q92506|DHB8_HUMAN
AAAQETVR	AAAQETVR	HD	GRAY	FALSE	3	1	NO	sp|Q92506|DHB8_HUMAN
AAAQETVR	AAAQETVR	MS	WHITE	FALSE	3	1	NO	sp|Q92506|DHB8_HUMAN
AAAQLLQSQAQQSGAQQTK	AAAQLLQSQAQQSGAQQTK	MS	WHITE	FALSE	3	5	NO	sp|Q9NVA2|SEP11_HUMAN
AAAQLLQSQAQQSGAQQTK	AAAQLLQSQAQQSGAQQTK	MS	GRAY	FALSE	3	5	NO	sp|Q9NVA2|SEP11_HUMAN
AAAQLLQSQAQQSGAQQTK	AAAQLLQSQAQQSGAQQTK	HD	GRAY	FALSE	3	6	NO	sp|Q9NVA2|SEP11_HUMAN
AAAQLLQSQAQQSGAQQTK	AAAQLLQSQAQQSGAQQTK	HD	WHITE	FALSE	3	4	NO	sp|Q9NVA2|SEP11_HUMAN
AAAQLLQSQAQQSGAQQTKK	AAAQLLQSQAQQSGAQQTKK	MS	WHITE	FALSE	3	2	NO	sp|Q9NVA2|SEP11_HUMAN
AAAQLLQSQAQQSGAQQTKK	AAAQLLQSQAQQSGAQQTKK	HD	WHITE	FALSE	3	2	NO	sp|Q9NVA2|SEP11_HUMAN
AAAQLLQSQAQQSGAQQTKK	AAAQLLQSQAQQSGAQQTKK	HD	GRAY	FALSE	3	3	NO	sp|Q9NVA2|SEP11_HUMAN
AAAQVLNTLWQYR	AAAQVLNTLWQYR	MS	GRAY	FALSE	3	1	NO	sp|Q99569|PKP4_HUMAN
AAAQVLNTLWQYR	AAAQVLNTLWQYR	HD	WHITE	FALSE	3	1	NO	sp|Q99569|PKP4_HUMAN
AAAQYYLGNFR	AAAQYYLGNFR	MS	WHITE	FALSE	3	1	NO	sp|O95801|TTC4_HUMAN
AAARDVTLENRLQNMEVTDA	AAARDVTLENRLQNMEVTDA	MS	WHITE	FALSE	1	1	NO	sp|P49591|SYSC_HUMAN
AAARPLLTDLYQATMALGYWR	AAARPLLTDLYQATMALGYWR	HD	GRAY	FALSE	3	1	NO	sp|Q6XQN6|PNCB_HUMAN
AAASAPPEEAESAQASLAPKPQEDELDSWDLEK	AAASAPPEEAESAQASLAPKPQEDELDSWDLEK	HD	GRAY	FALSE	3	3	NO	sp|Q9Y426|CU025_HUMAN
AAASGNENIQPPPLAYK	AAASGNENIQPPPLAYK	MS	GRAY	FALSE	3	2	NO	sp|Q9H2M9|RBGPR_HUMAN
AAASGNENIQPPPLAYK	AAASGNENIQPPPLAYK	MS	WHITE	FALSE	3	1	NO	sp|Q9H2M9|RBGPR_HUMAN
AAASGNENIQPPPLAYK	AAASGNENIQPPPLAYK	HD	WHITE	FALSE	3	1	NO	sp|Q9H2M9|RBGPR_HUMAN
AAASGNENIQPPPLAYK	AAASGNENIQPPPLAYK	HD	GRAY	FALSE	3	1	NO	sp|Q9H2M9|RBGPR_HUMAN
AAASLAAVSGTAAASLGSAQPTDLGAHK	AAASLAAVSGTAAASLGSAQPTDLGAHK	HD	WHITE	FALSE	3	1	NO	sp|Q7Z5L9|I2BP2_HUMAN
AAASLAWVLR	AAASLAWVLR	HD	GRAY	FALSE	3	1	NO	sp|Q9P1Y5|CAMP3_HUMAN
AAASLDTAALSATDMALALNR	AAASLDTAALSATDMALALNR	MS	GRAY	FALSE	3	2	NO	sp|Q92736|RYR2_HUMAN
AAASLVSREESK	AAASLVSREESK	HD	GRAY	FALSE	3	1	NO	sp|Q6GYQ0|RGPA1_HUMAN
AAASTDYYK	AAASTDYYK	MS	GRAY	FALSE	3	1	NO	sp|P08559|ODPA_HUMAN
AAASTDYYK	AAASTDYYK	HD	GRAY	FALSE	3	1	NO	sp|P08559|ODPA_HUMAN
AAASTDYYK	AAASTDYYK	HD	WHITE	FALSE	3	1	NO	sp|P08559|ODPA_HUMAN
AAASTDYYKR	AAASTDYYKR	HD	WHITE	FALSE	3	1	NO	sp|P08559|ODPA_HUMAN
AAATAEEPDPK	AAATAEEPDPK	MS	WHITE	FALSE	3	2	NO	sp|Q99733|NP1L4_HUMAN
AAATAEEPDPK	AAATAEEPDPK	HD	WHITE	FALSE	3	2	NO	sp|Q99733|NP1L4_HUMAN
AAATAEEPDPK	AAATAEEPDPK	HD	GRAY	FALSE	3	2	NO	sp|Q99733|NP1L4_HUMAN
AAATAEEPDPK	AAATAEEPDPK	MS	GRAY	FALSE	3	2	NO	sp|Q99733|NP1L4_HUMAN
AAATAGGQGGAAR	AAATAGGQGGAAR	MS	WHITE	FALSE	3	1	NO	sp|P50607|TUB_HUMAN
AAATAGGQGGAAR	AAATAGGQ[+1.0]GGAAR	HD	GRAY	FALSE	1	1	NO	sp|P50607|TUB_HUMAN
AAATGLPEGPAVPVPSR	AAATGLPEGPAVPVPSR	HD	WHITE	FALSE	3	1	NO	sp|Q8N1S5|S39AB_HUMAN
AAATGLPEGPAVPVPSR	AAATGLPEGPAVPVPSR	MS	GRAY	FALSE	3	1	NO	sp|Q8N1S5|S39AB_HUMAN
AAATLMSER	AAATLMSER	MS	GRAY	FALSE	3	1	NO	sp|P02730|B3AT_HUMAN
AAATLMSER	AAATLMSER	HD	GRAY	FALSE	3	1	NO	sp|P02730|B3AT_HUMAN
AAATLR	AAATLR	HD	WHITE	FALSE	1	4	NO	REV_sp|O60504|VINEX_HUMAN;sp|Q13106|ZN154_HUMAN;sp|Q6PK81|ZN773_HUMAN
AAATLR	AAATLR	MS	WHITE	FALSE	1	1	NO	REV_sp|O60504|VINEX_HUMAN;sp|Q13106|ZN154_HUMAN;sp|Q6PK81|ZN773_HUMAN
AAATMATPLPGR	AAATMATPLPGR	HD	WHITE	FALSE	3	1	NO	sp|Q03252|LMNB2_HUMAN
AAATPEPAMAQPDSTAPEGATGQAPPSSK	AAATPEPAMAQPDSTAPEGATGQAPPSSK	HD	WHITE	FALSE	3	4	NO	sp|Q8NCB2|CAMKV_HUMAN
AAATPEPAMAQPDSTAPEGATGQAPPSSK	AAATPEPAMAQPDSTAPEGATGQAPPSSK	MS	WHITE	FALSE	3	2	NO	sp|Q8NCB2|CAMKV_HUMAN
AAATPEPAMAQPDSTAPEGATGQAPPSSK	AAATPEPAMAQPDSTAPEGATGQAPPSSK	HD	GRAY	FALSE	3	5	NO	sp|Q8NCB2|CAMKV_HUMAN
AAATPEPAMAQPDSTAPEGATGQAPPSSK	AAATPEPAMAQPDSTAPEGATGQAPPSSK	MS	GRAY	FALSE	3	5	NO	sp|Q8NCB2|CAMKV_HUMAN
AAATPEPAMAQPDSTAPEGATGQAPPSSK	AAATPEPAM[+16.0]AQPDSTAPEGATGQAPPSSK	HD	GRAY	FALSE	3	2	NO	sp|Q8NCB2|CAMKV_HUMAN
AAATPEPAMAQPDSTAPEGATGQAPPSSK	AAATPEPAM[+16.0]AQPDSTAPEGATGQAPPSSK	MS	GRAY	FALSE	3	4	NO	sp|Q8NCB2|CAMKV_HUMAN
AAATPEPAMAQPDSTAPEGATGQAPPSSK	AAATPEPAM[+16.0]AQPDSTAPEGATGQAPPSSK	HD	WHITE	FALSE	3	2	NO	sp|Q8NCB2|CAMKV_HUMAN
AAATPEPAMAQPDSTAPEGATGQAPPSSK	AAATPEPAM[+16.0]AQPDSTAPEGATGQAPPSSK	MS	WHITE	FALSE	1	1	NO	sp|Q8NCB2|CAMKV_HUMAN
AAATPEPAMAQPDSTAPEGATGQAPPSSKGEEAAGYAQESQR	AAATPEPAMAQPDSTAPEGATGQ[+1.0]APPSSKGEEAAGYAQESQR	MS	GRAY	FALSE	1	1	NO	sp|Q8NCB2|CAMKV_HUMAN
AAATPEPAMAQPDSTAPEGATGQAPPSSKGEEAAGYAQESQREEAS	AAATPEPAMAQPDSTAPEGATGQ[+1.0]APPSSKGEEAAGYAQESQREEAS	HD	GRAY	FALSE	1	1	NO	sp|Q8NCB2|CAMKV_HUMAN
AAATPEPAMAQPDSTAPEGATGQAPPSSKGEEAAGYAQESQREEAS	AAATPEPAMAQPDSTAPEGATGQAPPSSKGEEAAGYAQESQREEAS	MS	GRAY	FALSE	1	1	NO	sp|Q8NCB2|CAMKV_HUMAN
AAATPESQEPQAK	AAATPESQEPQAK	MS	WHITE	FALSE	3	2	NO	sp|P49006|MRP_HUMAN
AAATPESQEPQAK	AAATPESQEPQAK	HD	GRAY	FALSE	3	4	NO	sp|P49006|MRP_HUMAN
AAATPESQEPQAK	AAATPESQEPQAK	HD	WHITE	FALSE	3	2	NO	sp|P49006|MRP_HUMAN
AAATPESQEPQAK	AAATPESQEPQAK	MS	GRAY	FALSE	3	3	NO	sp|P49006|MRP_HUMAN
AAATQPDAK	AAATQPDAK	MS	GRAY	FALSE	2	1	NO	sp|Q7KZF4|SND1_HUMAN
AAATQPDAKDTPDEPWAFPAR	AAATQPDAKDTPDEPWAFPAR	HD	GRAY	FALSE	3	1	NO	sp|Q7KZF4|SND1_HUMAN
AAATTSQPVLTSQQIETIFFK	AAATTSQPVLTSQQIETIFFK	MS	GRAY	FALSE	3	2	NO	sp|P11274|BCR_HUMAN
AAATTSQPVLTSQQIETIFFK	AAATTSQPVLTSQQIETIFFK	MS	WHITE	FALSE	3	2	NO	sp|P11274|BCR_HUMAN
AAATTSQPVLTSQQIETIFFK	AAATTSQPVLTSQQIETIFFK	HD	GRAY	FALSE	3	2	NO	sp|P11274|BCR_HUMAN
AAATTSQPVLTSQQIETIFFK	AAATTSQPVLTSQQIETIFFK	HD	WHITE	FALSE	3	2	NO	sp|P11274|BCR_HUMAN
AAATTSQPVLTSQQIETIFFKVPELYEIHK	AAATTSQPVLTSQQIETIFFKVPELYEIHK	HD	WHITE	FALSE	1	1	NO	sp|P11274|BCR_HUMAN
AAAVDFTAR	AAAVDFTAR	MS	GRAY	FALSE	3	1	NO	sp|Q12955|ANK3_HUMAN
AAAVDFTAR	AAAVDFTAR	MS	WHITE	FALSE	3	1	NO	sp|Q12955|ANK3_HUMAN
AAAVDFTAR	AAAVDFTAR	HD	WHITE	FALSE	3	2	NO	sp|Q12955|ANK3_HUMAN
AAAVDFTAR	AAAVDFTAR	HD	GRAY	FALSE	3	1	NO	sp|Q12955|ANK3_HUMAN
AAAVDFTARNDITPLHVASK	AAAVDFTARNDITPLHVASK	HD	GRAY	FALSE	3	1	NO	sp|Q12955|ANK3_HUMAN
AAAVDFTARNDITPLHVASK	AAAVDFTARNDITPLHVASK	MS	WHITE	FALSE	1	1	NO	sp|Q12955|ANK3_HUMAN
AAAVDPTPAAPAR	AAAVDPTPAAPAR	HD	WHITE	FALSE	3	1	NO	sp|Q5SQI0|ATAT_HUMAN
AAAVDPTPAAPAR	AAAVDPTPAAPAR	MS	WHITE	FALSE	3	1	NO	sp|Q5SQI0|ATAT_HUMAN
AAAVHTAIR	AAAVHTAIR	HD	GRAY	FALSE	3	1	NO	sp|Q8IYI6|EXOC8_HUMAN
AAAVHTAIR	AAAVHTAIR	HD	WHITE	FALSE	3	1	NO	sp|Q8IYI6|EXOC8_HUMAN
AAAVHTAIR	AAAVHTAIR	MS	GRAY	FALSE	3	1	NO	sp|Q8IYI6|EXOC8_HUMAN
AAAVLGMDK	AAAVLGMDK	MS	GRAY	FALSE	3	1	NO	sp|P42858|HD_HUMAN
AAAVLGMDK	AAAVLGMDK	HD	GRAY	FALSE	3	1	NO	sp|P42858|HD_HUMAN
AAAVLGNLIFGSLVSITK	AAAVLGNLIFGSLVSITK	MS	GRAY	FALSE	1	1	NO	sp|Q496J9|SV2C_HUMAN
AAAVLPVLDLAQR	AAAVLPVLDLAQR	HD	WHITE	FALSE	3	3	NO	sp|P19404|NDUV2_HUMAN
AAAVLPVLDLAQR	AAAVLPVLDLAQR	MS	WHITE	FALSE	3	3	NO	sp|P19404|NDUV2_HUMAN
AAAVLPVLDLAQR	AAAVLPVLDLAQR	MS	GRAY	FALSE	3	4	NO	sp|P19404|NDUV2_HUMAN
AAAVLPVLDLAQR	AAAVLPVLDLAQR	HD	GRAY	FALSE	3	3	NO	sp|P19404|NDUV2_HUMAN
AAAVLPVLDLAQRQNGWLPISAMNK	AAAVLPVLDLAQRQN[+1.0]GWLPISAM[+16.0]NK	HD	GRAY	FALSE	3	2	NO	sp|P19404|NDUV2_HUMAN
AAAVLPVLDLAQRQNGWLPISAMNK	AAAVLPVLDLAQRQNGWLPISAM[+16.0]NK	MS	WHITE	FALSE	1	1	NO	sp|P19404|NDUV2_HUMAN
AAAVLPVLDLAQRQNGWLPISAMNK	AAAVLPVLDLAQRQNGWLPISAMNK	MS	WHITE	FALSE	1	1	NO	sp|P19404|NDUV2_HUMAN
AAAVLPVLDLAQRQNGWLPISAMNK	AAAVLPVLDLAQRQN[+1.0]GWLPISAMNK	HD	GRAY	FALSE	3	3	NO	sp|P19404|NDUV2_HUMAN
AAAVPVEFQEHHLSEVQNMASEEK	AAAVPVEFQEHHLSEVQN[+1.0]M[+16.0]ASEEK	HD	WHITE	FALSE	3	4	NO	sp|O43837|IDH3B_HUMAN
AAAVPVEFQEHHLSEVQNMASEEK	AAAVPVEFQEHHLSEVQNM[+16.0]ASEEK	MS	GRAY	FALSE	3	3	NO	sp|O43837|IDH3B_HUMAN
AAAVPVEFQEHHLSEVQNMASEEK	AAAVPVEFQEHHLSEVQN[+1.0]M[+16.0]ASEEK	MS	GRAY	FALSE	3	2	NO	sp|O43837|IDH3B_HUMAN
AAAVPVEFQEHHLSEVQNMASEEK	AAAVPVEFQEHHLSEVQN[+1.0]MASEEK	HD	WHITE	FALSE	2	2	NO	sp|O43837|IDH3B_HUMAN
AAAVPVEFQEHHLSEVQNMASEEK	AAAVPVEFQEHHLSEVQNM[+16.0]ASEEK	MS	WHITE	FALSE	3	5	NO	sp|O43837|IDH3B_HUMAN
AAAVPVEFQEHHLSEVQNMASEEK	AAAVPVEFQEHHLSEVQN[+1.0]MASEEK	HD	GRAY	FALSE	3	7	NO	sp|O43837|IDH3B_HUMAN
AAAVPVEFQEHHLSEVQNMASEEK	AAAVPVEFQEHHLSEVQN[+1.0]M[+16.0]ASEEK	HD	GRAY	FALSE	3	3	NO	sp|O43837|IDH3B_HUMAN
AAAVPVEFQEHHLSEVQNMASEEK	AAAVPVEFQEHHLSEVQ[+1.0]NMASEEK	HD	GRAY	FALSE	1	2	NO	sp|O43837|IDH3B_HUMAN
AAAVPVEFQEHHLSEVQNMASEEK	AAAVPVEFQEHHLSEVQN[+1.0]M[+16.0]ASEEK	MS	WHITE	FALSE	1	2	NO	sp|O43837|IDH3B_HUMAN
AAAVPVEFQEHHLSEVQNMASEEK	AAAVPVEFQEHHLSEVQNMASEEK	MS	GRAY	FALSE	3	5	NO	sp|O43837|IDH3B_HUMAN
AAAVPVEFQEHHLSEVQNMASEEK	AAAVPVEFQEHHLSEVQNMASEEK	HD	GRAY	FALSE	3	4	NO	sp|O43837|IDH3B_HUMAN
AAAVPVEFQEHHLSEVQNMASEEK	AAAVPVEFQEHHLSEVQNM[+16.0]ASEEK	HD	WHITE	FALSE	3	4	NO	sp|O43837|IDH3B_HUMAN
AAAVPVEFQEHHLSEVQNMASEEK	AAAVPVEFQEHHLSEVQNM[+16.0]ASEEK	HD	GRAY	FALSE	3	3	NO	sp|O43837|IDH3B_HUMAN
AAAVPVEFQEHHLSEVQNMASEEK	AAAVPVEFQEHHLSEVQ[+1.0]NMASEEK	MS	WHITE	FALSE	1	1	NO	sp|O43837|IDH3B_HUMAN
AAAVPVEFQEHHLSEVQNMASEEK	AAAVPVEFQEHHLSEVQNMASEEK	MS	WHITE	FALSE	3	3	NO	sp|O43837|IDH3B_HUMAN
AAAVPVEFQEHHLSEVQNMASEEK	AAAVPVEFQEHHLSEVQ[+1.0]NMASEEK	HD	WHITE	FALSE	1	2	NO	sp|O43837|IDH3B_HUMAN
AAAVPVEFQEHHLSEVQNMASEEK	AAAVPVEFQEHHLSEVQNMASEEK	HD	WHITE	FALSE	3	2	NO	sp|O43837|IDH3B_HUMAN
AAAVPVEFQEHHLSEVQNMASEEK	AAAVPVEFQEHHLSEVQ[+1.0]NMASEEK	MS	GRAY	FALSE	2	1	NO	sp|O43837|IDH3B_HUMAN
AAAVPVEFQEHHLSEVQNMASEEK	AAAVPVEFQEHHLSEVQN[+1.0]MASEEK	MS	GRAY	FALSE	3	3	NO	sp|O43837|IDH3B_HUMAN
AAAVPVEFQEHHLSEVQNMASEEK	AAAVPVEFQEHHLSEVQN[+1.0]MASEEK	MS	WHITE	FALSE	2	1	NO	sp|O43837|IDH3B_HUMAN
AAAVPVEFQEHHLSEVQNMASEEK	AAAVPVEFQ[+1.0]EHHLSEVQN[+1.0]MASEEK	HD	GRAY	FALSE	1	2	NO	sp|O43837|IDH3B_HUMAN
AAAVSLENVLLDVK	AAAVSLENVLLDVK	HD	WHITE	FALSE	3	8	NO	sp|Q8IVF7|FMNL3_HUMAN;sp|Q96PY5|FMNL2_HUMAN
AAAVSLENVLLDVK	AAAVSLENVLLDVK	MS	WHITE	FALSE	3	2	NO	sp|Q8IVF7|FMNL3_HUMAN;sp|Q96PY5|FMNL2_HUMAN
AAAVSLENVLLDVK	AAAVSLENVLLDVK	MS	GRAY	FALSE	3	4	NO	sp|Q8IVF7|FMNL3_HUMAN;sp|Q96PY5|FMNL2_HUMAN
AAAVSLENVLLDVK	AAAVSLENVLLDVK	HD	GRAY	FALSE	3	2	NO	sp|Q8IVF7|FMNL3_HUMAN;sp|Q96PY5|FMNL2_HUMAN
AAAVSSGFDGAIQLVSLGGR	AAAVSSGFDGAIQLVSLGGR	HD	WHITE	FALSE	3	1	NO	sp|O00468|AGRIN_HUMAN
AAAVSSGFDGAIQLVSLGGR	AAAVSSGFDGAIQLVSLGGR	MS	WHITE	FALSE	3	1	NO	sp|O00468|AGRIN_HUMAN
AAAVSSGFDGAIQLVSLGGR	AAAVSSGFDGAIQLVSLGGR	MS	GRAY	FALSE	3	3	NO	sp|O00468|AGRIN_HUMAN
AAAVSSGFDGAIQLVSLGGR	AAAVSSGFDGAIQLVSLGGR	HD	GRAY	FALSE	3	2	NO	sp|O00468|AGRIN_HUMAN
AAAVTLK	AAAVTLK	MS	WHITE	FALSE	3	1	NO	sp|O00330|ODPX_HUMAN
AAAVTLK	AAAVTLK	HD	GRAY	FALSE	2	1	NO	sp|O00330|ODPX_HUMAN
AAAVTLK	AAAVTLK	HD	WHITE	FALSE	3	1	NO	sp|O00330|ODPX_HUMAN
AAAVTLK	AAAVTLK	MS	GRAY	FALSE	2	1	NO	sp|O00330|ODPX_HUMAN
AAAYGVR	AAAYGVR	MS	WHITE	FALSE	3	1	NO	sp|Q05469|LIPS_HUMAN
AAAYLSEAMK	AAAYLSEAMK	HD	WHITE	FALSE	3	1	NO	sp|Q96F24|NRBF2_HUMAN
AAAYNLVQHGITNLCVIGGDGSLTGANIFR	AAAYNLVQHGITNLC[+57.0]VIGGDGSLTGANIFR	MS	GRAY	FALSE	3	1	NO	sp|P17858|PFKAL_HUMAN
AAAYNLVQHGITNLCVIGGDGSLTGANIFR	AAAYNLVQHGITNLC[+57.0]VIGGDGSLTGANIFR	HD	GRAY	FALSE	3	1	NO	sp|P17858|PFKAL_HUMAN
AACACDQKPCSCSK	AAC[+57.0]AC[+57.0]DQKPC[+57.0]SC[+57.0]SK	MS	GRAY	FALSE	3	1	NO	sp|Q05329|DCE2_HUMAN
AACACDQKPCSCSK	AAC[+57.0]AC[+57.0]DQKPC[+57.0]SC[+57.0]SK	HD	GRAY	FALSE	3	1	NO	sp|Q05329|DCE2_HUMAN
AACCLAGAR	AAC[+57.0]C[+57.0]LAGAR	HD	GRAY	FALSE	3	1	NO	sp|O95336|6PGL_HUMAN
AACCLAGAR	AAC[+57.0]C[+57.0]LAGAR	MS	GRAY	FALSE	3	2	NO	sp|O95336|6PGL_HUMAN
AACDLVR	AAC[+57.0]DLVR	MS	GRAY	FALSE	1	1	NO	sp|P55060|XPO2_HUMAN
AACLCFR	AAC[+57.0]LC[+57.0]FR	HD	GRAY	FALSE	3	4	NO	sp|O95989|NUDT3_HUMAN;sp|Q8NFP7|NUD10_HUMAN;sp|Q96G61|NUD11_HUMAN;sp|Q9NZJ9|NUDT4_HUMAN
AACLCFR	AAC[+57.0]LC[+57.0]FR	MS	GRAY	FALSE	3	4	NO	sp|O95989|NUDT3_HUMAN;sp|Q8NFP7|NUD10_HUMAN;sp|Q96G61|NUD11_HUMAN;sp|Q9NZJ9|NUDT4_HUMAN
AACLLPK	AAC[+57.0]LLPK	MS	GRAY	FALSE	3	2	NO	sp|P02768|ALBU_HUMAN;zz|ZZ_FGCZCont0097|
AACNLLQR	AAC[+57.0]NLLQR	MS	GRAY	FALSE	3	1	NO	sp|Q01813|PFKAP_HUMAN
AACNLLQR	AAC[+57.0]NLLQR	HD	GRAY	FALSE	3	1	NO	sp|Q01813|PFKAP_HUMAN
AACTIQTAFR	AAC[+57.0]TIQTAFR	MS	GRAY	FALSE	3	1	NO	sp|Q9UPP2|IQEC3_HUMAN
AADAEAEVASLNR	AADAEAEVASLNR	HD	GRAY	FALSE	3	1	NO	sp|P06753|TPM3_HUMAN
AADAEAEVASLNR	AADAEAEVASLNR	HD	WHITE	FALSE	3	3	NO	sp|P06753|TPM3_HUMAN
AADAEAEVASLNR	AADAEAEVASLNR	MS	GRAY	FALSE	3	2	NO	sp|P06753|TPM3_HUMAN
AADAEAEVASLNR	AADAEAEVASLNR	MS	WHITE	FALSE	3	4	NO	sp|P06753|TPM3_HUMAN
AADAEAEVASLNRR	AADAEAEVASLNRR	HD	WHITE	FALSE	3	2	NO	sp|P06753|TPM3_HUMAN
AADAEAEVASLNRR	AADAEAEVASLNRR	MS	WHITE	FALSE	3	2	NO	sp|P06753|TPM3_HUMAN
AADAEAEVASLNRR	AADAEAEVASLNRR	HD	GRAY	FALSE	3	3	NO	sp|P06753|TPM3_HUMAN
AADAEAEVASLNRR	AADAEAEVASLNRR	MS	GRAY	FALSE	3	2	NO	sp|P06753|TPM3_HUMAN
AADALEEQQR	AADALEEQQR	HD	GRAY	FALSE	3	1	NO	sp|Q14980|NUMA1_HUMAN
AADALEEQQR	AADALEEQQR	HD	WHITE	FALSE	3	1	NO	sp|Q14980|NUMA1_HUMAN
AADALEEQQR	AADALEEQQR	MS	WHITE	FALSE	3	1	NO	sp|Q14980|NUMA1_HUMAN
AADALEEQQR	AADALEEQQR	MS	GRAY	FALSE	3	1	NO	sp|Q14980|NUMA1_HUMAN
AADAVEDLR	AADAVEDLR	MS	GRAY	FALSE	3	1	NO	sp|Q9UNF0|PACN2_HUMAN
AADAVEDLR	AADAVEDLR	HD	GRAY	FALSE	3	2	NO	sp|Q9UNF0|PACN2_HUMAN
AADAVEDLR	AADAVEDLR	HD	WHITE	FALSE	3	1	NO	sp|Q9UNF0|PACN2_HUMAN
AADAVEDLR	AADAVEDLR	MS	WHITE	FALSE	3	1	NO	sp|Q9UNF0|PACN2_HUMAN
AADAVEDLRWFR	AADAVEDLRWFR	HD	GRAY	FALSE	3	1	NO	sp|Q9UNF0|PACN2_HUMAN
AADAVGEILLSLSYLPTAER	AADAVGEILLSLSYLPTAER	HD	GRAY	FALSE	3	4	NO	sp|Q8IV01|SYT12_HUMAN
AADAVGEILLSLSYLPTAER	AADAVGEILLSLSYLPTAER	MS	GRAY	FALSE	3	4	NO	sp|Q8IV01|SYT12_HUMAN
AADAVGEILLSLSYLPTAER	AADAVGEILLSLSYLPTAER	MS	WHITE	FALSE	3	1	NO	sp|Q8IV01|SYT12_HUMAN
AADAVGEILLSLSYLPTAER	AADAVGEILLSLSYLPTAER	HD	WHITE	FALSE	3	2	NO	sp|Q8IV01|SYT12_HUMAN
AADCEVEQWDSDEPIPAK	AADC[+57.0]EVEQWDSDEPIPAK	HD	GRAY	FALSE	3	1	NO	sp|Q9UBQ7|GRHPR_HUMAN
AADCEVEQWDSDEPIPAK	AADC[+57.0]EVEQWDSDEPIPAK	MS	WHITE	FALSE	3	1	NO	sp|Q9UBQ7|GRHPR_HUMAN
AADDTWEPFASGK	AADDTWEPFASGK	MS	GRAY	FALSE	3	1	NO	sp|P02766|TTHY_HUMAN
AADDTWEPFASGK	AADDTWEPFASGK	HD	GRAY	FALSE	3	1	NO	sp|P02766|TTHY_HUMAN
AADEALNAMTSNGSHR	AADEALNAMTSN[+1.0]GSHR	HD	GRAY	FALSE	3	1	NO	sp|Q13586|STIM1_HUMAN
AADEEAFEDNSEEYIR	AADEEAFEDNSEEYIR	MS	WHITE	FALSE	3	1	NO	sp|P55060|XPO2_HUMAN
AADEEAFEDNSEEYIR	AADEEAFEDNSEEYIR	HD	WHITE	FALSE	3	1	NO	sp|P55060|XPO2_HUMAN
AADEEAFEDNSEEYIR	AADEEAFEDNSEEYIR	HD	GRAY	FALSE	3	3	NO	sp|P55060|XPO2_HUMAN
AADEEAFEDNSEEYIRR	AADEEAFEDNSEEYIRR	HD	WHITE	FALSE	3	3	NO	sp|P55060|XPO2_HUMAN
AADEEAFEDNSEEYIRR	AADEEAFEDNSEEYIRR	HD	GRAY	FALSE	3	1	NO	sp|P55060|XPO2_HUMAN
AADEEAFEDNSEEYIRR	AADEEAFEDNSEEYIRR	MS	GRAY	FALSE	3	1	NO	sp|P55060|XPO2_HUMAN
AADEEAFEDNSEEYIRR	AADEEAFEDNSEEYIRR	MS	WHITE	FALSE	3	2	NO	sp|P55060|XPO2_HUMAN
AADESERGMK	AADESERGMK	MS	WHITE	FALSE	3	4	NO	sp|P06753|TPM3_HUMAN;sp|P07951|TPM2_HUMAN;sp|P09493|TPM1_HUMAN;sp|P67936|TPM4_HUMAN
AADESERGMK	AADESER[+1.0]GMK	MS	GRAY	TRUE	1	4	YES	sp|P06753|TPM3_HUMAN;sp|P07951|TPM2_HUMAN;sp|P09493|TPM1_HUMAN;sp|P67936|TPM4_HUMAN
AADESERGMK	AADESER[+1.0]GMK	HD	WHITE	TRUE	1	4	YES	sp|P06753|TPM3_HUMAN;sp|P07951|TPM2_HUMAN;sp|P09493|TPM1_HUMAN;sp|P67936|TPM4_HUMAN
AADESERGMK	AADESERGMK	HD	GRAY	FALSE	3	24	NO	sp|P06753|TPM3_HUMAN;sp|P07951|TPM2_HUMAN;sp|P09493|TPM1_HUMAN;sp|P67936|TPM4_HUMAN
AADEVAEGK	AADEVAEGK	HD	WHITE	FALSE	3	5	NO	sp|P07954|FUMH_HUMAN
AADEVAEGK	AADEVAEGK	HD	GRAY	FALSE	3	3	NO	sp|P07954|FUMH_HUMAN
AADEVAEGK	AADEVAEGK	MS	WHITE	FALSE	3	5	NO	sp|P07954|FUMH_HUMAN
AADEVAEGK	AADEVAEGK	MS	GRAY	FALSE	3	3	NO	sp|P07954|FUMH_HUMAN
AADFEDLLSGQGFNAHK	AADFEDLLSGQGFNAHK	MS	WHITE	FALSE	3	3	NO	sp|O75061|AUXI_HUMAN
AADFEDLLSGQGFNAHK	AADFEDLLSGQGFNAHK	HD	WHITE	FALSE	3	3	NO	sp|O75061|AUXI_HUMAN
AADFEDLLSGQGFNAHK	AADFEDLLSGQGFN[+1.0]AHK	MS	GRAY	FALSE	3	2	NO	sp|O75061|AUXI_HUMAN
AADFEDLLSGQGFNAHK	AADFEDLLSGQGFNAHK	HD	GRAY	FALSE	3	4	NO	sp|O75061|AUXI_HUMAN
AADFEDLLSGQGFNAHK	AADFEDLLSGQGFN[+1.0]AHK	MS	WHITE	FALSE	2	1	NO	sp|O75061|AUXI_HUMAN
AADFEDLLSGQGFNAHK	AADFEDLLSGQGFNAHK	MS	GRAY	FALSE	3	2	NO	sp|O75061|AUXI_HUMAN
AADFEDLLSGQGFNAHK	AADFEDLLSGQGFN[+1.0]AHK	HD	GRAY	FALSE	3	3	NO	sp|O75061|AUXI_HUMAN
AADFEDLLSGQGFNAHK	AADFEDLLSGQGFN[+1.0]AHK	HD	WHITE	FALSE	3	2	NO	sp|O75061|AUXI_HUMAN
AADFIDQALAQK	AADFIDQALAQK	MS	WHITE	FALSE	3	3	NO	sp|P51452|DUS3_HUMAN
AADFIDQALAQK	AADFIDQALAQK	HD	GRAY	FALSE	3	2	NO	sp|P51452|DUS3_HUMAN
AADFIDQALAQK	AADFIDQALAQK	MS	GRAY	FALSE	3	1	NO	sp|P51452|DUS3_HUMAN
AADFIDQALAQK	AADFIDQALAQK	HD	WHITE	FALSE	3	2	NO	sp|P51452|DUS3_HUMAN
AADFIQR	AADFIQR	HD	GRAY	FALSE	3	1	NO	sp|Q12879|NMDE1_HUMAN
AADFQLHTHVNDGTEFGGSIYQK	AADFQLHTHVNDGTEFGGSIYQK	MS	WHITE	FALSE	3	10	NO	sp|Q9Y277|VDAC3_HUMAN
AADFQLHTHVNDGTEFGGSIYQK	AADFQ[+1.0]LHTHVN[+1.0]DGTEFGGSIYQK	MS	GRAY	FALSE	1	1	NO	sp|Q9Y277|VDAC3_HUMAN
AADFQLHTHVNDGTEFGGSIYQK	AADFQLHTHVNDGTEFGGSIYQK	HD	WHITE	FALSE	3	8	NO	sp|Q9Y277|VDAC3_HUMAN
AADFQLHTHVNDGTEFGGSIYQK	AADFQLHTHVN[+1.0]DGTEFGGSIYQK	HD	GRAY	FALSE	2	1	NO	sp|Q9Y277|VDAC3_HUMAN
AADFQLHTHVNDGTEFGGSIYQK	AADFQ[+1.0]LHTHVNDGTEFGGSIYQK	MS	GRAY	FALSE	1	1	NO	sp|Q9Y277|VDAC3_HUMAN
AADFQLHTHVNDGTEFGGSIYQK	AADFQLHTHVNDGTEFGGSIYQK	MS	GRAY	FALSE	3	21	NO	sp|Q9Y277|VDAC3_HUMAN
AADFQLHTHVNDGTEFGGSIYQK	AADFQLHTHVNDGTEFGGSIYQK	HD	GRAY	FALSE	3	17	NO	sp|Q9Y277|VDAC3_HUMAN
AADFQLHTHVNDGTEFGGSIYQK	AADFQLHTHVN[+1.0]DGTEFGGSIYQK	HD	WHITE	FALSE	2	1	NO	sp|Q9Y277|VDAC3_HUMAN
AADFQLHTHVNDGTEFGGSIYQK	AADFQLHTHVN[+1.0]DGTEFGGSIYQK	MS	GRAY	FALSE	1	3	NO	sp|Q9Y277|VDAC3_HUMAN
AADGNYYNAR	AADGNYYNAR	HD	GRAY	FALSE	3	1	NO	sp|Q7Z3D6|CN159_HUMAN
AADGNYYNAR	AADGNYYNAR	MS	GRAY	FALSE	3	1	NO	sp|Q7Z3D6|CN159_HUMAN
AADGNYYNAR	AADGNYYNAR	HD	WHITE	FALSE	3	1	NO	sp|Q7Z3D6|CN159_HUMAN
AADGNYYNAR	AADGNYYNAR	MS	WHITE	FALSE	3	1	NO	sp|Q7Z3D6|CN159_HUMAN
AADGPGDRFIIGESQAGEQPTQTVMPGQVMR	AADGPGDRFIIGESQAGEQPTQTVMPGQVMR	HD	WHITE	FALSE	3	1	NO	sp|Q9NQX3|GEPH_HUMAN
AADGPGDRFIIGESQAGEQPTQTVMPGQVMR	AADGPGDRFIIGESQAGEQPTQTVMPGQVMR	HD	GRAY	FALSE	3	1	NO	sp|Q9NQX3|GEPH_HUMAN
AADHDVGSELPPEGVLGALLR	AADHDVGSELPPEGVLGALLR	MS	GRAY	FALSE	3	6	NO	sp|Q9UHG2|PCSK1_HUMAN
AADHDVGSELPPEGVLGALLR	AADHDVGSELPPEGVLGALLR	MS	WHITE	FALSE	3	1	NO	sp|Q9UHG2|PCSK1_HUMAN
AADHDVGSELPPEGVLGALLR	AADHDVGSELPPEGVLGALLR	HD	GRAY	FALSE	3	5	NO	sp|Q9UHG2|PCSK1_HUMAN
AADHDVGSELPPEGVLGALLR	AADHDVGSELPPEGVLGALLR	HD	WHITE	FALSE	3	1	NO	sp|Q9UHG2|PCSK1_HUMAN
AADHLEALAAIEDFFLEHEALGISMAK	AADHLEALAAIEDFFLEHEALGISMAK	MS	GRAY	FALSE	3	1	NO	sp|Q13144|EI2BE_HUMAN
AADHLEALAAIEDFFLEHEALGISMAK	AADHLEALAAIEDFFLEHEALGISMAK	HD	GRAY	FALSE	3	2	NO	sp|Q13144|EI2BE_HUMAN
AADIDQEVK	AADIDQEVK	HD	WHITE	FALSE	3	3	NO	sp|Q86VP6|CAND1_HUMAN
AADIDQEVK	AADIDQEVK	MS	GRAY	FALSE	3	1	NO	sp|Q86VP6|CAND1_HUMAN
AADIDQEVK	AADIDQEVK	MS	WHITE	FALSE	3	3	NO	sp|Q86VP6|CAND1_HUMAN
AADIDQEVK	AADIDQEVK	HD	GRAY	FALSE	3	1	NO	sp|Q86VP6|CAND1_HUMAN
AADIHTFSSVLEK	AADIHTFSSVLEK	MS	GRAY	FALSE	3	1	NO	sp|Q9BZ71|PITM3_HUMAN
AADLLLHSK	AADLLLHSK	MS	GRAY	FALSE	3	2	NO	sp|Q92673|SORL_HUMAN
AADLLVNPLDPR	AADLLVNPLDPR	MS	GRAY	FALSE	3	1	NO	sp|P78362|SRPK2_HUMAN
AADLLVNPLDPR	AADLLVN[+1.0]PLDPR	HD	GRAY	FALSE	2	1	NO	sp|P78362|SRPK2_HUMAN
AADLLVNPLDPR	AADLLVNPLDPR	MS	WHITE	FALSE	3	2	NO	sp|P78362|SRPK2_HUMAN
AADLLVNPLDPR	AADLLVNPLDPR	HD	WHITE	FALSE	3	2	NO	sp|P78362|SRPK2_HUMAN
AADLLVNPLDPR	AADLLVNPLDPR	HD	GRAY	FALSE	3	1	NO	sp|P78362|SRPK2_HUMAN
AADLLYAMCDR	AADLLYAMC[+57.0]DR	HD	GRAY	FALSE	3	1	NO	sp|O95782|AP2A1_HUMAN
AADLLYAMCDR	AADLLYAMC[+57.0]DR	MS	GRAY	FALSE	3	1	NO	sp|O95782|AP2A1_HUMAN
AADLNGDLTATR	AADLNGDLTATR	HD	GRAY	FALSE	3	1	NO	sp|Q15293|RCN1_HUMAN
AADLNGDLTATR	AADLNGDLTATR	HD	WHITE	FALSE	3	1	NO	sp|Q15293|RCN1_HUMAN
AADLNGDLTATR	AADLNGDLTATR	MS	GRAY	FALSE	3	1	NO	sp|Q15293|RCN1_HUMAN
AADLNGDLTATR	AADLNGDLTATR	MS	WHITE	FALSE	3	1	NO	sp|Q15293|RCN1_HUMAN
AADLNGDLTATREEFTAFLHPEEFEHMK	AADLNGDLTATR[+1.0]EEFTAFLHPEEFEHMK	HD	GRAY	TRUE	1	3	YES	sp|Q15293|RCN1_HUMAN
AADLNGDLTATREEFTAFLHPEEFEHMK	AADLNGDLTATREEFTAFLHPEEFEHMK	HD	WHITE	FALSE	3	1	NO	sp|Q15293|RCN1_HUMAN
AADLNGDLTATREEFTAFLHPEEFEHMK	AADLNGDLTATREEFTAFLHPEEFEHM[+16.0]K	HD	WHITE	FALSE	1	1	NO	sp|Q15293|RCN1_HUMAN
AADLNGDLTATREEFTAFLHPEEFEHMK	AADLNGDLTATREEFTAFLHPEEFEHMK	HD	GRAY	FALSE	3	3	NO	sp|Q15293|RCN1_HUMAN
AADLNGDLTATREEFTAFLHPEEFEHMK	AADLNGDLTATREEFTAFLHPEEFEHMK	MS	WHITE	FALSE	3	1	NO	sp|Q15293|RCN1_HUMAN
AADLNGDLTATREEFTAFLHPEEFEHMK	AADLNGDLTATREEFTAFLHPEEFEHMK	MS	GRAY	FALSE	2	2	NO	sp|Q15293|RCN1_HUMAN
AADLPDRDTWK	AADLPDRDTWK	MS	GRAY	FALSE	3	4	NO	sp|P30531|SC6A1_HUMAN
AADLPDRDTWK	AADLPDRDTWK	HD	GRAY	FALSE	3	5	NO	sp|P30531|SC6A1_HUMAN
AADLRQDFNLMEQK	AADLRQDFNLM[+16.0]EQK	HD	GRAY	FALSE	3	1	NO	sp|P35612|ADDB_HUMAN
AADLRQDFNLMEQK	AADLRQDFNLMEQK	HD	WHITE	FALSE	2	2	NO	sp|P35612|ADDB_HUMAN
AADLRQDFNLMEQK	AADLRQDFNLMEQK	MS	GRAY	FALSE	2	1	NO	sp|P35612|ADDB_HUMAN
AADLRQDFNLMEQK	AADLRQDFNLMEQK	HD	GRAY	FALSE	2	4	NO	sp|P35612|ADDB_HUMAN
AADLRQDFNLMEQK	AADLRQDFNLMEQK	MS	WHITE	FALSE	1	1	NO	sp|P35612|ADDB_HUMAN
AADLRQDFNLMEQKK	AADLRQDFNLMEQKK	HD	GRAY	FALSE	2	1	NO	sp|P35612|ADDB_HUMAN
AADMDLEWR	AADMDLEWR	HD	WHITE	FALSE	3	2	NO	sp|Q9HCM2|PLXA4_HUMAN;sp|Q9UIW2|PLXA1_HUMAN
AADMDLEWR	AADMDLEWR	MS	GRAY	FALSE	3	2	NO	sp|Q9HCM2|PLXA4_HUMAN;sp|Q9UIW2|PLXA1_HUMAN
AADMDLEWR	AADMDLEWR	HD	GRAY	FALSE	3	2	NO	sp|Q9HCM2|PLXA4_HUMAN;sp|Q9UIW2|PLXA1_HUMAN
AADMGNPVGQSGLGMAYLYGR	AADMGNPVGQSGLGMAYLYGR	MS	GRAY	FALSE	3	1	NO	sp|Q9UBV2|SE1L1_HUMAN
AADMGNPVGQSGLGMAYLYGR	AADMGNPVGQSGLGMAYLYGR	HD	GRAY	FALSE	3	1	NO	sp|Q9UBV2|SE1L1_HUMAN
AADMGNPVGQSGLGMAYLYGR	AADMGNPVGQSGLGMAYLYGR	MS	WHITE	FALSE	3	1	NO	sp|Q9UBV2|SE1L1_HUMAN
AADMLSGPR	AADM[+16.0]LSGPR	MS	GRAY	FALSE	3	3	NO	sp|P30038|AL4A1_HUMAN
AADMLSGPR	AADM[+16.0]LSGPR	HD	GRAY	FALSE	3	2	NO	sp|P30038|AL4A1_HUMAN
AADMLSGPR	AADMLSGPR	MS	WHITE	FALSE	3	1	NO	sp|P30038|AL4A1_HUMAN
AADMLSGPR	AADM[+16.0]LSGPR	HD	WHITE	FALSE	3	2	NO	sp|P30038|AL4A1_HUMAN
AADMLSGPR	AADM[+16.0]LSGPR	MS	WHITE	FALSE	3	4	NO	sp|P30038|AL4A1_HUMAN
AADMLSGPR	AADMLSGPR	HD	WHITE	FALSE	3	1	NO	sp|P30038|AL4A1_HUMAN
AADPGPGAELDPAAPPPAR	AADPGPGAELDPAAPPPAR	HD	WHITE	FALSE	3	1	NO	sp|Q9BZL4|PP12C_HUMAN
AADPGPGAELDPAAPPPAR	AADPGPGAELDPAAPPPAR	MS	WHITE	FALSE	3	1	NO	sp|Q9BZL4|PP12C_HUMAN
AADPPAENSSAPEAEQGGAE	AADPPAENSSAPEAEQGGAE	HD	GRAY	FALSE	3	1	NO	sp|P67809|YBOX1_HUMAN
AADPPAENSSAPEAEQGGAE	AADPPAENSSAPEAEQGGAE	MS	WHITE	FALSE	3	1	NO	sp|P67809|YBOX1_HUMAN
AADPPAENSSAPEAEQGGAE	AADPPAENSSAPEAEQGGAE	MS	GRAY	FALSE	3	1	NO	sp|P67809|YBOX1_HUMAN
AADPPAENSSAPEAEQGGAE	AADPPAENSSAPEAEQGGAE	HD	WHITE	FALSE	3	1	NO	sp|P67809|YBOX1_HUMAN
AADPSSLQSHIPVLDK	AADPSSLQSHIPVLDK	MS	WHITE	FALSE	3	1	NO	sp|Q03001|DYST_HUMAN
AADPSSLQSHIPVLDK	AADPSSLQSHIPVLDK	MS	GRAY	FALSE	3	1	NO	sp|Q03001|DYST_HUMAN
AADPSSLQSHIPVLDK	AADPSSLQSHIPVLDK	HD	WHITE	FALSE	3	1	NO	sp|Q03001|DYST_HUMAN
AADPSSLQSHIPVLDK	AADPSSLQSHIPVLDK	HD	GRAY	FALSE	3	3	NO	sp|Q03001|DYST_HUMAN
AADPYSDLVK	AADPYSDLVK	MS	GRAY	FALSE	3	1	NO	sp|Q9NRU3|CNNM1_HUMAN
AADPYSDLVK	AADPYSDLVK	HD	GRAY	FALSE	3	1	NO	sp|Q9NRU3|CNNM1_HUMAN
AADRIHQDGIHILVNMNGYTK	AADRIHQDGIHILVNMNGYTK	HD	GRAY	FALSE	3	1	NO	sp|O15294|OGT1_HUMAN
AADRIHQDGIHILVNMNGYTK	AADRIHQDGIHILVNMN[+1.0]GYTK	HD	GRAY	FALSE	1	1	NO	sp|O15294|OGT1_HUMAN
AADRLPNLSSPSAEGPPGPPSGPAPR	AADRLPNLSSPSAEGPPGPPSGPAPR	MS	GRAY	FALSE	3	2	NO	sp|O60784|TOM1_HUMAN
AADRLPNLSSPSAEGPPGPPSGPAPR	AADRLPNLSSPSAEGPPGPPSGPAPR	HD	WHITE	FALSE	3	2	NO	sp|O60784|TOM1_HUMAN
AADRLPNLSSPSAEGPPGPPSGPAPR	AADRLPNLSSPSAEGPPGPPSGPAPR	MS	WHITE	FALSE	3	1	NO	sp|O60784|TOM1_HUMAN
AADRLPNLSSPSAEGPPGPPSGPAPR	AADRLPNLSSPSAEGPPGPPSGPAPR	HD	GRAY	FALSE	3	2	NO	sp|O60784|TOM1_HUMAN
AADSQNSGEGNTGAAESSFSQEVSR	AADSQNSGEGNTGAAESSFSQEVSR	HD	GRAY	FALSE	3	1	NO	sp|P12270|TPR_HUMAN
AADSQNSGEGNTGAAESSFSQEVSR	AADSQNSGEGNTGAAESSFSQEVSR	MS	GRAY	FALSE	3	1	NO	sp|P12270|TPR_HUMAN
AADSSAPEDSEK	AADSSAPEDSEK	HD	GRAY	FALSE	3	1	NO	sp|Q08357|S20A2_HUMAN
AADSSAPEDSEK	AADSSAPEDSEK	HD	WHITE	FALSE	3	2	NO	sp|Q08357|S20A2_HUMAN
AADSSAPEDSEK	AADSSAPEDSEK	MS	WHITE	FALSE	3	1	NO	sp|Q08357|S20A2_HUMAN
AADSSAPEDSEK	AADSSAPEDSEK	MS	GRAY	FALSE	3	1	NO	sp|Q08357|S20A2_HUMAN
AADTNEVVK	AADTNEVVK	MS	GRAY	FALSE	3	1	NO	sp|Q14642|I5P1_HUMAN
AADVENVPPVISTPHHYLISIYR	AADVENVPPVISTPHHYLISIYR	HD	WHITE	FALSE	3	3	NO	sp|Q9Y2T2|AP3M1_HUMAN
AADVENVPPVISTPHHYLISIYR	AADVENVPPVISTPHHYLISIYR	MS	WHITE	FALSE	3	2	NO	sp|Q9Y2T2|AP3M1_HUMAN
AADVENVPPVISTPHHYLISIYR	AADVENVPPVISTPHHYLISIYR	MS	GRAY	FALSE	3	2	NO	sp|Q9Y2T2|AP3M1_HUMAN
AADVENVPPVISTPHHYLISIYR	AADVENVPPVISTPHHYLISIYR	HD	GRAY	FALSE	3	2	NO	sp|Q9Y2T2|AP3M1_HUMAN
AADVENVPPVISTPHHYLISIYRDK	AADVENVPPVISTPHHYLISIYRDK	MS	WHITE	FALSE	1	1	NO	sp|Q9Y2T2|AP3M1_HUMAN
AADVLVYLADDTVVPLAVENLPSLSAHELHR	AADVLVYLADDTVVPLAVENLPSLSAHELHR	MS	GRAY	FALSE	3	1	NO	sp|Q9BZ67|FRMD8_HUMAN
AADVLVYLADDTVVPLAVENLPSLSAHELHR	AADVLVYLADDTVVPLAVENLPSLSAHELHR	MS	WHITE	FALSE	1	2	NO	sp|Q9BZ67|FRMD8_HUMAN
AADVLVYLADDTVVPLAVENLPSLSAHELHR	AADVLVYLADDTVVPLAVENLPSLSAHELHR	HD	WHITE	FALSE	3	1	NO	sp|Q9BZ67|FRMD8_HUMAN
AADVLVYLADDTVVPLAVENLPSLSAHELHR	AADVLVYLADDTVVPLAVENLPSLSAHELHR	HD	GRAY	FALSE	1	1	NO	sp|Q9BZ67|FRMD8_HUMAN
AADYVR	AADYVR	MS	WHITE	FALSE	1	1	NO	sp|Q9Y5U8|MPC1_HUMAN
AADYVR	AADYVR	HD	GRAY	FALSE	2	1	NO	sp|Q9Y5U8|MPC1_HUMAN
AADYVR	AADYVR	MS	GRAY	FALSE	2	1	NO	sp|Q9Y5U8|MPC1_HUMAN
AAEAAAAPAESAAPAAGEEPSK	AAEAAAAPAESAAPAAGEEPSK	MS	GRAY	FALSE	3	7	NO	sp|P80723|BASP1_HUMAN
AAEAAAAPAESAAPAAGEEPSK	AAEAAAAPAESAAPAAGEEPSK	MS	WHITE	FALSE	3	16	NO	sp|P80723|BASP1_HUMAN
AAEAAAAPAESAAPAAGEEPSK	AAEAAAAPAESAAPAAGEEPSK	HD	GRAY	FALSE	3	6	NO	sp|P80723|BASP1_HUMAN
AAEAAAAPAESAAPAAGEEPSK	AAEAAAAPAESAAPAAGEEPSK	HD	WHITE	FALSE	3	9	NO	sp|P80723|BASP1_HUMAN
AAEAAAAPAESAAPAAGEEPSKEEGEPK	AAEAAAAPAESAAPAAGEEPSKEEGEPK	HD	GRAY	FALSE	3	17	NO	sp|P80723|BASP1_HUMAN
AAEAAAAPAESAAPAAGEEPSKEEGEPK	AAEAAAAPAESAAPAAGEEPSKEEGEPK	MS	GRAY	FALSE	3	17	NO	sp|P80723|BASP1_HUMAN
AAEAAAAPAESAAPAAGEEPSKEEGEPK	AAEAAAAPAESAAPAAGEEPSKEEGEPK	HD	WHITE	FALSE	3	6	NO	sp|P80723|BASP1_HUMAN
AAEAAAAPAESAAPAAGEEPSKEEGEPK	AAEAAAAPAESAAPAAGEEPSKEEGEPK	MS	WHITE	FALSE	3	7	NO	sp|P80723|BASP1_HUMAN
AAEAAAAPAESAAPAAGEEPSKEEGEPKK	AAEAAAAPAESAAPAAGEEPSKEEGEPKK	MS	WHITE	FALSE	2	2	NO	sp|P80723|BASP1_HUMAN
AAEAAAAPAESAAPAAGEEPSKEEGEPKK	AAEAAAAPAESAAPAAGEEPSKEEGEPKK	HD	WHITE	FALSE	2	2	NO	sp|P80723|BASP1_HUMAN
AAEAAAAPAESAAPAAGEEPSKEEGEPKK	AAEAAAAPAESAAPAAGEEPSKEEGEPKK	MS	GRAY	FALSE	2	5	NO	sp|P80723|BASP1_HUMAN
AAEAAAAPAESAAPAAGEEPSKEEGEPKK	AAEAAAAPAESAAPAAGEEPSKEEGEPKK	HD	GRAY	FALSE	2	5	NO	sp|P80723|BASP1_HUMAN
AAEAAASAYYNPGNPHNVYMPTSQPPPPPYYPPEDK	AAEAAASAYYNPGNPHNVYMPTSQ[+1.0]PPPPPYYPPEDK	MS	GRAY	FALSE	1	1	NO	sp|Q969T9|WBP2_HUMAN
AAEAAASAYYNPGNPHNVYMPTSQPPPPPYYPPEDK	AAEAAASAYYNPGNPHNVYMPTSQPPPPPYYPPEDK	HD	WHITE	FALSE	3	3	NO	sp|Q969T9|WBP2_HUMAN
AAEAAASAYYNPGNPHNVYMPTSQPPPPPYYPPEDK	AAEAAASAYYN[+1.0]PGNPHNVYM[+16.0]PTSQPPPPPYYPPEDK	MS	GRAY	FALSE	1	1	NO	sp|Q969T9|WBP2_HUMAN
AAEAAASAYYNPGNPHNVYMPTSQPPPPPYYPPEDK	AAEAAASAYYNPGNPHNVYM[+16.0]PTSQPPPPPYYPPEDK	MS	WHITE	FALSE	3	2	NO	sp|Q969T9|WBP2_HUMAN
AAEAAASAYYNPGNPHNVYMPTSQPPPPPYYPPEDK	AAEAAASAYYNPGNPHNVYMPTSQPPPPPYYPPEDK	MS	GRAY	FALSE	3	4	NO	sp|Q969T9|WBP2_HUMAN
AAEAAASAYYNPGNPHNVYMPTSQPPPPPYYPPEDK	AAEAAASAYYNPGNPHNVYM[+16.0]PTSQPPPPPYYPPEDK	HD	WHITE	FALSE	3	2	NO	sp|Q969T9|WBP2_HUMAN
AAEAAASAYYNPGNPHNVYMPTSQPPPPPYYPPEDK	AAEAAASAYYNPGNPHNVYMPTSQPPPPPYYPPEDK	HD	GRAY	FALSE	3	3	NO	sp|Q969T9|WBP2_HUMAN
AAEAAASAYYNPGNPHNVYMPTSQPPPPPYYPPEDK	AAEAAASAYYNPGNPHNVYMPTSQPPPPPYYPPEDK	MS	WHITE	FALSE	3	3	NO	sp|Q969T9|WBP2_HUMAN
AAEAAASAYYNPGNPHNVYMPTSQPPPPPYYPPEDKK	AAEAAASAYYNPGNPHNVYMPTSQ[+1.0]PPPPPYYPPEDKK	MS	GRAY	FALSE	1	1	NO	sp|Q969T9|WBP2_HUMAN
AAEAAINILK	AAEAAINILK	HD	WHITE	FALSE	3	1	NO	sp|O75569|PRKRA_HUMAN
AAEAAINILK	AAEAAINILK	MS	WHITE	FALSE	3	1	NO	sp|O75569|PRKRA_HUMAN
AAEAAINILK	AAEAAINILK	MS	GRAY	FALSE	3	1	NO	sp|O75569|PRKRA_HUMAN
AAEAAINILK	AAEAAINILK	HD	GRAY	FALSE	3	1	NO	sp|O75569|PRKRA_HUMAN
AAEAAPPTQEAQGETEPTEQAPDALEQAADTSR	AAEAAPPTQEAQGETEPTEQAPDALEQAADTSR	MS	WHITE	FALSE	3	1	NO	sp|Q8N163|CCAR2_HUMAN
AAEAAPPTQEAQGETEPTEQAPDALEQAADTSR	AAEAAPPTQEAQGETEPTEQAPDALEQAADTSR	HD	WHITE	FALSE	3	1	NO	sp|Q8N163|CCAR2_HUMAN
AAEAAPPTQEAQGETEPTEQAPDALEQAADTSR	AAEAAPPTQEAQGETEPTEQAPDALEQAADTSR	MS	GRAY	FALSE	3	2	NO	sp|Q8N163|CCAR2_HUMAN
AAEAAPPTQEAQGETEPTEQAPDALEQAADTSR	AAEAAPPTQEAQGETEPTEQAPDALEQAADTSR	HD	GRAY	FALSE	3	1	NO	sp|Q8N163|CCAR2_HUMAN
AAEAAPPTQEAQGETEPTEQAPDALEQAADTSRR	AAEAAPPTQEAQGETEPTEQAPDALEQAADTSRR	HD	GRAY	FALSE	3	2	NO	sp|Q8N163|CCAR2_HUMAN
AAEAAPPTQEAQGETEPTEQAPDALEQAADTSRR	AAEAAPPTQEAQGETEPTEQAPDALEQ[+1.0]AADTSRR	HD	GRAY	FALSE	1	1	NO	sp|Q8N163|CCAR2_HUMAN
AAEAAPPTQEAQGETEPTEQAPDALEQAADTSRR	AAEAAPPTQEAQ[+1.0]GETEPTEQAPDALEQAADTSRR	MS	WHITE	FALSE	1	1	NO	sp|Q8N163|CCAR2_HUMAN
AAEAAPPTQEAQGETEPTEQAPDALEQAADTSRR	AAEAAPPTQEAQGETEPTEQAPDALEQAADTSRR	HD	WHITE	FALSE	1	1	NO	sp|Q8N163|CCAR2_HUMAN
AAEAEVELSAR	AAEAEVELSAR	HD	GRAY	FALSE	3	1	NO	sp|Q8IZ83|A16A1_HUMAN
AAEAEVELSAR	AAEAEVELSAR	HD	WHITE	FALSE	3	1	NO	sp|Q8IZ83|A16A1_HUMAN
AAEAEVELSAR	AAEAEVELSAR	MS	WHITE	FALSE	3	1	NO	sp|Q8IZ83|A16A1_HUMAN
AAEAGGAEEQYGFLTTPTK	AAEAGGAEEQYGFLTTPTK	HD	WHITE	FALSE	3	3	NO	sp|P46821|MAP1B_HUMAN
AAEAGGAEEQYGFLTTPTK	AAEAGGAEEQYGFLTTPTK	MS	GRAY	FALSE	3	2	NO	sp|P46821|MAP1B_HUMAN
AAEAGGAEEQYGFLTTPTK	AAEAGGAEEQYGFLTTPTK	MS	WHITE	FALSE	3	6	NO	sp|P46821|MAP1B_HUMAN
AAEAGGAEEQYGFLTTPTK	AAEAGGAEEQYGFLTTPTK	HD	GRAY	FALSE	3	2	NO	sp|P46821|MAP1B_HUMAN
AAEAGGAEEQYGFLTTPTK	AAEAGGAEEQ[+1.0]YGFLTTPTK	MS	WHITE	FALSE	1	2	NO	sp|P46821|MAP1B_HUMAN
AAEAVAAAVGTGATTAAVMAAAGIAAIGPAK	AAEAVAAAVGTGATTAAVMAAAGIAAIGPAK	MS	GRAY	FALSE	3	45	NO	sp|P46821|MAP1B_HUMAN
AAEAVAAAVGTGATTAAVMAAAGIAAIGPAK	AAEAVAAAVGTGATTAAVMAAAGIAAIGPAK	MS	WHITE	FALSE	3	10	NO	sp|P46821|MAP1B_HUMAN
AAEAVAAAVGTGATTAAVMAAAGIAAIGPAK	AAEAVAAAVGTGATTAAVM[+16.0]AAAGIAAIGPAK	MS	WHITE	FALSE	3	14	NO	sp|P46821|MAP1B_HUMAN
AAEAVAAAVGTGATTAAVMAAAGIAAIGPAK	AAEAVAAAVGTGATTAAVM[+16.0]AAAGIAAIGPAK	MS	GRAY	FALSE	3	16	NO	sp|P46821|MAP1B_HUMAN
AAEAVAAAVGTGATTAAVMAAAGIAAIGPAK	AAEAVAAAVGTGATTAAVM[+16.0]AAAGIAAIGPAK	HD	GRAY	FALSE	3	9	NO	sp|P46821|MAP1B_HUMAN
AAEAVAAAVGTGATTAAVMAAAGIAAIGPAK	AAEAVAAAVGTGATTAAVMAAAGIAAIGPAK	HD	WHITE	FALSE	3	19	NO	sp|P46821|MAP1B_HUMAN
AAEAVAAAVGTGATTAAVMAAAGIAAIGPAK	AAEAVAAAVGTGATTAAVMAAAGIAAIGPAK	HD	GRAY	FALSE	3	33	NO	sp|P46821|MAP1B_HUMAN
AAEAVAAAVGTGATTAAVMAAAGIAAIGPAK	AAEAVAAAVGTGATTAAVM[+16.0]AAAGIAAIGPAK	HD	WHITE	FALSE	3	29	NO	sp|P46821|MAP1B_HUMAN
AAECNIVVTQPR	AAEC[+57.0]NIVVTQPR	HD	GRAY	FALSE	3	1	NO	sp|Q08211|DHX9_HUMAN
AAECNIVVTQPR	AAEC[+57.0]NIVVTQPR	MS	GRAY	FALSE	3	1	NO	sp|Q08211|DHX9_HUMAN
AAEDELNIEAK	AAEDELNIEAK	MS	GRAY	FALSE	3	1	NO	sp|Q9UQ90|SPG7_HUMAN
AAEDLFVNIR	AAEDLFVNIR	HD	GRAY	FALSE	3	1	NO	sp|Q9Y2A7|NCKP1_HUMAN
AAEDLFVNIR	AAEDLFVNIR	MS	GRAY	FALSE	3	1	NO	sp|Q9Y2A7|NCKP1_HUMAN
AAEDLFVNIR	AAEDLFVNIR	MS	WHITE	FALSE	3	1	NO	sp|Q9Y2A7|NCKP1_HUMAN
AAEDLFVNIRGYNK	AAEDLFVNIRGYNK	HD	GRAY	FALSE	3	2	NO	sp|Q9Y2A7|NCKP1_HUMAN
AAEDLFVNIRGYNK	AAEDLFVNIRGYNK	MS	WHITE	FALSE	3	1	NO	sp|Q9Y2A7|NCKP1_HUMAN
AAEDMPEAEQDLERPPTPAGGRPDSPGLQAPAGQQR	AAEDMPEAEQDLERPPTPAGGRPDSPGLQAPAGQQR	HD	GRAY	FALSE	1	1	NO	sp|Q02410|APBA1_HUMAN
AAEDSNLISGFDVPEGSDK	AAEDSNLISGFDVPEGSDK	MS	WHITE	FALSE	3	2	NO	sp|Q2M2I8|AAK1_HUMAN
AAEDSNLISGFDVPEGSDK	AAEDSNLISGFDVPEGSDK	HD	WHITE	FALSE	3	2	NO	sp|Q2M2I8|AAK1_HUMAN
AAEDSNLISGFDVPEGSDK	AAEDSNLISGFDVPEGSDK	MS	GRAY	FALSE	3	2	NO	sp|Q2M2I8|AAK1_HUMAN
AAEDSNLISGFDVPEGSDK	AAEDSNLISGFDVPEGSDK	HD	GRAY	FALSE	3	2	NO	sp|Q2M2I8|AAK1_HUMAN
AAEDSNLISGFDVPEGSDKVAEDEFDPIPVLITK	AAEDSNLISGFDVPEGSDKVAEDEFDPIPVLITK	MS	WHITE	FALSE	1	1	NO	sp|Q2M2I8|AAK1_HUMAN
AAEDSNLISGFDVPEGSDKVAEDEFDPIPVLITK	AAEDSNLISGFDVPEGSDKVAEDEFDPIPVLITK	HD	GRAY	FALSE	3	2	NO	sp|Q2M2I8|AAK1_HUMAN
AAEDSNLISGFDVPEGSDKVAEDEFDPIPVLITK	AAEDSNLISGFDVPEGSDKVAEDEFDPIPVLITK	MS	GRAY	FALSE	3	1	NO	sp|Q2M2I8|AAK1_HUMAN
AAEDYGVIK	AAEDYGVIK	HD	GRAY	FALSE	3	1	NO	sp|Q01995|TAGL_HUMAN
AAEDYGVIK	AAEDYGVIK	HD	WHITE	FALSE	3	1	NO	sp|Q01995|TAGL_HUMAN
AAEEAEEAR	AAEEAEEAR	HD	GRAY	FALSE	3	1	NO	sp|Q15149|PLEC_HUMAN
AAEEAEEAR	AAEEAEEAR	HD	WHITE	FALSE	3	4	NO	sp|Q15149|PLEC_HUMAN
AAEEAEEAR	AAEEAEEAR	MS	WHITE	FALSE	3	4	NO	sp|Q15149|PLEC_HUMAN
AAEEAEEARVQAER	AAEEAEEARVQAER	HD	GRAY	FALSE	2	1	NO	sp|Q15149|PLEC_HUMAN
AAEEAEEARVQAER	AAEEAEEARVQAER	HD	WHITE	FALSE	3	1	NO	sp|Q15149|PLEC_HUMAN
AAEEAEEARVQAER	AAEEAEEARVQAER	MS	WHITE	FALSE	3	2	NO	sp|Q15149|PLEC_HUMAN
AAEEAEEARVQAEREAAQSR	AAEEAEEARVQAEREAAQSR	HD	GRAY	FALSE	2	2	NO	sp|Q15149|PLEC_HUMAN
AAEEAEEARVQAEREAAQSR	AAEEAEEARVQAEREAAQSR	MS	WHITE	FALSE	2	2	NO	sp|Q15149|PLEC_HUMAN
AAEEAEEARVQAEREAAQSR	AAEEAEEARVQAEREAAQSR	HD	WHITE	FALSE	1	2	NO	sp|Q15149|PLEC_HUMAN
AAEEAEEARVQAEREAAQSRR	AAEEAEEARVQAEREAAQSRR	MS	WHITE	FALSE	1	1	NO	sp|Q15149|PLEC_HUMAN
AAEEEDEADPK	AAEEEDEADPK	MS	WHITE	FALSE	3	1	NO	sp|P20962|PTMS_HUMAN
AAEEEDEADPK	AAEEEDEADPK	HD	GRAY	FALSE	3	1	NO	sp|P20962|PTMS_HUMAN
AAEEEPGEPFEIVER	AAEEEPGEPFEIVER	HD	GRAY	FALSE	3	3	NO	sp|Q01484|ANK2_HUMAN
AAEEEPGEPFEIVER	AAEEEPGEPFEIVER	HD	WHITE	FALSE	3	2	NO	sp|Q01484|ANK2_HUMAN
AAEEEPGEPFEIVER	AAEEEPGEPFEIVER	MS	WHITE	FALSE	3	2	NO	sp|Q01484|ANK2_HUMAN
AAEEEPGEPFEIVER	AAEEEPGEPFEIVER	MS	GRAY	FALSE	3	4	NO	sp|Q01484|ANK2_HUMAN
AAEEEPGEPFEIVERVK	AAEEEPGEPFEIVERVK	MS	WHITE	FALSE	3	1	NO	sp|Q01484|ANK2_HUMAN
AAEEEPGEPFEIVERVK	AAEEEPGEPFEIVERVK	HD	GRAY	FALSE	3	2	NO	sp|Q01484|ANK2_HUMAN
AAEEIGIK	AAEEIGIK	MS	GRAY	FALSE	3	1	NO	sp|P11586|C1TC_HUMAN
AAEEIGIK	AAEEIGIK	HD	GRAY	FALSE	3	1	NO	sp|P11586|C1TC_HUMAN
AAEEIGIK	AAEEIGIK	MS	WHITE	FALSE	3	1	NO	sp|P11586|C1TC_HUMAN
AAEELSK	AAEELSK	MS	GRAY	FALSE	2	1	NO	sp|Q8WUM4|PDC6I_HUMAN
AAEEPSKVEEK	AAEEPSKVEEK	MS	WHITE	FALSE	3	12	NO	sp|P29966|MARCS_HUMAN
AAEEPSKVEEK	AAEEPSKVEEK	MS	GRAY	FALSE	3	5	NO	sp|P29966|MARCS_HUMAN
AAEEPSKVEEK	AAEEPSKVEEK	HD	WHITE	FALSE	3	5	NO	sp|P29966|MARCS_HUMAN
AAEEPSKVEEK	AAEEPSKVEEK	HD	GRAY	FALSE	3	7	NO	sp|P29966|MARCS_HUMAN
AAEEPSKVEEKK	AAEEPSKVEEKK	MS	WHITE	FALSE	2	2	NO	sp|P29966|MARCS_HUMAN
AAEEPSKVEEKK	AAEEPSKVEEKK	HD	WHITE	FALSE	2	1	NO	sp|P29966|MARCS_HUMAN
AAEEPSKVEEKK	AAEEPSKVEEKK	HD	GRAY	FALSE	1	1	NO	sp|P29966|MARCS_HUMAN
AAEEQLSAR	AAEEQ[+1.0]LSAR	HD	WHITE	FALSE	2	1	NO	sp|Q96CS2|HAUS1_HUMAN
AAEEVEAK	AAEEVEAK	HD	WHITE	FALSE	3	3	NO	sp|Q9NX63|MIC19_HUMAN
AAEEVEAK	AAEEVEAK	MS	GRAY	FALSE	3	2	NO	sp|Q9NX63|MIC19_HUMAN
AAEEVEAK	AAEEVEAK	HD	GRAY	FALSE	3	3	NO	sp|Q9NX63|MIC19_HUMAN
AAEEVRHLK	AAEEVRHLK	MS	WHITE	FALSE	3	7	NO	sp|P07108|ACBP_HUMAN
AAEEVRHLK	AAEEVRHLK	HD	WHITE	FALSE	1	1	NO	sp|P07108|ACBP_HUMAN
AAEEVRHLK	AAEEVRHLK	HD	GRAY	FALSE	3	2	NO	sp|P07108|ACBP_HUMAN
AAEFNSNLNR	AAEFNSN[+1.0]LN[+1.0]R[+1.0]	MS	GRAY	FALSE	1	1	NO	sp|Q8WUB8|PHF10_HUMAN
AAEFNSNLNR	AAEFNSN[+1.0]LN[+1.0]R[+1.0]	MS	WHITE	FALSE	2	1	NO	sp|Q8WUB8|PHF10_HUMAN
AAEGAEAQGFSGLFAAYTDHPPPFR	AAEGAEAQGFSGLFAAYTDHPPPFR	MS	GRAY	FALSE	3	1	NO	sp|Q9P253|VPS18_HUMAN
AAEGAEAQGFSGLFAAYTDHPPPFR	AAEGAEAQGFSGLFAAYTDHPPPFR	HD	WHITE	FALSE	3	1	NO	sp|Q9P253|VPS18_HUMAN
AAEGAPGDGQAAQGPTISYPMLLHVAAQIASGMR	AAEGAPGDGQAAQGPTISYPMLLHVAAQIASGMR	HD	GRAY	FALSE	1	1	NO	sp|Q08345|DDR1_HUMAN
AAEGTSFLLR	AAEGTSFLLR	HD	GRAY	FALSE	3	1	NO	sp|Q9NRU3|CNNM1_HUMAN
AAEGTSFLLR	AAEGTSFLLR	HD	WHITE	FALSE	3	1	NO	sp|Q9NRU3|CNNM1_HUMAN
AAEGWSAPILTLAR	AAEGWSAPILTLAR	MS	GRAY	FALSE	3	1	NO	sp|Q96T51|RUFY1_HUMAN
AAEHEVPLQER	AAEHEVPLQER	MS	WHITE	FALSE	3	2	NO	sp|Q9P260|K1468_HUMAN
AAEHEVPLQER	AAEHEVPLQER	MS	GRAY	FALSE	3	2	NO	sp|Q9P260|K1468_HUMAN
AAEHEVPLQER	AAEHEVPLQER	HD	WHITE	FALSE	3	1	NO	sp|Q9P260|K1468_HUMAN
AAEHEVPLQER	AAEHEVPLQER	HD	GRAY	FALSE	3	2	NO	sp|Q9P260|K1468_HUMAN
AAEIASSDSANVSSR	AAEIASSDSANVSSR	HD	WHITE	FALSE	3	2	NO	sp|P42338|PK3CB_HUMAN
AAEIASSDSANVSSR	AAEIASSDSANVSSR	HD	GRAY	FALSE	3	1	NO	sp|P42338|PK3CB_HUMAN
AAEIASSDSANVSSR	AAEIASSDSANVSSR	MS	GRAY	FALSE	3	1	NO	sp|P42338|PK3CB_HUMAN
AAEIASSDSANVSSR	AAEIASSDSANVSSR	MS	WHITE	FALSE	3	2	NO	sp|P42338|PK3CB_HUMAN
AAEIGYEDPINPTYEATNAMYHR	AAEIGYEDPINPTYEATNAMYHR	MS	GRAY	FALSE	3	1	NO	sp|O43272|PROD_HUMAN
AAEIGYEDPINPTYEATNAMYHR	AAEIGYEDPINPTYEATNAM[+16.0]YHR	MS	GRAY	FALSE	1	1	NO	sp|O43272|PROD_HUMAN
AAEIGYEDPINPTYEATNAMYHR	AAEIGYEDPINPTYEATNAMYHR	MS	WHITE	FALSE	1	1	NO	sp|O43272|PROD_HUMAN
AAEIGYEDPINPTYEATNAMYHR	AAEIGYEDPINPTYEATNAMYHR	HD	WHITE	FALSE	3	1	NO	sp|O43272|PROD_HUMAN
AAEIGYEDPINPTYEATNAMYHR	AAEIGYEDPINPTYEATNAMYHR	HD	GRAY	FALSE	3	2	NO	sp|O43272|PROD_HUMAN
AAEILAR	AAEILAR	HD	WHITE	FALSE	3	2	NO	sp|P05023|AT1A1_HUMAN
AAEILAR	AAEILAR	MS	GRAY	FALSE	3	2	NO	sp|P05023|AT1A1_HUMAN
AAEILAR	AAEILAR	MS	WHITE	FALSE	2	1	NO	sp|P05023|AT1A1_HUMAN
AAEILAR	AAEILAR	HD	GRAY	FALSE	3	2	NO	sp|P05023|AT1A1_HUMAN
AAEINGEVDDDDAGGEWR	AAEINGEVDDDDAGGEWR	MS	WHITE	FALSE	3	1	NO	sp|Q92614|MY18A_HUMAN
AAEINGEVDDDDAGGEWR	AAEINGEVDDDDAGGEWR	HD	GRAY	FALSE	3	1	NO	sp|Q92614|MY18A_HUMAN
AAELALK	AAELALK	MS	GRAY	FALSE	2	1	NO	sp|Q5VYK3|ECM29_HUMAN
AAELALK	AAELALK	HD	GRAY	FALSE	2	1	NO	sp|Q5VYK3|ECM29_HUMAN
AAELEEELK	AAELEEELK	HD	GRAY	FALSE	3	1	NO	sp|Q9BZL4|PP12C_HUMAN
AAELEMELNEHSLVIDTLK	AAELEMELNEHSLVIDTLK	MS	GRAY	FALSE	3	2	NO	sp|Q9UHV9|PFD2_HUMAN
AAELEMELNEHSLVIDTLK	AAELEMELNEHSLVIDTLK	MS	WHITE	FALSE	3	1	NO	sp|Q9UHV9|PFD2_HUMAN
AAELEMELNEHSLVIDTLK	AAELEMELNEHSLVIDTLK	HD	GRAY	FALSE	3	2	NO	sp|Q9UHV9|PFD2_HUMAN
AAELEPDQLLAWQGLANLYEK	AAELEPDQLLAWQGLANLYEK	HD	WHITE	FALSE	3	2	NO	sp|Q6PGP7|TTC37_HUMAN
AAELEPDQLLAWQGLANLYEK	AAELEPDQLLAWQGLANLYEK	MS	GRAY	FALSE	3	2	NO	sp|Q6PGP7|TTC37_HUMAN
AAELEPDQLLAWQGLANLYEK	AAELEPDQLLAWQGLANLYEK	HD	GRAY	FALSE	3	2	NO	sp|Q6PGP7|TTC37_HUMAN
AAELEPDQLLAWQGLANLYEK	AAELEPDQLLAWQGLANLYEK	MS	WHITE	FALSE	2	1	NO	sp|Q6PGP7|TTC37_HUMAN
AAELETAR	AAELETAR	MS	GRAY	FALSE	3	1	NO	sp|Q8TF61|FBX41_HUMAN
AAELETAR	AAELETAR	HD	GRAY	FALSE	3	1	NO	sp|Q8TF61|FBX41_HUMAN
AAELETARQESAR	AAELETARQESAR	HD	GRAY	FALSE	3	2	NO	sp|Q8TF61|FBX41_HUMAN
AAELFHQLSQALEVLTDAAAR	AAELFHQLSQALEVLTDAAAR	HD	GRAY	FALSE	3	1	NO	sp|Q9NVM6|DJC17_HUMAN
AAELFHQLSQALEVLTDAAAR	AAELFHQLSQALEVLTDAAAR	MS	GRAY	FALSE	3	2	NO	sp|Q9NVM6|DJC17_HUMAN
AAELIANSLATAGDGLIELR	AAELIANSLATAGDGLIELR	MS	WHITE	FALSE	3	4	NO	sp|P35232|PHB_HUMAN
AAELIANSLATAGDGLIELR	AAELIANSLATAGDGLIELR	MS	GRAY	FALSE	3	5	NO	sp|P35232|PHB_HUMAN
AAELIANSLATAGDGLIELR	AAELIANSLATAGDGLIELR	HD	WHITE	FALSE	3	4	NO	sp|P35232|PHB_HUMAN
AAELIANSLATAGDGLIELR	AAELIANSLATAGDGLIELR	HD	GRAY	FALSE	3	6	NO	sp|P35232|PHB_HUMAN
AAELIANSLATAGDGLIELR	AAELIAN[+1.0]SLATAGDGLIELR	HD	GRAY	FALSE	3	1	NO	sp|P35232|PHB_HUMAN
AAELIANSLATAGDGLIELR	AAELIAN[+1.0]SLATAGDGLIELR	MS	GRAY	FALSE	3	1	NO	sp|P35232|PHB_HUMAN
AAELIANSLATAGDGLIELRK	AAELIANSLATAGDGLIELRK	MS	WHITE	FALSE	3	3	NO	sp|P35232|PHB_HUMAN
AAELIANSLATAGDGLIELRK	AAELIANSLATAGDGLIELRK	HD	GRAY	FALSE	3	4	NO	sp|P35232|PHB_HUMAN
AAELIANSLATAGDGLIELRK	AAELIANSLATAGDGLIELRK	HD	WHITE	FALSE	3	3	NO	sp|P35232|PHB_HUMAN
AAELIANSLATAGDGLIELRK	AAELIAN[+1.0]SLATAGDGLIELRK	HD	WHITE	FALSE	1	1	NO	sp|P35232|PHB_HUMAN
AAELLAR	AAELLAR	HD	WHITE	FALSE	2	2	NO	sp|P54707|AT12A_HUMAN
AAELLAR	AAELLAR	MS	WHITE	FALSE	2	1	NO	sp|P54707|AT12A_HUMAN
AAELLAR	AAELLAR	MS	GRAY	FALSE	2	2	NO	sp|P54707|AT12A_HUMAN
AAELLAR	AAELLAR	HD	GRAY	FALSE	2	2	NO	sp|P54707|AT12A_HUMAN
AAELLLDHGVR	AAELLLDHGVR	HD	GRAY	FALSE	1	1	NO	sp|Q96T49|PP16B_HUMAN
AAELMTR	AAELM[+16.0]TR	MS	GRAY	FALSE	2	1	NO	sp|P55196|AFAD_HUMAN
AAELQAQWER	AAELQAQWER	HD	GRAY	FALSE	3	1	NO	sp|O15020|SPTN2_HUMAN
AAELQAQWER	AAELQAQWER	MS	GRAY	FALSE	3	2	NO	sp|O15020|SPTN2_HUMAN
AAELQAQWERLEALAEER	AAELQAQWERLEALAEER	HD	GRAY	FALSE	3	2	NO	sp|O15020|SPTN2_HUMAN
AAELQAR	AAELQAR	MS	GRAY	FALSE	2	1	NO	sp|O43395|PRPF3_HUMAN
AAELTDEDFMR	AAELTDEDFMR	MS	GRAY	FALSE	3	1	NO	sp|Q9UPA5|BSN_HUMAN
AAELTDEDFMR	AAELTDEDFMR	HD	GRAY	FALSE	3	2	NO	sp|Q9UPA5|BSN_HUMAN
AAELTDEDFMRR	AAELTDEDFMRR	MS	GRAY	FALSE	1	1	NO	sp|Q9UPA5|BSN_HUMAN
AAELWGEQAEAR	AAELWGEQAEAR	MS	GRAY	FALSE	1	1	NO	sp|Q08379|GOGA2_HUMAN
AAELYER	AAELYER	HD	GRAY	FALSE	3	1	NO	sp|O00408|PDE2A_HUMAN
AAELYER	AAELYER	MS	GRAY	FALSE	3	1	NO	sp|O00408|PDE2A_HUMAN
AAELYER	AAELYER	HD	WHITE	FALSE	3	1	NO	sp|O00408|PDE2A_HUMAN
AAEMLSQLDLFSR	AAEMLSQLDLFSR	MS	GRAY	FALSE	3	1	NO	sp|P78318|IGBP1_HUMAN
AAEMLSQLDLFSRNEDLEEIASTDLK	AAEMLSQLDLFSRNEDLEEIASTDLK	HD	GRAY	FALSE	3	1	NO	sp|P78318|IGBP1_HUMAN
AAEMMASLLK	AAEMMASLLK	HD	GRAY	FALSE	1	1	NO	sp|P33176|KINH_HUMAN
AAEMMASLLK	AAEM[+16.0]MASLLK	MS	WHITE	FALSE	2	1	NO	sp|P33176|KINH_HUMAN
AAEMMASLLK	AAEMMASLLK	HD	WHITE	FALSE	2	1	NO	sp|P33176|KINH_HUMAN
AAEMMASLLK	AAEM[+16.0]MASLLK	HD	WHITE	FALSE	3	1	NO	sp|P33176|KINH_HUMAN
AAEMVPDLPSPPMEAPAPASNPSGR	AAEMVPDLPSPPMEAPAPASNPSGR	HD	WHITE	FALSE	3	1	NO	sp|Q6ZVM7|TM1L2_HUMAN
AAEMVPDLPSPPMEAPAPASNPSGR	AAEMVPDLPSPPMEAPAPASNPSGR	HD	GRAY	FALSE	3	2	NO	sp|Q6ZVM7|TM1L2_HUMAN
AAEMVPDLPSPPMEAPAPASNPSGR	AAEMVPDLPSPPM[+16.0]EAPAPASNPSGR	HD	GRAY	FALSE	1	1	NO	sp|Q6ZVM7|TM1L2_HUMAN
AAEMVPDLPSPPMEAPAPASNPSGR	AAEMVPDLPSPPMEAPAPASNPSGR	MS	WHITE	FALSE	1	1	NO	sp|Q6ZVM7|TM1L2_HUMAN
AAEMVPDLPSPPMEAPAPASNPSGR	AAEM[+16.0]VPDLPSPPM[+16.0]EAPAPASNPSGR	MS	GRAY	FALSE	1	1	NO	sp|Q6ZVM7|TM1L2_HUMAN
AAEMVPDLPSPPMEAPAPASNPSGR	AAEMVPDLPSPPMEAPAPASNPSGR	MS	GRAY	FALSE	1	1	NO	sp|Q6ZVM7|TM1L2_HUMAN
AAENMAVEPR	AAENM[+16.0]AVEPR	HD	GRAY	FALSE	1	1	NO	sp|Q9UPX8|SHAN2_HUMAN
AAENMAVEPR	AAENMAVEPR	HD	GRAY	FALSE	3	1	NO	sp|Q9UPX8|SHAN2_HUMAN
AAEPEVEVEVYRR	AAEPEVEVEVYRR	MS	WHITE	FALSE	1	1	NO	sp|Q6ICG6|K0930_HUMAN
AAEPEVEVEVYRR	AAEPEVEVEVYRR	HD	WHITE	FALSE	3	1	NO	sp|Q6ICG6|K0930_HUMAN
AAEPLLTLER	AAEPLLTLER	MS	GRAY	FALSE	3	1	NO	sp|O60524|NEMF_HUMAN
AAEPLLTLER	AAEPLLTLER	HD	GRAY	FALSE	3	1	NO	sp|O60524|NEMF_HUMAN
AAEPLLTLER	AAEPLLTLER	MS	WHITE	FALSE	3	1	NO	sp|O60524|NEMF_HUMAN
AAEPQEQEFGK	AAEPQEQEFGK	HD	GRAY	FALSE	3	1	NO	sp|Q9C0C2|TB182_HUMAN
AAEPSLVGLPQTISGDSGGMSAVSDGSSSSLAASASLFPLK	AAEPSLVGLPQTISGDSGGM[+16.0]SAVSDGSSSSLAASASLFPLK	MS	GRAY	FALSE	3	1	NO	sp|Q15714|T22D1_HUMAN
AAEPSLVGLPQTISGDSGGMSAVSDGSSSSLAASASLFPLK	AAEPSLVGLPQTISGDSGGMSAVSDGSSSSLAASASLFPLK	MS	GRAY	FALSE	2	1	NO	sp|Q15714|T22D1_HUMAN
AAEPSLVGLPQTISGDSGGMSAVSDGSSSSLAASASLFPLK	AAEPSLVGLPQTISGDSGGMSAVSDGSSSSLAASASLFPLK	HD	GRAY	FALSE	3	1	NO	sp|Q15714|T22D1_HUMAN
AAEPTVDQR	AAEPTVDQR	MS	GRAY	FALSE	3	1	NO	sp|O00555|CAC1A_HUMAN
AAEQAHLWAELVFLYDK	AAEQAHLWAELVFLYDK	MS	WHITE	FALSE	3	4	NO	sp|P53675|CLH2_HUMAN;sp|Q00610|CLH1_HUMAN
AAEQAHLWAELVFLYDK	AAEQAHLWAELVFLYDK	HD	GRAY	FALSE	3	6	NO	sp|P53675|CLH2_HUMAN;sp|Q00610|CLH1_HUMAN
AAEQAHLWAELVFLYDK	AAEQAHLWAELVFLYDK	HD	WHITE	FALSE	3	4	NO	sp|P53675|CLH2_HUMAN;sp|Q00610|CLH1_HUMAN
AAEQAHLWAELVFLYDK	AAEQAHLWAELVFLYDK	MS	GRAY	FALSE	3	4	NO	sp|P53675|CLH2_HUMAN;sp|Q00610|CLH1_HUMAN
AAEQISWYKPWTK	AAEQISWYKPWTK	MS	WHITE	FALSE	1	1	NO	sp|Q9H6R3|ACSS3_HUMAN
AAEQYTPK	AAEQYTPK	MS	WHITE	FALSE	3	1	NO	sp|P49327|FAS_HUMAN
AAESLADPTEYENLFPGLK	AAESLADPTEYENLFPGLK	HD	GRAY	FALSE	3	1	NO	sp|P35606|COPB2_HUMAN
AAESLADPTEYENLFPGLK	AAESLADPTEYENLFPGLK	HD	WHITE	FALSE	3	2	NO	sp|P35606|COPB2_HUMAN
AAESLADPTEYENLFPGLK	AAESLADPTEYENLFPGLK	MS	WHITE	FALSE	3	1	NO	sp|P35606|COPB2_HUMAN
AAESLADPTEYENLFPGLK	AAESLADPTEYENLFPGLK	MS	GRAY	FALSE	3	1	NO	sp|P35606|COPB2_HUMAN
AAESLTAIPEPASPQLLETPIHASQIQK	AAESLTAIPEPASPQLLETPIHASQIQK	MS	WHITE	FALSE	3	1	NO	sp|Q14676|MDC1_HUMAN
AAESTEEVSSLRPPR	AAESTEEVSSLRPPR	HD	GRAY	FALSE	3	1	NO	sp|Q709C8|VP13C_HUMAN
AAESTEEVSSLRPPR	AAESTEEVSSLRPPR	HD	WHITE	FALSE	3	2	NO	sp|Q709C8|VP13C_HUMAN
AAESTEEVSSLRPPR	AAESTEEVSSLRPPR	MS	GRAY	FALSE	3	1	NO	sp|Q709C8|VP13C_HUMAN
AAESTEEVSSLRPPR	AAESTEEVSSLRPPR	MS	WHITE	FALSE	3	1	NO	sp|Q709C8|VP13C_HUMAN
AAESVSKPDVSEEAPGPSK	AAESVSKPDVSEEAPGPSK	MS	WHITE	FALSE	3	1	NO	sp|Q9BY42|RTF2_HUMAN
AAETDPGMVHLALGSDLTTLGLNLNSPENLYPK	AAETDPGMVHLALGSDLTTLGLNLNSPENLYPK	MS	GRAY	FALSE	1	1	NO	sp|Q9NZN8|CNOT2_HUMAN
AAETTVVEVEEIVDIGAFAPEDIHIPQIYVHR	AAETTVVEVEEIVDIGAFAPEDIHIPQIYVHR	MS	GRAY	FALSE	3	6	NO	sp|P55809|SCOT1_HUMAN
AAETTVVEVEEIVDIGAFAPEDIHIPQIYVHR	AAETTVVEVEEIVDIGAFAPEDIHIPQIYVHR	MS	WHITE	FALSE	1	2	NO	sp|P55809|SCOT1_HUMAN
AAETTVVEVEEIVDIGAFAPEDIHIPQIYVHR	AAETTVVEVEEIVDIGAFAPEDIHIPQIYVHR	HD	WHITE	FALSE	1	2	NO	sp|P55809|SCOT1_HUMAN
AAETTVVEVEEIVDIGAFAPEDIHIPQIYVHR	AAETTVVEVEEIVDIGAFAPEDIHIPQIYVHR	HD	GRAY	FALSE	3	6	NO	sp|P55809|SCOT1_HUMAN
AAETYGVR	AAETYGVR	HD	WHITE	FALSE	3	2	NO	sp|Q9UI15|TAGL3_HUMAN
AAETYGVR	AAETYGVR	MS	GRAY	FALSE	3	3	NO	sp|Q9UI15|TAGL3_HUMAN
AAETYGVR	AAETYGVR	HD	GRAY	FALSE	3	3	NO	sp|Q9UI15|TAGL3_HUMAN
AAETYGVR	AAETYGVR	MS	WHITE	FALSE	3	3	NO	sp|Q9UI15|TAGL3_HUMAN
AAETYGVRTTDIFQTVDLWEGK	AAETYGVRTTDIFQTVDLWEGK	HD	GRAY	FALSE	3	1	NO	sp|Q9UI15|TAGL3_HUMAN
AAETYGVRTTDIFQTVDLWEGK	AAETYGVRTTDIFQTVDLWEGK	MS	WHITE	FALSE	1	1	NO	sp|Q9UI15|TAGL3_HUMAN
AAEVCQQSNQK	AAEVC[+57.0]QQSNQK	MS	GRAY	FALSE	3	2	NO	sp|Q5T848|GP158_HUMAN
AAEVCQQSNQK	AAEVC[+57.0]QQSNQK	HD	GRAY	FALSE	3	1	NO	sp|Q5T848|GP158_HUMAN
AAEVGDDFLGDFVVGER	AAEVGDDFLGDFVVGER	HD	WHITE	FALSE	3	1	NO	sp|Q9UDT6|CLIP2_HUMAN
AAEVGDDFLGDFVVGER	AAEVGDDFLGDFVVGER	HD	GRAY	FALSE	3	1	NO	sp|Q9UDT6|CLIP2_HUMAN
AAEVGDDFLGDFVVGER	AAEVGDDFLGDFVVGER	MS	WHITE	FALSE	3	1	NO	sp|Q9UDT6|CLIP2_HUMAN
AAEVGDDFLGDFVVGER	AAEVGDDFLGDFVVGER	MS	GRAY	FALSE	3	2	NO	sp|Q9UDT6|CLIP2_HUMAN
AAEVLNK	AAEVLNK	MS	WHITE	FALSE	2	1	NO	sp|P52272|HNRPM_HUMAN
AAEVLNK	AAEVLNK	MS	GRAY	FALSE	2	1	NO	sp|P52272|HNRPM_HUMAN
AAEVLVYGAPPGR	AAEVLVYGAPPGR	MS	WHITE	FALSE	3	1	NO	sp|Q4KMQ1|TPRN_HUMAN
AAEVPNEELINLLLK	AAEVPNEELINLLLK	MS	WHITE	FALSE	3	1	NO	sp|Q709C8|VP13C_HUMAN
AAEVPNEELINLLLK	AAEVPNEELINLLLK	MS	GRAY	FALSE	3	3	NO	sp|Q709C8|VP13C_HUMAN
AAEVPNEELINLLLK	AAEVPNEELINLLLK	HD	GRAY	FALSE	3	3	NO	sp|Q709C8|VP13C_HUMAN
AAEVPNEELINLLLK	AAEVPNEELINLLLK	HD	WHITE	FALSE	3	1	NO	sp|Q709C8|VP13C_HUMAN
AAEVYTR	AAEVYTR	HD	GRAY	FALSE	1	1	NO	sp|Q7Z4V5|HDGR2_HUMAN
AAEVYTR	AAEVYTR	MS	WHITE	FALSE	3	2	NO	sp|Q7Z4V5|HDGR2_HUMAN
AAEVYTR	AAEVYTR	HD	WHITE	FALSE	3	1	NO	sp|Q7Z4V5|HDGR2_HUMAN
AAEWLFPLAFSK	AAEWLFPLAFSK	HD	GRAY	FALSE	2	1	NO	sp|Q6SZW1|SARM1_HUMAN
AAEWQLDQPSWSGR	AAEWQLDQPSWSGR	HD	GRAY	FALSE	3	1	NO	sp|Q9NVZ3|NECP2_HUMAN
AAEWQLDQPSWSGR	AAEWQLDQPSWSGR	MS	GRAY	FALSE	3	1	NO	sp|Q9NVZ3|NECP2_HUMAN
AAEWQLDQPSWSGR	AAEWQLDQPSWSGR	HD	WHITE	FALSE	3	1	NO	sp|Q9NVZ3|NECP2_HUMAN
AAEWYNIDFSLQNQLR	AAEWYNIDFSLQNQLR	MS	GRAY	FALSE	3	1	NO	sp|Q13045|FLII_HUMAN
AAEYHLR	AAEYHLR	MS	GRAY	FALSE	3	1	NO	sp|Q86YR5|GPSM1_HUMAN
AAEYIAK	AAEYIAK	HD	GRAY	FALSE	2	1	NO	sp|P15882|CHIN_HUMAN
AAFALGGLGSGFASNREELSALVAPAFAHTSQVLVDK	AAFALGGLGSGFASNREELSALVAPAFAHTSQVLVDK	HD	GRAY	FALSE	1	1	NO	sp|P27708|PYR1_HUMAN
AAFAPFGR	AAFAPFGR	MS	GRAY	FALSE	3	1	NO	sp|P31483|TIA1_HUMAN
AAFAPFGR	AAFAPFGR	HD	GRAY	FALSE	3	1	NO	sp|P31483|TIA1_HUMAN
AAFDDAIAELDTLSEESYK	AAFDDAIAELDTLSEESYK	MS	GRAY	FALSE	3	10	NO	sp|P62258|1433E_HUMAN
AAFDDAIAELDTLSEESYK	AAFDDAIAELDTLSEESYK	MS	WHITE	FALSE	3	15	NO	sp|P62258|1433E_HUMAN
AAFDDAIAELDTLSEESYK	AAFDDAIAELDTLSEESYK	HD	WHITE	FALSE	3	14	NO	sp|P62258|1433E_HUMAN
AAFDDAIAELDTLSEESYK	AAFDDAIAELDTLSEESYK	HD	GRAY	FALSE	3	9	NO	sp|P62258|1433E_HUMAN
AAFDVNNK	AAFDVNNK	HD	WHITE	FALSE	3	1	NO	sp|P11274|BCR_HUMAN
AAFDVNNK	AAFDVNNK	MS	GRAY	FALSE	1	1	NO	sp|P11274|BCR_HUMAN
AAFEGVVR	AAFEGVVR	HD	WHITE	FALSE	3	1	NO	sp|Q14416|GRM2_HUMAN
AAFEGVVR	AAFEGVVR	HD	GRAY	FALSE	2	1	NO	sp|Q14416|GRM2_HUMAN
AAFEGVVR	AAFEGVVR	MS	GRAY	FALSE	3	1	NO	sp|Q14416|GRM2_HUMAN
AAFENWEVEVTFR	AAFENWEVEVTFR	MS	GRAY	FALSE	3	1	NO	sp|P49257|LMAN1_HUMAN
AAFERESDVPLK	AAFERESDVPLK	HD	GRAY	FALSE	3	1	NO	sp|Q969H8|MYDGF_HUMAN
AAFERESDVPLKTEEFEVTK	AAFERESDVPLKTEEFEVTK	MS	WHITE	FALSE	2	1	NO	sp|Q969H8|MYDGF_HUMAN
AAFERESDVPLKTEEFEVTK	AAFERESDVPLKTEEFEVTK	HD	GRAY	FALSE	2	2	NO	sp|Q969H8|MYDGF_HUMAN
AAFFLSYEELLQR	AAFFLSYEELLQR	MS	WHITE	FALSE	3	1	NO	sp|Q86UX2|ITIH5_HUMAN
AAFFLSYEELLQR	AAFFLSYEELLQR	MS	GRAY	FALSE	3	1	NO	sp|Q86UX2|ITIH5_HUMAN
AAFFLSYEELLQR	AAFFLSYEELLQR	HD	GRAY	FALSE	3	1	NO	sp|Q86UX2|ITIH5_HUMAN
AAFFVTLDETEEGYRSEDPDTSMDSYAK	AAFFVTLDETEEGYRSEDPDTSMDSYAK	MS	GRAY	FALSE	3	1	NO	sp|P50416|CPT1A_HUMAN
AAFFVTLDETEEGYRSEDPDTSMDSYAK	AAFFVTLDETEEGYRSEDPDTSMDSYAK	HD	GRAY	FALSE	3	1	NO	sp|P50416|CPT1A_HUMAN
AAFGEEVDAVDTGISR	AAFGEEVDAVDTGISR	MS	GRAY	FALSE	3	1	NO	sp|O00273|DFFA_HUMAN
AAFGEEVDAVDTGISR	AAFGEEVDAVDTGISR	HD	GRAY	FALSE	3	1	NO	sp|O00273|DFFA_HUMAN
AAFGEEVDAVDTGISR	AAFGEEVDAVDTGISR	MS	WHITE	FALSE	3	1	NO	sp|O00273|DFFA_HUMAN
AAFGEEVDAVDTGISRETSSDVALASHILTALREK	AAFGEEVDAVDTGISRETSSDVALASHILTALREK	HD	GRAY	FALSE	2	1	NO	sp|O00273|DFFA_HUMAN
AAFGEEVDAVDTGISRETSSDVALASHILTALREK	AAFGEEVDAVDTGISRETSSDVALASHILTALREK	MS	WHITE	FALSE	1	1	NO	sp|O00273|DFFA_HUMAN
AAFGGAEHVPPELWEPFYTDQYAQEHVKPPVTR	AAFGGAEHVPPELWEPFYTDQYAQEHVKPPVTR	HD	GRAY	FALSE	3	1	NO	sp|Q9P1Y5|CAMP3_HUMAN
AAFGGAEHVPPELWEPFYTDQYAQEHVKPPVTR	AAFGGAEHVPPELWEPFYTDQYAQEHVKPPVTR	HD	WHITE	FALSE	1	1	NO	sp|Q9P1Y5|CAMP3_HUMAN
AAFGGAEHVPPELWEPFYTDQYAQEHVKPPVTR	AAFGGAEHVPPELWEPFYTDQYAQEHVKPPVTR	MS	GRAY	FALSE	3	2	NO	sp|Q9P1Y5|CAMP3_HUMAN
AAFGGSGGR	AAFGGSGGR	MS	GRAY	FALSE	3	3	NO	sp|P35908|K22E_HUMAN;zz|ZZ_FGCZCont0146|;zz|ZZ_FGCZCont0242|
AAFGGSGGR	AAFGGSGGR	HD	GRAY	FALSE	3	6	NO	sp|P35908|K22E_HUMAN;zz|ZZ_FGCZCont0146|;zz|ZZ_FGCZCont0242|
AAFGGSGGR	AAFGGSGGR	HD	WHITE	FALSE	1	1	NO	sp|P35908|K22E_HUMAN;zz|ZZ_FGCZCont0146|;zz|ZZ_FGCZCont0242|
AAFGISDSYVDGSSFDPQRR	AAFGISDSYVDGSSFDPQRR	HD	WHITE	FALSE	1	1	NO	sp|Q9UQ35|SRRM2_HUMAN
AAFGKADDDDVVVK	AAFGKADDDDVVVK	HD	GRAY	FALSE	3	2	NO	sp|Q9Y4G6|TLN2_HUMAN
AAFGLSEAGFNTACVTK	AAFGLSEAGFNTAC[+57.0]VTK	HD	GRAY	FALSE	3	1	NO	sp|P31040|SDHA_HUMAN
AAFGLSEAGFNTACVTK	AAFGLSEAGFNTAC[+57.0]VTK	MS	GRAY	FALSE	3	1	NO	sp|P31040|SDHA_HUMAN
AAFGQVR	AAFGQVR	MS	GRAY	FALSE	3	1	NO	sp|Q9HC21|TPC_HUMAN
AAFLAR	AAFLAR	HD	GRAY	FALSE	2	1	NO	sp|Q9UPV7|PHF24_HUMAN
AAFLAR	AAFLAR	HD	WHITE	FALSE	2	1	NO	sp|Q9UPV7|PHF24_HUMAN
AAFLAR	AAFLAR	MS	WHITE	FALSE	2	1	NO	sp|Q9UPV7|PHF24_HUMAN
AAFLAR	AAFLAR	MS	GRAY	FALSE	2	1	NO	sp|Q9UPV7|PHF24_HUMAN
AAFLGQR	AAFLGQR	MS	GRAY	FALSE	3	1	NO	sp|O95248|MTMR5_HUMAN
AAFLGQR	AAFLGQR	MS	WHITE	FALSE	3	1	NO	sp|O95248|MTMR5_HUMAN
AAFLLK	AAFLLK	HD	GRAY	FALSE	1	1	NO	sp|Q5T5Y3|CAMP1_HUMAN
AAFLLTVLSERPEHHNLAFR	AAFLLTVLSERPEHHNLAFR	MS	GRAY	FALSE	3	1	NO	sp|A7E2V4|ZSWM8_HUMAN
AAFLNFFR	AAFLNFFR	HD	WHITE	FALSE	3	1	NO	sp|Q5JTZ9|SYAM_HUMAN
AAFLNFFR	AAFLNFFR	MS	GRAY	FALSE	3	1	NO	sp|Q5JTZ9|SYAM_HUMAN
AAFLNFFR	AAFLNFFR	MS	WHITE	FALSE	3	1	NO	sp|Q5JTZ9|SYAM_HUMAN
AAFNSGK	AAFN[+1.0]SGK	MS	GRAY	FALSE	2	1	NO	sp|P04406|G3P_HUMAN
AAFNSGK	AAFNSGK	HD	WHITE	FALSE	3	13	NO	sp|P04406|G3P_HUMAN
AAFNSGK	AAFNSGK	MS	WHITE	FALSE	3	12	NO	sp|P04406|G3P_HUMAN
AAFNSGK	AAFNSGK	MS	GRAY	FALSE	3	12	NO	sp|P04406|G3P_HUMAN
AAFNSGK	AAFNSGK	HD	GRAY	FALSE	3	3	NO	sp|P04406|G3P_HUMAN
AAFNSGK	AAFN[+1.0]SGK	HD	GRAY	FALSE	3	3	NO	sp|P04406|G3P_HUMAN
AAFNSGKVDIVAINDPFIDLNYMVYMFQYDSTHGK	AAFNSGKVDIVAINDPFIDLN[+1.0]YM[+16.0]VYMFQYDSTHGK	MS	WHITE	FALSE	1	1	NO	sp|P04406|G3P_HUMAN
AAFNSGKVDIVAINDPFIDLNYMVYMFQYDSTHGK	AAFNSGKVDIVAINDPFIDLNYMVYMFQYDSTHGK	MS	WHITE	FALSE	1	1	NO	sp|P04406|G3P_HUMAN
AAFNSGKVDIVAINDPFIDLNYMVYMFQYDSTHGK	AAFNSGKVDIVAINDPFIDLNYMVYM[+16.0]FQYDSTHGK	HD	GRAY	FALSE	3	2	NO	sp|P04406|G3P_HUMAN
AAFNSGKVDIVAINDPFIDLNYMVYMFQYDSTHGK	AAFNSGKVDIVAINDPFIDLNYM[+16.0]VYMFQYDSTHGK	MS	WHITE	FALSE	1	2	NO	sp|P04406|G3P_HUMAN
AAFNSGKVDIVAINDPFIDLNYMVYMFQYDSTHGK	AAFNSGKVDIVAINDPFIDLNYMVYM[+16.0]FQ[+1.0]YDSTHGK	MS	WHITE	FALSE	1	1	NO	sp|P04406|G3P_HUMAN
AAFNSGKVDIVAINDPFIDLNYMVYMFQYDSTHGK	AAFNSGKVDIVAINDPFIDLNYMVYMFQYDSTHGK	HD	WHITE	FALSE	3	1	NO	sp|P04406|G3P_HUMAN
AAFNSGKVDIVAINDPFIDLNYMVYMFQYDSTHGK	AAFNSGKVDIVAIN[+1.0]DPFIDLNYM[+16.0]VYMFQYDSTHGK	HD	WHITE	FALSE	1	1	NO	sp|P04406|G3P_HUMAN
AAFNSGKVDIVAINDPFIDLNYMVYMFQYDSTHGK	AAFNSGKVDIVAINDPFIDLN[+1.0]YM[+16.0]VYMFQ[+1.0]YDSTHGK	HD	WHITE	FALSE	1	1	NO	sp|P04406|G3P_HUMAN
AAFNSGKVDIVAINDPFIDLNYMVYMFQYDSTHGK	AAFNSGKVDIVAINDPFIDLNYM[+16.0]VYMFQYDSTHGK	HD	WHITE	FALSE	1	1	NO	sp|P04406|G3P_HUMAN
AAFNSGKVDIVAINDPFIDLNYMVYMFQYDSTHGK	AAFNSGKVDIVAINDPFIDLNYMVYM[+16.0]FQYDSTHGK	MS	WHITE	FALSE	1	1	NO	sp|P04406|G3P_HUMAN
AAFNSGKVDIVAINDPFIDLNYMVYMFQYDSTHGK	AAFNSGKVDIVAINDPFIDLNYMVYM[+16.0]FQYDSTHGK	HD	WHITE	FALSE	3	2	NO	sp|P04406|G3P_HUMAN
AAFNSGKVDIVAINDPFIDLNYMVYMFQYDSTHGK	AAFNSGKVDIVAIN[+1.0]DPFIDLNYMVYM[+16.0]FQYDSTHGK	HD	WHITE	FALSE	1	1	NO	sp|P04406|G3P_HUMAN
AAFNSGKVDIVAINDPFIDLNYMVYMFQYDSTHGK	AAFNSGKVDIVAINDPFIDLNYMVYMFQYDSTHGK	HD	GRAY	FALSE	3	1	NO	sp|P04406|G3P_HUMAN
AAFNSGKVDIVAINDPFIDLNYMVYMFQYDSTHGK	AAFNSGKVDIVAINDPFIDLNYM[+16.0]VYMFQYDSTHGK	HD	GRAY	FALSE	3	3	NO	sp|P04406|G3P_HUMAN
AAFNSGKVDIVAINDPFIDLNYMVYMFQYDSTHGK	AAFNSGKVDIVAIN[+1.0]DPFIDLNYMVYM[+16.0]FQYDSTHGK	MS	WHITE	FALSE	1	1	NO	sp|P04406|G3P_HUMAN
AAFNSGKVDIVAINDPFIDLNYMVYMFQYDSTHGK	AAFNSGKVDIVAINDPFIDLN[+1.0]YMVYMFQYDSTHGK	HD	WHITE	FALSE	1	1	NO	sp|P04406|G3P_HUMAN
AAFPEGFHPR	AAFPEGFHPR	MS	WHITE	FALSE	3	1	NO	sp|Q05469|LIPS_HUMAN
AAFPEGFHPR	AAFPEGFHPR	HD	GRAY	FALSE	3	1	NO	sp|Q05469|LIPS_HUMAN
AAFPEGFHPR	AAFPEGFHPR	HD	WHITE	FALSE	3	1	NO	sp|Q05469|LIPS_HUMAN
AAFPEGFHPR	AAFPEGFHPR	MS	GRAY	FALSE	3	1	NO	sp|Q05469|LIPS_HUMAN
AAFPGAPGEGPEAR	AAFPGAPGEGPEAR	HD	WHITE	FALSE	3	2	NO	sp|P10636|TAU_HUMAN;zz|ZZ_FGCZCont0171|
AAFPQYQPVVMLEK	AAFPQYQPVVMLEK	HD	GRAY	FALSE	2	1	NO	sp|Q9UHN6|TMEM2_HUMAN
AAFQLGSPWR	AAFQLGSPWR	MS	WHITE	FALSE	3	1	NO	sp|P05091|ALDH2_HUMAN
AAFQLGSPWR	AAFQLGSPWR	HD	GRAY	FALSE	3	1	NO	sp|P05091|ALDH2_HUMAN
AAFQLGSPWR	AAFQLGSPWR	MS	GRAY	FALSE	3	1	NO	sp|P05091|ALDH2_HUMAN
AAFQLGSPWR	AAFQLGSPWR	HD	WHITE	FALSE	3	3	NO	sp|P05091|ALDH2_HUMAN
AAFQLGSPWRR	AAFQLGSPWRR	HD	GRAY	FALSE	3	2	NO	sp|P05091|ALDH2_HUMAN
AAFQLGSPWRR	AAFQLGSPWRR	HD	WHITE	FALSE	2	1	NO	sp|P05091|ALDH2_HUMAN
AAFQSLLDAQADEAVLDHPDLK	AAFQSLLDAQADEAVLDHPDLK	HD	WHITE	FALSE	3	1	NO	sp|Q9UBI1|COMD3_HUMAN
AAFQSLLDAQADEAVLDHPDLK	AAFQSLLDAQADEAVLDHPDLK	HD	GRAY	FALSE	3	1	NO	sp|Q9UBI1|COMD3_HUMAN
AAFQSLLDAQADEAVLDHPDLK	AAFQSLLDAQADEAVLDHPDLK	MS	WHITE	FALSE	3	1	NO	sp|Q9UBI1|COMD3_HUMAN
AAFQSLLDAQADEAVLDHPDLK	AAFQSLLDAQADEAVLDHPDLK	MS	GRAY	FALSE	3	1	NO	sp|Q9UBI1|COMD3_HUMAN
AAFQSQYK	AAFQSQYK	HD	GRAY	FALSE	2	1	NO	sp|Q86XP3|DDX42_HUMAN
AAFSKDESK	AAFSKDESK	HD	GRAY	FALSE	3	14	NO	sp|P13591|NCAM1_HUMAN
AAFSKDESK	AAFSKDESK	HD	WHITE	FALSE	3	2	NO	sp|P13591|NCAM1_HUMAN
AAFSKDESK	AAFSKDESK	MS	GRAY	FALSE	3	5	NO	sp|P13591|NCAM1_HUMAN
AAFSKDESK	AAFSKDESK	MS	WHITE	FALSE	3	1	NO	sp|P13591|NCAM1_HUMAN
AAFSKDESKEPIVEVR	AAFSKDESKEPIVEVR	HD	WHITE	FALSE	2	1	NO	sp|P13591|NCAM1_HUMAN
AAFSKDESKEPIVEVR	AAFSKDESKEPIVEVR	HD	GRAY	FALSE	2	2	NO	sp|P13591|NCAM1_HUMAN
AAFSKDESKEPIVEVR	AAFSKDESKEPIVEVR	MS	GRAY	FALSE	2	3	NO	sp|P13591|NCAM1_HUMAN
AAFSQEK	AAFSQEK	HD	GRAY	FALSE	3	1	NO	sp|Q9UEW8|STK39_HUMAN
AAFSQEK	AAFSQEK	MS	GRAY	FALSE	3	1	NO	sp|Q9UEW8|STK39_HUMAN
AAFTAFEEAQLPR	AAFTAFEEAQLPR	MS	GRAY	FALSE	3	1	NO	sp|Q96CT7|CC124_HUMAN
AAFTAFEEAQLPR	AAFTAFEEAQLPR	HD	WHITE	FALSE	3	2	NO	sp|Q96CT7|CC124_HUMAN
AAFTAFEEAQLPR	AAFTAFEEAQLPR	MS	WHITE	FALSE	3	2	NO	sp|Q96CT7|CC124_HUMAN
AAFTAFEEAQLPR	AAFTAFEEAQLPR	HD	GRAY	FALSE	3	1	NO	sp|Q96CT7|CC124_HUMAN
AAFTAGR	AAFTAGR	HD	GRAY	FALSE	3	2	NO	sp|Q9UHY7|ENOPH_HUMAN
AAFTAGR	AAFTAGR	MS	WHITE	FALSE	2	1	NO	sp|Q9UHY7|ENOPH_HUMAN
AAFTAGR	AAFTAGR	MS	GRAY	FALSE	3	2	NO	sp|Q9UHY7|ENOPH_HUMAN
AAFTECCQAADK	AAFTEC[+57.0]C[+57.0]QAADK	HD	GRAY	FALSE	3	2	NO	sp|P02768|ALBU_HUMAN;zz|ZZ_FGCZCont0097|
AAFTECCQAADK	AAFTEC[+57.0]C[+57.0]QAADK	MS	GRAY	FALSE	3	2	NO	sp|P02768|ALBU_HUMAN;zz|ZZ_FGCZCont0097|
AAFTTPDHAPLSPQSSVASSGSEQTEEQGSSR	AAFTTPDHAPLSPQSSVASSGSEQTEEQGSSR	MS	GRAY	FALSE	3	1	NO	sp|Q5PRF9|SMAG2_HUMAN
AAFTTPDHAPLSPQSSVASSGSEQTEEQGSSR	AAFTTPDHAPLSPQSSVASSGSEQTEEQGSSR	HD	GRAY	FALSE	3	1	NO	sp|Q5PRF9|SMAG2_HUMAN
AAFTTPDHAPLSPQSSVASSGSEQTEEQGSSR	AAFTTPDHAPLSPQSSVASSGSEQTEEQGSSR	HD	WHITE	FALSE	3	1	NO	sp|Q5PRF9|SMAG2_HUMAN
AAFTTPDHAPLSPQSSVASSGSEQTEEQGSSR	AAFTTPDHAPLSPQSSVASSGSEQTEEQGSSR	MS	WHITE	FALSE	3	1	NO	sp|Q5PRF9|SMAG2_HUMAN
AAFTVSLDPGPLEQFPHSMEPQLR	AAFTVSLDPGPLEQFPHSMEPQLR	MS	GRAY	FALSE	3	1	NO	sp|Q9UKD2|MRT4_HUMAN
AAFVAYALAFPR	AAFVAYALAFPR	HD	WHITE	FALSE	3	1	NO	sp|Q6XQN6|PNCB_HUMAN
AAFVAYALAFPR	AAFVAYALAFPR	HD	GRAY	FALSE	3	1	NO	sp|Q6XQN6|PNCB_HUMAN
AAFVAYALAFPR	AAFVAYALAFPR	MS	GRAY	FALSE	3	1	NO	sp|Q6XQN6|PNCB_HUMAN
AAFVLPEFAR	AAFVLPEFAR	MS	WHITE	FALSE	3	1	NO	sp|P19623|SPEE_HUMAN
AAFVLPEFAR	AAFVLPEFAR	HD	GRAY	FALSE	3	2	NO	sp|P19623|SPEE_HUMAN
AAFVLPEFAR	AAFVLPEFAR	HD	WHITE	FALSE	3	2	NO	sp|P19623|SPEE_HUMAN
AAFVLPEFAR	AAFVLPEFAR	MS	GRAY	FALSE	3	2	NO	sp|P19623|SPEE_HUMAN
AAFVQLTQK	AAFVQLTQK	HD	GRAY	FALSE	3	1	NO	sp|Q70YC5|ZN365_HUMAN
AAFVQLTQK	AAFVQLTQK	MS	GRAY	FALSE	3	1	NO	sp|Q70YC5|ZN365_HUMAN
AAGAAGAAAAAAR	AAGAAGAAAAAAR	MS	GRAY	FALSE	3	1	NO	sp|A6NCS6|CB072_HUMAN
AAGAAGAAAAAAR	AAGAAGAAAAAAR	MS	WHITE	FALSE	3	1	NO	sp|A6NCS6|CB072_HUMAN
AAGAAGGGGDGGGGGGGAANPAGGDAAAAGDEERK	AAGAAGGGGDGGGGGGGAANPAGGDAAAAGDEERK	HD	GRAY	FALSE	3	1	NO	sp|O43525|KCNQ3_HUMAN
AAGAAGGGGDGGGGGGGAANPAGGDAAAAGDEERK	AAGAAGGGGDGGGGGGGAANPAGGDAAAAGDEERK	MS	GRAY	FALSE	3	1	NO	sp|O43525|KCNQ3_HUMAN
AAGADPGEGEEGR	AAGADPGEGEEGR	MS	GRAY	FALSE	3	1	NO	sp|Q562E7|WDR81_HUMAN
AAGADPGEGEEGR	AAGADPGEGEEGR	HD	GRAY	FALSE	3	1	NO	sp|Q562E7|WDR81_HUMAN
AAGAEPDSILKPELLSAIEK	AAGAEPDSILKPELLSAIEK	MS	WHITE	FALSE	3	2	NO	sp|Q9BZV1|UBXN6_HUMAN
AAGAEPDSILKPELLSAIEK	AAGAEPDSILKPELLSAIEK	MS	GRAY	FALSE	3	2	NO	sp|Q9BZV1|UBXN6_HUMAN
AAGAEPDSILKPELLSAIEK	AAGAEPDSILKPELLSAIEK	HD	WHITE	FALSE	3	2	NO	sp|Q9BZV1|UBXN6_HUMAN
AAGAEPDSILKPELLSAIEK	AAGAEPDSILKPELLSAIEK	HD	GRAY	FALSE	3	2	NO	sp|Q9BZV1|UBXN6_HUMAN
AAGALGSASSGSMPNLAAR	AAGALGSASSGSMPNLAAR	HD	GRAY	FALSE	3	1	NO	sp|Q9P2Q2|FRM4A_HUMAN
AAGALGSASSGSMPNLAAR	AAGALGSASSGSMPNLAAR	MS	GRAY	FALSE	3	1	NO	sp|Q9P2Q2|FRM4A_HUMAN
AAGALLNGPPQFSTAPEIK	AAGALLNGPPQFSTAPEIK	HD	WHITE	FALSE	3	1	NO	sp|O75175|CNOT3_HUMAN
AAGALLNGPPQFSTAPEIK	AAGALLNGPPQFSTAPEIK	MS	WHITE	FALSE	3	1	NO	sp|O75175|CNOT3_HUMAN
AAGALLNGPPQFSTAPEIK	AAGALLN[+1.0]GPPQFSTAPEIK	HD	GRAY	FALSE	2	1	NO	sp|O75175|CNOT3_HUMAN
AAGALLNGPPQFSTAPEIK	AAGALLNGPPQFSTAPEIK	HD	GRAY	FALSE	1	1	NO	sp|O75175|CNOT3_HUMAN
AAGALLNGPPQFSTAPEIK	AAGALLNGPPQFSTAPEIK	MS	GRAY	FALSE	1	1	NO	sp|O75175|CNOT3_HUMAN
AAGARPLTSPESLSR	AAGARPLTSPESLSR	MS	WHITE	FALSE	3	1	NO	sp|P46379|BAG6_HUMAN
AAGARPLTSPESLSR	AAGARPLTSPESLSR	MS	GRAY	FALSE	3	1	NO	sp|P46379|BAG6_HUMAN
AAGARPLTSPESLSR	AAGARPLTSPESLSR	HD	GRAY	FALSE	3	1	NO	sp|P46379|BAG6_HUMAN
AAGARPLTSPESLSR	AAGARPLTSPESLSR	HD	WHITE	FALSE	3	2	NO	sp|P46379|BAG6_HUMAN
AAGASDVVLYK	AAGASDVVLYK	MS	GRAY	FALSE	3	1	NO	sp|Q9NSD9|SYFB_HUMAN
AAGASDVVLYK	AAGASDVVLYK	HD	WHITE	FALSE	3	1	NO	sp|Q9NSD9|SYFB_HUMAN
AAGASDVVLYK	AAGASDVVLYK	HD	GRAY	FALSE	3	2	NO	sp|Q9NSD9|SYFB_HUMAN
AAGASDVVLYK	AAGASDVVLYK	MS	WHITE	FALSE	3	1	NO	sp|Q9NSD9|SYFB_HUMAN
AAGCDFTNVVK	AAGC[+57.0]DFTNVVK	HD	GRAY	FALSE	3	1	NO	sp|P52758|UK114_HUMAN
AAGCDFTNVVK	AAGC[+57.0]DFTNVVK	MS	WHITE	FALSE	3	1	NO	sp|P52758|UK114_HUMAN
AAGDEFETR	AAGDEFETR	HD	GRAY	FALSE	3	1	NO	sp|Q92843|B2CL2_HUMAN
AAGDEFETR	AAGDEFETR	HD	WHITE	FALSE	3	1	NO	sp|Q92843|B2CL2_HUMAN
AAGDEFETR	AAGDEFETR	MS	GRAY	FALSE	3	1	NO	sp|Q92843|B2CL2_HUMAN
AAGDEFETR	AAGDEFETR	MS	WHITE	FALSE	3	1	NO	sp|Q92843|B2CL2_HUMAN
AAGDTTVIENSDVSPETESSEK	AAGDTTVIENSDVSPETESSEK	MS	GRAY	FALSE	3	1	NO	sp|Q86UP2|KTN1_HUMAN
AAGDTTVIENSDVSPETESSEK	AAGDTTVIENSDVSPETESSEK	HD	WHITE	FALSE	3	3	NO	sp|Q86UP2|KTN1_HUMAN
AAGDTTVIENSDVSPETESSEK	AAGDTTVIENSDVSPETESSEK	HD	GRAY	FALSE	3	3	NO	sp|Q86UP2|KTN1_HUMAN
AAGDTTVIENSDVSPETESSEK	AAGDTTVIENSDVSPETESSEK	MS	WHITE	FALSE	3	4	NO	sp|Q86UP2|KTN1_HUMAN
AAGEVLEPANLLAEEK	AAGEVLEPANLLAEEK	HD	GRAY	FALSE	3	2	NO	sp|Q9Y5K8|VATD_HUMAN
AAGEVLEPANLLAEEK	AAGEVLEPANLLAEEK	MS	WHITE	FALSE	3	1	NO	sp|Q9Y5K8|VATD_HUMAN
AAGEVLEPANLLAEEK	AAGEVLEPANLLAEEK	HD	WHITE	FALSE	3	3	NO	sp|Q9Y5K8|VATD_HUMAN
AAGEVLEPANLLAEEK	AAGEVLEPANLLAEEK	MS	GRAY	FALSE	3	1	NO	sp|Q9Y5K8|VATD_HUMAN
AAGEVLEPANLLAEEKDEDLLFE	AAGEVLEPANLLAEEKDEDLLFE	MS	WHITE	FALSE	1	1	NO	sp|Q9Y5K8|VATD_HUMAN
AAGEVLEPANLLAEEKDEDLLFE	AAGEVLEPANLLAEEKDEDLLFE	HD	GRAY	FALSE	3	3	NO	sp|Q9Y5K8|VATD_HUMAN
AAGEVLEPANLLAEEKDEDLLFE	AAGEVLEPANLLAEEKDEDLLFE	HD	WHITE	FALSE	1	1	NO	sp|Q9Y5K8|VATD_HUMAN
AAGEVLEPANLLAEEKDEDLLFE	AAGEVLEPANLLAEEKDEDLLFE	MS	GRAY	FALSE	3	5	NO	sp|Q9Y5K8|VATD_HUMAN
AAGFISVLK	AAGFISVLK	MS	GRAY	FALSE	3	1	NO	sp|P22732|GTR5_HUMAN
AAGFISVLK	AAGFISVLK	MS	WHITE	FALSE	3	1	NO	sp|P22732|GTR5_HUMAN
AAGFISVLK	AAGFISVLK	HD	GRAY	FALSE	3	1	NO	sp|P22732|GTR5_HUMAN
AAGFNVLR	AAGFNVLR	MS	GRAY	FALSE	3	1	NO	sp|Q0VDF9|HSP7E_HUMAN
AAGFPQYAQLYEDSQFPINIVAVK	AAGFPQYAQLYEDSQFPINIVAVK	MS	GRAY	FALSE	3	1	NO	sp|Q9Y3M8|STA13_HUMAN
AAGFPQYAQLYEDSQFPINIVAVK	AAGFPQYAQLYEDSQFPINIVAVK	HD	WHITE	FALSE	1	1	NO	sp|Q9Y3M8|STA13_HUMAN
AAGFPQYAQLYEDSQFPINIVAVK	AAGFPQYAQLYEDSQFPINIVAVK	MS	WHITE	FALSE	1	1	NO	sp|Q9Y3M8|STA13_HUMAN
AAGGAPSPPPPVR	AAGGAPSPPPPVR	MS	WHITE	FALSE	3	1	NO	sp|Q4KMP7|TB10B_HUMAN
AAGGAPSPPPPVR	AAGGAPSPPPPVR	HD	GRAY	FALSE	3	2	NO	sp|Q4KMP7|TB10B_HUMAN
AAGGAPSPPPPVR	AAGGAPSPPPPVR	MS	GRAY	FALSE	3	2	NO	sp|Q4KMP7|TB10B_HUMAN
AAGGAPSPPPPVRR	AAGGAPSPPPPVRR	MS	GRAY	FALSE	3	2	NO	sp|Q4KMP7|TB10B_HUMAN
AAGGAPSPPPPVRR	AAGGAPSPPPPVRR	MS	WHITE	FALSE	1	1	NO	sp|Q4KMP7|TB10B_HUMAN
AAGGAPSPPPPVRR	AAGGAPSPPPPVRR	HD	WHITE	FALSE	1	1	NO	sp|Q4KMP7|TB10B_HUMAN
AAGGAPSPPPPVRR	AAGGAPSPPPPVRR	HD	GRAY	FALSE	3	3	NO	sp|Q4KMP7|TB10B_HUMAN
AAGGGAGSSEDDAQSR	AAGGGAGSSEDDAQSR	HD	GRAY	FALSE	3	1	NO	sp|Q9H4A6|GOLP3_HUMAN
AAGGGAGSSEDDAQSR	AAGGGAGSSEDDAQSR	MS	WHITE	FALSE	3	1	NO	sp|Q9H4A6|GOLP3_HUMAN
AAGGGAGSSEDDAQSR	AAGGGAGSSEDDAQSR	MS	GRAY	FALSE	3	1	NO	sp|Q9H4A6|GOLP3_HUMAN
AAGGGGPLYGDGYGFR	AAGGGGPLYGDGYGFR	MS	GRAY	FALSE	3	1	NO	sp|Q9C0H9|SRCN1_HUMAN
AAGGGGPLYGDGYGFR	AAGGGGPLYGDGYGFR	HD	WHITE	FALSE	3	1	NO	sp|Q9C0H9|SRCN1_HUMAN
AAGGGGPLYGDGYGFR	AAGGGGPLYGDGYGFR	MS	WHITE	FALSE	3	2	NO	sp|Q9C0H9|SRCN1_HUMAN
AAGGGGPLYGDGYGFR	AAGGGGPLYGDGYGFR	HD	GRAY	FALSE	3	2	NO	sp|Q9C0H9|SRCN1_HUMAN
AAGGIELFVGGIGPDGHIAFNEPGSSLVSR	AAGGIELFVGGIGPDGHIAFNEPGSSLVSR	MS	WHITE	FALSE	3	3	NO	sp|P46926|GNPI1_HUMAN
AAGGIELFVGGIGPDGHIAFNEPGSSLVSR	AAGGIELFVGGIGPDGHIAFNEPGSSLVSR	HD	GRAY	FALSE	3	1	NO	sp|P46926|GNPI1_HUMAN
AAGGIELFVGGIGPDGHIAFNEPGSSLVSR	AAGGIELFVGGIGPDGHIAFNEPGSSLVSR	MS	GRAY	FALSE	3	2	NO	sp|P46926|GNPI1_HUMAN
AAGGIELFVGGIGPDGHIAFNEPGSSLVSR	AAGGIELFVGGIGPDGHIAFNEPGSSLVSR	HD	WHITE	FALSE	3	1	NO	sp|P46926|GNPI1_HUMAN
AAGGNLLILR	AAGGNLLILR	HD	WHITE	FALSE	3	1	NO	sp|Q8TF61|FBX41_HUMAN
AAGGQLPPR	AAGGQLPPR	MS	GRAY	FALSE	3	1	NO	sp|Q8N1G4|LRC47_HUMAN
AAGGQLPPR	AAGGQLPPR	MS	WHITE	FALSE	3	1	NO	sp|Q8N1G4|LRC47_HUMAN
AAGHLLKPR	AAGHLLKPR	HD	GRAY	FALSE	3	1	NO	sp|Q96S19|CP013_HUMAN
AAGHLLKPR	AAGHLLKPR	MS	GRAY	FALSE	3	1	NO	sp|Q96S19|CP013_HUMAN
AAGHPGDPESQQR	AAGHPGDPESQQR	HD	WHITE	FALSE	3	1	NO	sp|Q9Y490|TLN1_HUMAN
AAGHPGDPESQQR	AAGHPGDPESQQR	MS	WHITE	FALSE	3	1	NO	sp|Q9Y490|TLN1_HUMAN
AAGHPGDPESQQR	AAGHPGDPESQQR	MS	GRAY	FALSE	3	2	NO	sp|Q9Y490|TLN1_HUMAN
AAGHPGDPESQQR	AAGHPGDPESQQR	HD	GRAY	FALSE	3	1	NO	sp|Q9Y490|TLN1_HUMAN
AAGIDEQENWHEGK	AAGIDEQENWHEGK	HD	GRAY	FALSE	3	2	NO	sp|P28838|AMPL_HUMAN
AAGIDEQENWHEGK	AAGIDEQENWHEGK	HD	WHITE	FALSE	3	2	NO	sp|P28838|AMPL_HUMAN
AAGIDEQENWHEGK	AAGIDEQENWHEGK	MS	WHITE	FALSE	3	2	NO	sp|P28838|AMPL_HUMAN
AAGIDEQENWHEGK	AAGIDEQENWHEGK	MS	GRAY	FALSE	3	2	NO	sp|P28838|AMPL_HUMAN
AAGIDPSVIGPQVLLAHLAR	AAGIDPSVIGPQVLLAHLAR	MS	GRAY	FALSE	3	1	NO	sp|Q7Z449|CP2U1_HUMAN
AAGISLIVPGK	AAGISLIVPGK	HD	WHITE	FALSE	3	1	NO	sp|P47736|RPGP1_HUMAN
AAGISLIVPGK	AAGISLIVPGK	MS	WHITE	FALSE	3	1	NO	sp|P47736|RPGP1_HUMAN
AAGISLIVPGK	AAGISLIVPGK	HD	GRAY	FALSE	3	1	NO	sp|P47736|RPGP1_HUMAN
AAGISLIVPGK	AAGISLIVPGK	MS	GRAY	FALSE	3	1	NO	sp|P47736|RPGP1_HUMAN
AAGKGDVPTK	AAGKGDVPTK	MS	WHITE	FALSE	3	1	NO	sp|P62424|RL7A_HUMAN
AAGKGDVPTK	AAGKGDVPTK	MS	GRAY	FALSE	1	1	NO	sp|P62424|RL7A_HUMAN
AAGKGDVPTKRPPVLR	AAGKGDVPTKRPPVLR	HD	WHITE	FALSE	1	1	NO	sp|P62424|RL7A_HUMAN
AAGLESAATIR	AAGLESAATIR	MS	GRAY	FALSE	3	1	NO	sp|O95714|HERC2_HUMAN
AAGNESFR	AAGNESFR	HD	WHITE	FALSE	3	1	NO	sp|Q15785|TOM34_HUMAN
AAGNESFRNGQYAEASALYGR	AAGNESFRN[+1.0]GQYAEASALYGR	HD	GRAY	FALSE	1	1	NO	sp|Q15785|TOM34_HUMAN
AAGNFATK	AAGNFATK	HD	GRAY	FALSE	3	1	NO	sp|P55196|AFAD_HUMAN
AAGPASPPEEDPER	AAGPASPPEEDPER	HD	GRAY	FALSE	3	1	NO	sp|Q96KM6|Z512B_HUMAN
AAGPASPPEEDPER	AAGPASPPEEDPER	MS	GRAY	FALSE	3	1	NO	sp|Q96KM6|Z512B_HUMAN
AAGPGGGSLASSSVAK	AAGPGGGSLASSSVAK	HD	WHITE	FALSE	3	2	NO	sp|Q8N7J2|AMER2_HUMAN
AAGPGGGSLASSSVAK	AAGPGGGSLASSSVAK	HD	GRAY	FALSE	3	1	NO	sp|Q8N7J2|AMER2_HUMAN
AAGPGGGSLASSSVAK	AAGPGGGSLASSSVAK	MS	WHITE	FALSE	3	2	NO	sp|Q8N7J2|AMER2_HUMAN
AAGPGGGSLASSSVAK	AAGPGGGSLASSSVAK	MS	GRAY	FALSE	3	1	NO	sp|Q8N7J2|AMER2_HUMAN
AAGPLLTDECR	AAGPLLTDEC[+57.0]R	MS	GRAY	FALSE	3	1	NO	sp|Q9BQ69|MACD1_HUMAN
AAGPLQVYK	AAGPLQVYK	MS	GRAY	FALSE	1	1	NO	sp|O00628|PEX7_HUMAN
AAGPSLSHTSGGTQSK	AAGPSLSHTSGGTQSK	MS	GRAY	FALSE	3	2	NO	sp|P27694|RFA1_HUMAN
AAGPSLSHTSGGTQSK	AAGPSLSHTSGGTQSK	MS	WHITE	FALSE	3	1	NO	sp|P27694|RFA1_HUMAN
AAGPSLSHTSGGTQSK	AAGPSLSHTSGGTQSK	HD	GRAY	FALSE	3	2	NO	sp|P27694|RFA1_HUMAN
AAGPSLSHTSGGTQSK	AAGPSLSHTSGGTQSK	HD	WHITE	FALSE	3	1	NO	sp|P27694|RFA1_HUMAN
AAGPWPPLHININK	AAGPWPPLHININK	MS	GRAY	FALSE	1	1	NO	sp|Q9H329|E41LB_HUMAN
AAGQPYEQHAK	AAGQPYEQHAK	HD	GRAY	FALSE	3	1	NO	sp|O14976|GAK_HUMAN
AAGQPYEQHAK	AAGQPYEQHAK	MS	GRAY	FALSE	3	1	NO	sp|O14976|GAK_HUMAN
AAGSDGTELFDQVHR	AAGSDGTELFDQVHR	MS	GRAY	FALSE	2	1	NO	sp|Q7L1T6|NB5R4_HUMAN
AAGSDGTELFDQVHR	AAGSDGTELFDQVHR	HD	GRAY	FALSE	2	1	NO	sp|Q7L1T6|NB5R4_HUMAN
AAGSGELGVTMK	AAGSGELGVTMK	HD	GRAY	FALSE	2	1	NO	sp|O75369|FLNB_HUMAN
AAGSGELGVTMK	AAGSGELGVTMK	HD	WHITE	FALSE	2	1	NO	sp|O75369|FLNB_HUMAN
AAGSGELGVTMK	AAGSGELGVTM[+16.0]K	HD	WHITE	FALSE	3	1	NO	sp|O75369|FLNB_HUMAN
AAGSGELGVTMK	AAGSGELGVTMK	MS	GRAY	FALSE	3	1	NO	sp|O75369|FLNB_HUMAN
AAGSGVSDYDYLDLDK	AAGSGVSDYDYLDLDK	MS	GRAY	FALSE	3	1	NO	sp|Q9C026|TRIM9_HUMAN
AAGSGVSDYDYLDLDK	AAGSGVSDYDYLDLDK	HD	GRAY	FALSE	3	1	NO	sp|Q9C026|TRIM9_HUMAN
AAGSPSPLPAPDPAPK	AAGSPSPLPAPDPAPK	HD	GRAY	FALSE	1	1	NO	sp|Q9BZE9|ASPC1_HUMAN
AAGSPSPLPAPDPAPK	AAGSPSPLPAPDPAPK	HD	WHITE	FALSE	3	1	NO	sp|Q9BZE9|ASPC1_HUMAN
AAGSPSPLPAPDPAPK	AAGSPSPLPAPDPAPK	MS	GRAY	FALSE	3	1	NO	sp|Q9BZE9|ASPC1_HUMAN
AAGSPSPLPAPDPAPK	AAGSPSPLPAPDPAPK	MS	WHITE	FALSE	3	1	NO	sp|Q9BZE9|ASPC1_HUMAN
AAGSPSSSDQDEKLPGQDESTAGTSEQNDILK	AAGSPSSSDQDEKLPGQDESTAGTSEQNDILK	MS	WHITE	FALSE	1	1	NO	sp|Q9Y520|PRC2C_HUMAN
AAGSPSSSDQDEKLPGQDESTAGTSEQNDILK	AAGSPSSSDQDEKLPGQDESTAGTSEQNDILK	MS	GRAY	FALSE	1	1	NO	sp|Q9Y520|PRC2C_HUMAN
AAGSSGFEAVEVAWPYAETPEALAR	AAGSSGFEAVEVAWPYAETPEALAR	HD	WHITE	FALSE	3	1	NO	sp|Q5T013|HYI_HUMAN
AAGTDGNALQDQQLSK	AAGTDGNALQDQQLSK	MS	GRAY	FALSE	3	1	NO	sp|Q8WZ64|ARAP2_HUMAN
AAGTDGNALQDQQLSK	AAGTDGNALQDQQLSK	HD	WHITE	FALSE	3	1	NO	sp|Q8WZ64|ARAP2_HUMAN
AAGTDGSDFQHR	AAGTDGSDFQHR	MS	GRAY	FALSE	3	1	NO	sp|Q8N5M9|JAGN1_HUMAN
AAGTDGSDFQHR	AAGTDGSDFQHR	HD	GRAY	FALSE	3	1	NO	sp|Q8N5M9|JAGN1_HUMAN
AAGTEGPFQEVDGVATTR	AAGTEGPFQEVDGVATTR	HD	GRAY	FALSE	3	1	NO	sp|P10586|PTPRF_HUMAN
AAGTEGPFQEVDGVATTR	AAGTEGPFQEVDGVATTR	MS	GRAY	FALSE	3	1	NO	sp|P10586|PTPRF_HUMAN
AAGTGFTVNVAWNGPR	AAGTGFTVNVAWNGPR	MS	GRAY	FALSE	3	1	NO	sp|Q9UBN7|HDAC6_HUMAN
AAGTGFTVNVAWNGPR	AAGTGFTVNVAWNGPR	HD	GRAY	FALSE	3	1	NO	sp|Q9UBN7|HDAC6_HUMAN
AAGTSGLILK	AAGTSGLILK	MS	GRAY	FALSE	3	2	NO	sp|P23677|IP3KA_HUMAN
AAGTSGLILK	AAGTSGLILK	HD	GRAY	FALSE	3	1	NO	sp|P23677|IP3KA_HUMAN
AAGTSGLILK	AAGTSGLILK	HD	WHITE	FALSE	3	1	NO	sp|P23677|IP3KA_HUMAN
AAGTSGLILK	AAGTSGLILK	MS	WHITE	FALSE	3	1	NO	sp|P23677|IP3KA_HUMAN
AAGVGDRPVVWISHSMGGLLVK	AAGVGDRPVVWISHSMGGLLVK	HD	GRAY	FALSE	1	1	NO	sp|Q96JX3|SRAC1_HUMAN
AAGVNVEPFWPGLFAK	AAGVNVEPFWPGLFAK	HD	WHITE	FALSE	3	5	NO	sp|P05386|RLA1_HUMAN
AAGVNVEPFWPGLFAK	AAGVNVEPFWPGLFAK	MS	WHITE	FALSE	3	3	NO	sp|P05386|RLA1_HUMAN
AAGVNVEPFWPGLFAK	AAGVNVEPFWPGLFAK	HD	GRAY	FALSE	3	4	NO	sp|P05386|RLA1_HUMAN
AAGVNVEPFWPGLFAK	AAGVNVEPFWPGLFAK	MS	GRAY	FALSE	3	4	NO	sp|P05386|RLA1_HUMAN
AAGVPQVNSK	AAGVPQVN[+1.0]SK	HD	GRAY	FALSE	1	1	NO	sp|Q96SB3|NEB2_HUMAN
AAGVPQVNSK	AAGVPQVNSK	MS	WHITE	FALSE	3	1	NO	sp|Q96SB3|NEB2_HUMAN
AAGVPQVNSK	AAGVPQVNSK	MS	GRAY	FALSE	3	1	NO	sp|Q96SB3|NEB2_HUMAN
AAGVPQVNSK	AAGVPQVN[+1.0]SK	MS	GRAY	FALSE	3	2	NO	sp|Q96SB3|NEB2_HUMAN
AAGVPQVNSK	AAGVPQVNSK	HD	GRAY	FALSE	3	1	NO	sp|Q96SB3|NEB2_HUMAN
AAGVPSATITWR	AAGVPSATITWR	MS	GRAY	FALSE	3	1	NO	sp|P98160|PGBM_HUMAN
AAGVPSATITWR	AAGVPSATITWR	HD	GRAY	FALSE	3	1	NO	sp|P98160|PGBM_HUMAN
AAGVVLEMIR	AAGVVLEMIR	MS	WHITE	FALSE	3	1	NO	sp|Q9Y230|RUVB2_HUMAN
AAGVVLEMIR	AAGVVLEMIR	HD	GRAY	FALSE	3	1	NO	sp|Q9Y230|RUVB2_HUMAN
AAGVVLEMIR	AAGVVLEMIR	MS	GRAY	FALSE	3	1	NO	sp|Q9Y230|RUVB2_HUMAN
AAGVVLEMIR	AAGVVLEMIR	HD	WHITE	FALSE	3	1	NO	sp|Q9Y230|RUVB2_HUMAN
AAGVVLEMIR	AAGVVLEM[+16.0]IR	HD	WHITE	FALSE	3	1	NO	sp|Q9Y230|RUVB2_HUMAN
AAGWSELSER	AAGWSELSER	HD	GRAY	FALSE	3	1	NO	sp|Q9H0N5|PHS2_HUMAN
AAGWSELSER	AAGWSELSER	HD	WHITE	FALSE	3	1	NO	sp|Q9H0N5|PHS2_HUMAN
AAGWSELSER	AAGWSELSER	MS	GRAY	FALSE	3	1	NO	sp|Q9H0N5|PHS2_HUMAN
AAGYDLYSAYDYTIPPMEK	AAGYDLYSAYDYTIPPMEK	HD	GRAY	FALSE	3	2	NO	sp|P33316|DUT_HUMAN
AAGYDLYSAYDYTIPPMEK	AAGYDLYSAYDYTIPPMEK	MS	GRAY	FALSE	3	2	NO	sp|P33316|DUT_HUMAN
AAHDNMDIDK	AAHDNMDIDK	MS	WHITE	FALSE	3	2	NO	sp|P59074|CHM4P_HUMAN;sp|Q9H444|CHM4B_HUMAN
AAHDNMDIDK	AAHDNMDIDK	HD	WHITE	FALSE	3	2	NO	sp|P59074|CHM4P_HUMAN;sp|Q9H444|CHM4B_HUMAN
AAHEYHPGSKPPLPTSGPAQVPTPTAAPNQAPASAPAPAPTPAPAPGPR	AAHEYHPGSKPPLPTSGPAQVPTPTAAPNQAPASAPAPAPTPAPAPGPR	MS	GRAY	FALSE	3	1	NO	sp|P78357|CNTP1_HUMAN
AAHEYHPGSKPPLPTSGPAQVPTPTAAPNQAPASAPAPAPTPAPAPGPR	AAHEYHPGSKPPLPTSGPAQ[+1.0]VPTPTAAPN[+1.0]QAPASAPAPAPTPAPAPGPR	MS	GRAY	FALSE	2	1	NO	sp|P78357|CNTP1_HUMAN
AAHEYHPGSKPPLPTSGPAQVPTPTAAPNQAPASAPAPAPTPAPAPGPR	AAHEYHPGSKPPLPTSGPAQVPTPTAAPNQAPASAPAPAPTPAPAPGPR	HD	GRAY	FALSE	2	2	NO	sp|P78357|CNTP1_HUMAN
AAHFFSTLK	AAHFFSTLK	MS	GRAY	FALSE	3	3	NO	sp|Q53H12|AGK_HUMAN
AAHFFSTLK	AAHFFSTLK	HD	GRAY	FALSE	1	1	NO	sp|Q53H12|AGK_HUMAN
AAHFVFR	AAHFVFR	HD	GRAY	FALSE	3	2	NO	sp|P13591|NCAM1_HUMAN
AAHFVFR	AAHFVFR	MS	GRAY	FALSE	3	1	NO	sp|P13591|NCAM1_HUMAN
AAHFVFR	AAHFVFR	MS	WHITE	FALSE	3	2	NO	sp|P13591|NCAM1_HUMAN
AAHFVFR	AAHFVFR	HD	WHITE	FALSE	3	2	NO	sp|P13591|NCAM1_HUMAN
AAHGVLLQALDEMR	AAHGVLLQALDEMR	MS	GRAY	FALSE	3	1	NO	sp|Q8WZA9|IRGQ_HUMAN
AAHGVLLQALDEMR	AAHGVLLQALDEMR	MS	WHITE	FALSE	3	1	NO	sp|Q8WZA9|IRGQ_HUMAN
AAHGVLLQALDEMR	AAHGVLLQALDEMR	HD	GRAY	FALSE	3	1	NO	sp|Q8WZA9|IRGQ_HUMAN
AAHGVLLQALDEMR	AAHGVLLQALDEMR	HD	WHITE	FALSE	3	2	NO	sp|Q8WZA9|IRGQ_HUMAN
AAHGVLLQALDEMRADAEAVLAPPEPAQ	AAHGVLLQALDEMRADAEAVLAPPEPAQ	HD	GRAY	FALSE	3	1	NO	sp|Q8WZA9|IRGQ_HUMAN
AAHGVLLQALDEMRADAEAVLAPPEPAQ	AAHGVLLQALDEMRADAEAVLAPPEPAQ	MS	GRAY	FALSE	3	1	NO	sp|Q8WZA9|IRGQ_HUMAN
AAHGVLLQALDEMRADAEAVLAPPEPAQ	AAHGVLLQALDEMRADAEAVLAPPEPAQ	HD	WHITE	FALSE	3	1	NO	sp|Q8WZA9|IRGQ_HUMAN
AAHGVLLQALDEMRADAEAVLAPPEPAQ	AAHGVLLQ[+1.0]ALDEMRADAEAVLAPPEPAQ	MS	WHITE	FALSE	1	1	NO	sp|Q8WZA9|IRGQ_HUMAN
AAHGVLLQALDEMRADAEAVLAPPEPAQ	AAHGVLLQALDEMRADAEAVLAPPEPAQ	MS	WHITE	FALSE	3	1	NO	sp|Q8WZA9|IRGQ_HUMAN
AAHGVLLQALDEMRADAEAVLAPPEPAQ	AAHGVLLQALDEMR[+1.0]ADAEAVLAPPEPAQ	MS	WHITE	TRUE	2	1	YES	sp|Q8WZA9|IRGQ_HUMAN
AAHLCAEAALR	AAHLC[+57.0]AEAALR	MS	GRAY	FALSE	3	1	NO	sp|Q9UQ80|PA2G4_HUMAN
AAHLCAEAALR	AAHLC[+57.0]AEAALR	HD	GRAY	FALSE	3	1	NO	sp|Q9UQ80|PA2G4_HUMAN
AAHLPLLTIEPPSDSSVDLSDR	AAHLPLLTIEPPSDSSVDLSDR	HD	WHITE	FALSE	3	1	NO	sp|Q5JU85|IQEC2_HUMAN
AAHLPLLTIEPPSDSSVDLSDR	AAHLPLLTIEPPSDSSVDLSDR	MS	WHITE	FALSE	3	1	NO	sp|Q5JU85|IQEC2_HUMAN
AAHLPLLTIEPPSDSSVDLSDR	AAHLPLLTIEPPSDSSVDLSDR	HD	GRAY	FALSE	3	1	NO	sp|Q5JU85|IQEC2_HUMAN
AAHLPLLTIEPPSDSSVDLSDR	AAHLPLLTIEPPSDSSVDLSDR	MS	GRAY	FALSE	3	2	NO	sp|Q5JU85|IQEC2_HUMAN
AAHLPLLTIEPPSDSSVDLSDRSDR	AAHLPLLTIEPPSDSSVDLSDRSDR	HD	GRAY	FALSE	3	1	NO	sp|Q5JU85|IQEC2_HUMAN
AAHLPLLTIEPPSDSSVDLSDRSDR	AAHLPLLTIEPPSDSSVDLSDRSDR	MS	GRAY	FALSE	1	1	NO	sp|Q5JU85|IQEC2_HUMAN
AAHSEGNTTAGLDMR	AAHSEGNTTAGLDMR	MS	GRAY	FALSE	3	2	NO	sp|P78371|TCPB_HUMAN
AAHSEGNTTAGLDMR	AAHSEGNTTAGLDMR	MS	WHITE	FALSE	3	4	NO	sp|P78371|TCPB_HUMAN
AAHSEGNTTAGLDMR	AAHSEGNTTAGLDM[+16.0]R	HD	GRAY	FALSE	3	2	NO	sp|P78371|TCPB_HUMAN
AAHSEGNTTAGLDMR	AAHSEGNTTAGLDMR	HD	GRAY	FALSE	3	3	NO	sp|P78371|TCPB_HUMAN
AAHSEGNTTAGLDMR	AAHSEGNTTAGLDM[+16.0]R	HD	WHITE	FALSE	3	4	NO	sp|P78371|TCPB_HUMAN
AAHSEGNTTAGLDMR	AAHSEGNTTAGLDMR	HD	WHITE	FALSE	3	3	NO	sp|P78371|TCPB_HUMAN
AAHSEGNTTAGLDMR	AAHSEGNTTAGLDM[+16.0]R	MS	GRAY	FALSE	3	2	NO	sp|P78371|TCPB_HUMAN
AAHSEGNTTAGLDMR	AAHSEGNTTAGLDM[+16.0]R	MS	WHITE	FALSE	3	3	NO	sp|P78371|TCPB_HUMAN
AAHVFFTDSCPDALFNELVK	AAHVFFTDSC[+57.0]PDALFNELVK	MS	GRAY	FALSE	3	3	NO	sp|P61764|STXB1_HUMAN
AAHVFFTDSCPDALFNELVK	AAHVFFTDSC[+57.0]PDALFNELVK	MS	WHITE	FALSE	3	1	NO	sp|P61764|STXB1_HUMAN
AAHVFFTDSCPDALFNELVK	AAHVFFTDSC[+57.0]PDALFNELVK	HD	GRAY	FALSE	3	3	NO	sp|P61764|STXB1_HUMAN
AAHVFFTDSCPDALFNELVK	AAHVFFTDSC[+57.0]PDALFNELVK	HD	WHITE	FALSE	3	1	NO	sp|P61764|STXB1_HUMAN
AAIAAPILHVNSK	AAIAAPILHVNSK	HD	GRAY	FALSE	3	1	NO	sp|P36269|GGT5_HUMAN
AAIAAPILHVNSK	AAIAAPILHVNSK	MS	WHITE	FALSE	3	2	NO	sp|P36269|GGT5_HUMAN
AAIAAPILHVNSK	AAIAAPILHVNSK	MS	GRAY	FALSE	3	1	NO	sp|P36269|GGT5_HUMAN
AAIAQALAGEVSVVPPSR	AAIAQALAGEVSVVPPSR	HD	GRAY	FALSE	3	2	NO	sp|Q2TAY7|SMU1_HUMAN
AAIAQALAGEVSVVPPSR	AAIAQALAGEVSVVPPSR	MS	GRAY	FALSE	3	2	NO	sp|Q2TAY7|SMU1_HUMAN
AAIAQALAGEVSVVPPSR	AAIAQALAGEVSVVPPSR	HD	WHITE	FALSE	3	2	NO	sp|Q2TAY7|SMU1_HUMAN
AAIAQLNGK	AAIAQLNGK	MS	GRAY	FALSE	3	1	NO	sp|Q96PK6|RBM14_HUMAN
AAIDHLHQK	AAIDHLHQK	MS	GRAY	FALSE	3	2	NO	sp|O75069|TMCC2_HUMAN
AAIDSTYRK	AAIDSTYRK	HD	GRAY	FALSE	2	1	NO	sp|Q8NF91|SYNE1_HUMAN
AAIDSYR	AAIDSYR	HD	WHITE	FALSE	3	1	NO	sp|P24821|TENA_HUMAN
AAIDWFDGK	AAIDWFDGK	HD	GRAY	FALSE	3	2	NO	sp|P35637|FUS_HUMAN;sp|Q92804|RBP56_HUMAN
AAIDWFDGK	AAIDWFDGK	MS	GRAY	FALSE	3	4	NO	sp|P35637|FUS_HUMAN;sp|Q92804|RBP56_HUMAN
AAIDWFDGK	AAIDWFDGK	MS	WHITE	FALSE	3	4	NO	sp|P35637|FUS_HUMAN;sp|Q92804|RBP56_HUMAN
AAIDWFDGK	AAIDWFDGK	HD	WHITE	FALSE	3	2	NO	sp|P35637|FUS_HUMAN;sp|Q92804|RBP56_HUMAN
AAIEAFNK	AAIEAFNK	HD	GRAY	FALSE	3	1	NO	sp|Q9UHB9|SRP68_HUMAN
AAIEAFNK	AAIEAFNK	MS	GRAY	FALSE	3	1	NO	sp|Q9UHB9|SRP68_HUMAN
AAIEHELPTATQK	AAIEHELPTATQK	HD	WHITE	FALSE	3	2	NO	sp|Q6ZMI0|PPR21_HUMAN
AAIEHELPTATQK	AAIEHELPTATQK	HD	GRAY	FALSE	3	2	NO	sp|Q6ZMI0|PPR21_HUMAN
AAIEHELPTATQK	AAIEHELPTATQK	MS	WHITE	FALSE	3	2	NO	sp|Q6ZMI0|PPR21_HUMAN
AAIEHELPTATQK	AAIEHELPTATQK	MS	GRAY	FALSE	3	2	NO	sp|Q6ZMI0|PPR21_HUMAN
AAIEVYNEAAK	AAIEVYNEAAK	MS	GRAY	FALSE	1	1	NO	sp|Q96RK4|BBS4_HUMAN
AAIEYGTEEDVVK	AAIEYGTEEDVVK	MS	GRAY	FALSE	3	1	NO	sp|Q8NFP9|NBEA_HUMAN
AAIEYGTEEDVVK	AAIEYGTEEDVVK	HD	GRAY	FALSE	3	1	NO	sp|Q8NFP9|NBEA_HUMAN
AAIEYGTEEDVVK	AAIEYGTEEDVVK	HD	WHITE	FALSE	3	1	NO	sp|Q8NFP9|NBEA_HUMAN
AAIEYGTEEDVVK	AAIEYGTEEDVVK	MS	WHITE	FALSE	3	1	NO	sp|Q8NFP9|NBEA_HUMAN
AAIGLLAR	AAIGLLAR	MS	WHITE	FALSE	3	2	NO	sp|P07741|APT_HUMAN
AAIGLLAR	AAIGLLAR	HD	GRAY	FALSE	3	1	NO	sp|P07741|APT_HUMAN
AAIGLLAR	AAIGLLAR	HD	WHITE	FALSE	3	2	NO	sp|P07741|APT_HUMAN
AAIGLLAR	AAIGLLAR	MS	GRAY	FALSE	3	1	NO	sp|P07741|APT_HUMAN
AAIHQILTENTPVSEQLSVPQR	AAIHQILTENTPVSEQLSVPQR	MS	WHITE	FALSE	3	1	NO	sp|Q9Y2W6|TDRKH_HUMAN
AAIHQILTENTPVSEQLSVPQR	AAIHQILTENTPVSEQLSVPQR	MS	GRAY	FALSE	3	1	NO	sp|Q9Y2W6|TDRKH_HUMAN
AAIHQILTENTPVSEQLSVPQR	AAIHQILTENTPVSEQLSVPQR	HD	GRAY	FALSE	3	1	NO	sp|Q9Y2W6|TDRKH_HUMAN
AAIHQILTENTPVSEQLSVPQR	AAIHQILTENTPVSEQLSVPQR	HD	WHITE	FALSE	3	1	NO	sp|Q9Y2W6|TDRKH_HUMAN
AAIIADSSTFR	AAIIADSSTFR	HD	GRAY	FALSE	3	1	NO	sp|O43432|IF4G3_HUMAN
AAIIADSSTFR	AAIIADSSTFR	MS	GRAY	FALSE	3	1	NO	sp|O43432|IF4G3_HUMAN
AAIIEEQK	AAIIEEQK	MS	GRAY	FALSE	3	1	NO	sp|Q7Z6B0|CCD91_HUMAN
AAIIEEQK	AAIIEEQK	HD	GRAY	FALSE	3	1	NO	sp|Q7Z6B0|CCD91_HUMAN
AAIILGYR	AAIILGYR	HD	WHITE	FALSE	3	1	NO	sp|Q9HCM3|K1549_HUMAN
AAIISAEGDSK	AAIISAEGDSK	MS	GRAY	FALSE	3	3	NO	sp|P35232|PHB_HUMAN
AAIISAEGDSK	AAIISAEGDSK	MS	WHITE	FALSE	3	3	NO	sp|P35232|PHB_HUMAN
AAIISAEGDSK	AAIISAEGDSK	HD	GRAY	FALSE	3	1	NO	sp|P35232|PHB_HUMAN
AAIISAEGDSK	AAIISAEGDSK	HD	WHITE	FALSE	3	2	NO	sp|P35232|PHB_HUMAN
AAILAR	AAILAR	MS	WHITE	FALSE	1	4	NO	REV_sp|P26640|SYVC_HUMAN;sp|O00767|ACOD_HUMAN
AAILDLEK	AAILDLEK	HD	GRAY	FALSE	3	1	NO	sp|Q15075|EEA1_HUMAN
AAILDLEK	AAILDLEK	MS	GRAY	FALSE	3	1	NO	sp|Q15075|EEA1_HUMAN
AAILDLEK	AAILDLEK	MS	WHITE	FALSE	1	1	NO	sp|Q15075|EEA1_HUMAN
AAILEEK	AAILEEK	MS	WHITE	FALSE	2	1	NO	sp|Q7Z406|MYH14_HUMAN
AAILEEK	AAILEEK	MS	GRAY	FALSE	2	1	NO	sp|Q7Z406|MYH14_HUMAN
AAILEK	AAILEK	HD	GRAY	FALSE	2	1	NO	sp|O75843|AP1G2_HUMAN
AAILPTSIFLTNK	AAILPTSIFLTNK	HD	GRAY	FALSE	3	1	NO	sp|O14744|ANM5_HUMAN
AAILPTSIFLTNK	AAILPTSIFLTNK	MS	GRAY	FALSE	3	1	NO	sp|O14744|ANM5_HUMAN
AAILPTSIFLTNK	AAILPTSIFLTNK	MS	WHITE	FALSE	3	1	NO	sp|O14744|ANM5_HUMAN
AAILPTSIFLTNK	AAILPTSIFLTNK	HD	WHITE	FALSE	3	2	NO	sp|O14744|ANM5_HUMAN
AAILPTSIFLTNKK	AAILPTSIFLTNKK	HD	WHITE	FALSE	3	1	NO	sp|O14744|ANM5_HUMAN
AAILPTSIFLTNKK	AAILPTSIFLTNKK	MS	GRAY	FALSE	3	1	NO	sp|O14744|ANM5_HUMAN
AAILPTSIFLTNKK	AAILPTSIFLTNKK	HD	GRAY	FALSE	3	1	NO	sp|O14744|ANM5_HUMAN
AAILPTSIFLTNKK	AAILPTSIFLTNKK	MS	WHITE	FALSE	3	1	NO	sp|O14744|ANM5_HUMAN
AAILQTEVDALR	AAILQTEVDALR	HD	WHITE	FALSE	3	2	NO	sp|O15083|ERC2_HUMAN;sp|Q8IUD2|RB6I2_HUMAN
AAILQTEVDALR	AAILQTEVDALR	MS	GRAY	FALSE	3	4	NO	sp|O15083|ERC2_HUMAN;sp|Q8IUD2|RB6I2_HUMAN
AAILQTEVDALR	AAILQTEVDALR	HD	GRAY	FALSE	3	2	NO	sp|O15083|ERC2_HUMAN;sp|Q8IUD2|RB6I2_HUMAN
AAILSVPAAQNPEDLR	AAILSVPAAQNPEDLR	HD	GRAY	FALSE	3	1	NO	sp|Q12980|NPRL3_HUMAN
AAILSVPAAQNPEDLR	AAILSVPAAQNPEDLR	MS	GRAY	FALSE	3	1	NO	sp|Q12980|NPRL3_HUMAN
AAINTYCSLAACVLTSVAISSALHK	AAINTYC[+57.0]SLAAC[+57.0]VLTSVAISSALHK	MS	GRAY	FALSE	3	1	NO	sp|Q9UBD6|RHCG_HUMAN
AAINTYCSLAACVLTSVAISSALHK	AAINTYC[+57.0]SLAAC[+57.0]VLTSVAISSALHK	HD	GRAY	FALSE	3	1	NO	sp|Q9UBD6|RHCG_HUMAN
AAIPAGEQAR	AAIPAGEQAR	HD	WHITE	FALSE	2	1	NO	sp|Q9NQG6|MID51_HUMAN
AAIPAGEQAR	AAIPAGEQAR	HD	GRAY	FALSE	3	1	NO	sp|Q9NQG6|MID51_HUMAN
AAIQSQLDGVR	AAIQSQLDGVR	MS	GRAY	FALSE	3	1	NO	sp|O60645|EXOC3_HUMAN
AAIQSQLDGVR	AAIQSQLDGVR	HD	GRAY	FALSE	3	1	NO	sp|O60645|EXOC3_HUMAN
AAIQSQLDGVR	AAIQSQLDGVR	MS	WHITE	FALSE	3	1	NO	sp|O60645|EXOC3_HUMAN
AAIQSQLDGVRTGLSQLHNALNDVK	AAIQSQLDGVRTGLSQLHNALNDVK	HD	GRAY	FALSE	1	1	NO	sp|O60645|EXOC3_HUMAN
AAIQTFQNTYQVLAVTFNDTSDQIISGGIDNDIK	AAIQTFQNTYQVLAVTFNDTSDQIISGGIDNDIK	MS	GRAY	FALSE	2	1	NO	sp|Q96DI7|SNR40_HUMAN
AAISGENAGLVR	AAISGENAGLVR	HD	GRAY	FALSE	3	1	NO	sp|P19827|ITIH1_HUMAN
AAISGENAGLVR	AAISGENAGLVR	HD	WHITE	FALSE	1	1	NO	sp|P19827|ITIH1_HUMAN
AAISLVPEVPK	AAISLVPEVPK	MS	WHITE	FALSE	3	1	NO	sp|Q7Z3J2|CP062_HUMAN
AAISQLR	AAISQLR	MS	WHITE	FALSE	2	1	NO	sp|O95747|OXSR1_HUMAN
AAISQLRSPR	AAISQLRSPR	MS	WHITE	FALSE	1	1	NO	sp|O95747|OXSR1_HUMAN
AAISVVTAEVHDSKPHEGR	AAISVVTAEVHDSKPHEGR	HD	GRAY	FALSE	3	1	NO	sp|Q12866|MERTK_HUMAN
AAISVVTAEVHDSKPHEGR	AAISVVTAEVHDSKPHEGR	MS	GRAY	FALSE	1	1	NO	sp|Q12866|MERTK_HUMAN
AAITETQR	AAITETQR	HD	GRAY	FALSE	3	1	NO	sp|Q8NDI1|EHBP1_HUMAN
AAITFLK	AAITFLK	HD	WHITE	FALSE	3	1	NO	sp|O00534|VMA5A_HUMAN
AAITFLK	AAITFLK	MS	GRAY	FALSE	3	1	NO	sp|O00534|VMA5A_HUMAN
AAITFLK	AAITFLK	HD	GRAY	FALSE	3	1	NO	sp|O00534|VMA5A_HUMAN
AAITFLK	AAITFLK	MS	WHITE	FALSE	3	1	NO	sp|O00534|VMA5A_HUMAN
AAITFSTDSLSAPAPQVFLQATR	AAITFSTDSLSAPAPQVFLQATR	HD	WHITE	FALSE	3	1	NO	sp|Q5T848|GP158_HUMAN
AAITFSTDSLSAPAPQVFLQATR	AAITFSTDSLSAPAPQVFLQATR	HD	GRAY	FALSE	3	2	NO	sp|Q5T848|GP158_HUMAN
AAITFSTDSLSAPAPQVFLQATR	AAITFSTDSLSAPAPQVFLQATR	MS	WHITE	FALSE	3	2	NO	sp|Q5T848|GP158_HUMAN
AAITFSTDSLSAPAPQVFLQATR	AAITFSTDSLSAPAPQVFLQATR	MS	GRAY	FALSE	3	2	NO	sp|Q5T848|GP158_HUMAN
AAITMQR	AAITMQR	MS	WHITE	FALSE	3	1	NO	sp|Q9Y4I1|MYO5A_HUMAN
AAITMQR	AAITMQR	MS	GRAY	FALSE	3	1	NO	sp|Q9Y4I1|MYO5A_HUMAN
AAITMQR	AAITM[+16.0]QR	MS	GRAY	FALSE	3	1	NO	sp|Q9Y4I1|MYO5A_HUMAN
AAITSYEK	AAITSYEK	HD	GRAY	FALSE	3	1	NO	sp|P30273|FCERG_HUMAN
AAIVEK	AAIVEK	MS	GRAY	FALSE	2	2	NO	sp|P61970|NTF2_HUMAN
AAIVEK	AAIVEK	HD	WHITE	FALSE	2	1	NO	sp|P61970|NTF2_HUMAN
AAIVEK	AAIVEK	HD	GRAY	FALSE	2	3	NO	sp|P61970|NTF2_HUMAN
AAIVHNVDSDDLISMGSNDIEVLK	AAIVHNVDSDDLISMGSNDIEVLK	HD	GRAY	FALSE	3	1	NO	sp|O43567|RNF13_HUMAN
AAIVVGVELPVYDITK	AAIVVGVELPVYDITK	MS	GRAY	FALSE	3	2	NO	sp|O95258|UCP5_HUMAN;sp|Q5SVS4|KMCP1_HUMAN
AAIVVHSR	AAIVVHSR	HD	WHITE	FALSE	3	2	NO	sp|Q6P1M0|S27A4_HUMAN;sp|Q6PCB7|S27A1_HUMAN
AAIVVHSR	AAIVVHSR	HD	GRAY	FALSE	3	2	NO	sp|Q6P1M0|S27A4_HUMAN;sp|Q6PCB7|S27A1_HUMAN
AAIVVHSR	AAIVVHSR	MS	WHITE	FALSE	3	2	NO	sp|Q6P1M0|S27A4_HUMAN;sp|Q6PCB7|S27A1_HUMAN
AAKDEVSESR	AAKDEVSESR	MS	WHITE	FALSE	3	9	NO	sp|P07196|NFL_HUMAN
AAKDEVSESR	AAKDEVSESR	HD	GRAY	FALSE	3	4	NO	sp|P07196|NFL_HUMAN
AAKDEVSESR	AAKDEVSESR	HD	WHITE	FALSE	3	14	NO	sp|P07196|NFL_HUMAN
AAKDEVSESR	AAKDEVSESR	MS	GRAY	FALSE	3	5	NO	sp|P07196|NFL_HUMAN
AAKDEVSESRR	AAKDEVSESRR	MS	WHITE	FALSE	2	5	NO	sp|P07196|NFL_HUMAN
AAKDEVSESRR	AAKDEVSESRR	HD	WHITE	FALSE	2	8	NO	sp|P07196|NFL_HUMAN
AAKDEVSESRR	AAKDEVSESRR	HD	GRAY	FALSE	2	6	NO	sp|P07196|NFL_HUMAN
AAKDEVSESRR	AAKDEVSESRR	MS	GRAY	FALSE	2	3	NO	sp|P07196|NFL_HUMAN
AAKDEVSESRRLLK	AAKDEVSESRRLLK	MS	WHITE	FALSE	1	1	NO	sp|P07196|NFL_HUMAN
AAKPGANSTTDAVLLNK	AAKPGANSTTDAVLLNK	MS	WHITE	FALSE	3	1	NO	sp|Q14643|ITPR1_HUMAN
AAKPGANSTTDAVLLNK	AAKPGANSTTDAVLLNK	HD	WHITE	FALSE	3	1	NO	sp|Q14643|ITPR1_HUMAN
AAKPTTTPEVK	AAKPTTTPEVK	HD	WHITE	FALSE	3	4	NO	sp|P46821|MAP1B_HUMAN
AAKPTTTPEVK	AAKPTTTPEVK	MS	WHITE	FALSE	3	3	NO	sp|P46821|MAP1B_HUMAN
AAKPTTTPEVK	AAKPTTTPEVK	MS	GRAY	FALSE	3	5	NO	sp|P46821|MAP1B_HUMAN
AAKPTTTPEVK	AAKPTTTPEVK	HD	GRAY	FALSE	3	6	NO	sp|P46821|MAP1B_HUMAN
AALAAERK	AALAAERK	HD	GRAY	FALSE	2	1	NO	sp|P50570|DYN2_HUMAN
AALAALCPGDLIQAINGESTELMTHLEAQNR	AALAALC[+57.0]PGDLIQAINGESTELMTHLEAQNR	HD	GRAY	FALSE	1	2	NO	sp|P50479|PDLI4_HUMAN
AALAATLEEYK	AALAATLEEYK	HD	WHITE	FALSE	3	1	NO	sp|Q69YQ0|CYTSA_HUMAN
AALAATLEEYK	AALAATLEEYK	MS	GRAY	FALSE	3	1	NO	sp|Q69YQ0|CYTSA_HUMAN
AALADDFDTPRVVDAILGLAHHGNGQLR	AALADDFDTPRVVDAILGLAHHGNGQLR	HD	GRAY	FALSE	1	1	NO	sp|Q9HA77|SYCM_HUMAN
AALADYK	AALADYK	MS	GRAY	FALSE	3	2	NO	sp|Q9H1K1|ISCU_HUMAN
AALADYK	AALADYK	HD	GRAY	FALSE	2	1	NO	sp|Q9H1K1|ISCU_HUMAN
AALAEITEMVAQLHGTMIK	AALAEITEMVAQLHGTM[+16.0]IK	MS	GRAY	FALSE	3	1	NO	sp|Q9Y4F1|FARP1_HUMAN
AALAEITEMVAQLHGTMIK	AALAEITEMVAQLHGTMIK	MS	GRAY	FALSE	3	2	NO	sp|Q9Y4F1|FARP1_HUMAN
AALAEITEMVAQLHGTMIK	AALAEITEMVAQLHGTMIK	MS	WHITE	FALSE	1	1	NO	sp|Q9Y4F1|FARP1_HUMAN
AALAEITEMVAQLHGTMIK	AALAEITEMVAQLHGTMIK	HD	GRAY	FALSE	3	1	NO	sp|Q9Y4F1|FARP1_HUMAN
AALAEITEMVAQLHGTMIK	AALAEITEMVAQLHGTM[+16.0]IK	MS	WHITE	FALSE	1	1	NO	sp|Q9Y4F1|FARP1_HUMAN
AALAEITEMVAQLHGTMIK	AALAEITEMVAQLHGTMIK	HD	WHITE	FALSE	1	1	NO	sp|Q9Y4F1|FARP1_HUMAN
AALAFGFLDLLK	AALAFGFLDLLK	MS	GRAY	FALSE	3	1	NO	sp|Q96SY0|VWA9_HUMAN
AALAFGFLDLLK	AALAFGFLDLLK	HD	GRAY	FALSE	3	1	NO	sp|Q96SY0|VWA9_HUMAN
AALAFGFLDLLK	AALAFGFLDLLK	HD	WHITE	FALSE	3	1	NO	sp|Q96SY0|VWA9_HUMAN
AALAFGFLDLLK	AALAFGFLDLLK	MS	WHITE	FALSE	3	1	NO	sp|Q96SY0|VWA9_HUMAN
AALAGGPCTPAGGPASALAPGHPAERPPLATDEK	AALAGGPC[+57.0]TPAGGPASALAPGHPAERPPLATDEK	MS	GRAY	FALSE	1	1	NO	sp|Q8N461|FXL16_HUMAN
AALAGGPCTPAGGPASALAPGHPAERPPLATDEK	AALAGGPC[+57.0]TPAGGPASALAPGHPAERPPLATDEK	HD	GRAY	FALSE	3	1	NO	sp|Q8N461|FXL16_HUMAN
AALAGGTTMIIDHVVPEPESSLTEAYEK	AALAGGTTMIIDHVVPEPESSLTEAYEK	HD	GRAY	FALSE	3	2	NO	sp|Q14195|DPYL3_HUMAN
AALAGGTTMIIDHVVPEPESSLTEAYEK	AALAGGTTM[+16.0]IIDHVVPEPESSLTEAYEK	HD	WHITE	FALSE	3	10	NO	sp|Q14195|DPYL3_HUMAN
AALAGGTTMIIDHVVPEPESSLTEAYEK	AALAGGTTM[+16.0]IIDHVVPEPESSLTEAYEK	HD	GRAY	FALSE	3	3	NO	sp|Q14195|DPYL3_HUMAN
AALAGGTTMIIDHVVPEPESSLTEAYEK	AALAGGTTMIIDHVVPEPESSLTEAYEK	MS	WHITE	FALSE	3	6	NO	sp|Q14195|DPYL3_HUMAN
AALAGGTTMIIDHVVPEPESSLTEAYEK	AALAGGTTMIIDHVVPEPESSLTEAYEK	HD	WHITE	FALSE	3	5	NO	sp|Q14195|DPYL3_HUMAN
AALAGGTTMIIDHVVPEPESSLTEAYEK	AALAGGTTM[+16.0]IIDHVVPEPESSLTEAYEK	MS	WHITE	FALSE	3	8	NO	sp|Q14195|DPYL3_HUMAN
AALAGGTTMIIDHVVPEPESSLTEAYEK	AALAGGTTM[+16.0]IIDHVVPEPESSLTEAYEK	MS	GRAY	FALSE	3	6	NO	sp|Q14195|DPYL3_HUMAN
AALAGGTTMIIDHVVPEPESSLTEAYEK	AALAGGTTMIIDHVVPEPESSLTEAYEK	MS	GRAY	FALSE	3	3	NO	sp|Q14195|DPYL3_HUMAN
AALAGGTTMIIDHVVPEPGTSLLAAFDQWR	AALAGGTTMIIDHVVPEPGTSLLAAFDQWR	MS	WHITE	FALSE	3	6	NO	sp|Q16555|DPYL2_HUMAN
AALAGGTTMIIDHVVPEPGTSLLAAFDQWR	AALAGGTTMIIDHVVPEPGTSLLAAFDQWR	MS	GRAY	FALSE	3	13	NO	sp|Q16555|DPYL2_HUMAN
AALAGGTTMIIDHVVPEPGTSLLAAFDQWR	AALAGGTTM[+16.0]IIDHVVPEPGTSLLAAFDQWR	MS	GRAY	FALSE	3	11	NO	sp|Q16555|DPYL2_HUMAN
AALAGGTTMIIDHVVPEPGTSLLAAFDQWR	AALAGGTTM[+16.0]IIDHVVPEPGTSLLAAFDQWR	HD	WHITE	FALSE	3	16	NO	sp|Q16555|DPYL2_HUMAN
AALAGGTTMIIDHVVPEPGTSLLAAFDQWR	AALAGGTTMIIDHVVPEPGTSLLAAFDQWR	HD	WHITE	FALSE	3	8	NO	sp|Q16555|DPYL2_HUMAN
AALAGGTTMIIDHVVPEPGTSLLAAFDQWR	AALAGGTTM[+16.0]IIDHVVPEPGTSLLAAFDQWR	HD	GRAY	FALSE	3	11	NO	sp|Q16555|DPYL2_HUMAN
AALAGGTTMIIDHVVPEPGTSLLAAFDQWR	AALAGGTTM[+16.0]IIDHVVPEPGTSLLAAFDQWR	MS	WHITE	FALSE	3	10	NO	sp|Q16555|DPYL2_HUMAN
AALAGGTTMIIDHVVPEPGTSLLAAFDQWR	AALAGGTTMIIDHVVPEPGTSLLAAFDQWR	HD	GRAY	FALSE	3	9	NO	sp|Q16555|DPYL2_HUMAN
AALAGGTTMIIDHVVPEPGTSLLAAFDQWREWADSK	AALAGGTTMIIDHVVPEPGTSLLAAFDQWR[+1.0]EWADSK	MS	WHITE	TRUE	1	1	YES	sp|Q16555|DPYL2_HUMAN
AALAGGTTMIIDHVVPEPGTSLLAAFDQWREWADSK	AALAGGTTMIIDHVVPEPGTSLLAAFDQWREWADSK	HD	GRAY	FALSE	3	10	NO	sp|Q16555|DPYL2_HUMAN
AALAGGTTMIIDHVVPEPGTSLLAAFDQWREWADSK	AALAGGTTMIIDHVVPEPGTSLLAAFDQWR[+1.0]EWADSK	HD	WHITE	TRUE	2	3	YES	sp|Q16555|DPYL2_HUMAN
AALAGGTTMIIDHVVPEPGTSLLAAFDQWREWADSK	AALAGGTTMIIDHVVPEPGTSLLAAFDQWREWADSK	HD	WHITE	FALSE	3	5	NO	sp|Q16555|DPYL2_HUMAN
AALAGGTTMIIDHVVPEPGTSLLAAFDQWREWADSK	AALAGGTTM[+16.0]IIDHVVPEPGTSLLAAFDQWREWADSK	MS	GRAY	FALSE	3	1	NO	sp|Q16555|DPYL2_HUMAN
AALAGGTTMIIDHVVPEPGTSLLAAFDQWREWADSK	AALAGGTTMIIDHVVPEPGTSLLAAFDQWR[+1.0]EWADSK	HD	GRAY	TRUE	2	3	YES	sp|Q16555|DPYL2_HUMAN
AALAGGTTMIIDHVVPEPGTSLLAAFDQWREWADSK	AALAGGTTM[+16.0]IIDHVVPEPGTSLLAAFDQWREWADSK	HD	GRAY	FALSE	3	14	NO	sp|Q16555|DPYL2_HUMAN
AALAGGTTMIIDHVVPEPGTSLLAAFDQWREWADSK	AALAGGTTM[+16.0]IIDHVVPEPGTSLLAAFDQWREWADSK	MS	WHITE	FALSE	3	14	NO	sp|Q16555|DPYL2_HUMAN
AALAGGTTMIIDHVVPEPGTSLLAAFDQWREWADSK	AALAGGTTMIIDHVVPEPGTSLLAAFDQ[+1.0]WREWADSK	HD	WHITE	FALSE	1	1	NO	sp|Q16555|DPYL2_HUMAN
AALAGGTTMIIDHVVPEPGTSLLAAFDQWREWADSK	AALAGGTTM[+16.0]IIDHVVPEPGTSLLAAFDQ[+1.0]WREWADSK	HD	WHITE	FALSE	1	5	NO	sp|Q16555|DPYL2_HUMAN
AALAGGTTMIIDHVVPEPGTSLLAAFDQWREWADSK	AALAGGTTM[+16.0]IIDHVVPEPGTSLLAAFDQ[+1.0]WREWADSK	MS	WHITE	FALSE	1	2	NO	sp|Q16555|DPYL2_HUMAN
AALAGGTTMIIDHVVPEPGTSLLAAFDQWREWADSK	AALAGGTTMIIDHVVPEPGTSLLAAFDQWR[+1.0]EWADSK	MS	GRAY	TRUE	1	1	YES	sp|Q16555|DPYL2_HUMAN
AALAGGTTMIIDHVVPEPGTSLLAAFDQWREWADSK	AALAGGTTMIIDHVVPEPGTSLLAAFDQWREWADSK	MS	GRAY	FALSE	3	3	NO	sp|Q16555|DPYL2_HUMAN
AALAGGTTMIIDHVVPEPGTSLLAAFDQWREWADSK	AALAGGTTMIIDHVVPEPGTSLLAAFDQ[+1.0]WREWADSK	HD	GRAY	FALSE	3	2	NO	sp|Q16555|DPYL2_HUMAN
AALAGGTTMIIDHVVPEPGTSLLAAFDQWREWADSK	AALAGGTTMIIDHVVPEPGTSLLAAFDQWREWADSK	MS	WHITE	FALSE	3	7	NO	sp|Q16555|DPYL2_HUMAN
AALAGGTTMIIDHVVPEPGTSLLAAFDQWREWADSK	AALAGGTTMIIDHVVPEPGTSLLAAFDQ[+1.0]WR[+1.0]EWADSK	MS	GRAY	TRUE	1	1	YES	sp|Q16555|DPYL2_HUMAN
AALAGGTTMIIDHVVPEPGTSLLAAFDQWREWADSK	AALAGGTTMIIDHVVPEPGTSLLAAFDQ[+1.0]WREWADSK	MS	WHITE	FALSE	1	1	NO	sp|Q16555|DPYL2_HUMAN
AALAGGTTMIIDHVVPEPGTSLLAAFDQWREWADSK	AALAGGTTM[+16.0]IIDHVVPEPGTSLLAAFDQ[+1.0]WREWADSK	HD	GRAY	FALSE	1	1	NO	sp|Q16555|DPYL2_HUMAN
AALAGGTTMIIDHVVPEPGTSLLAAFDQWREWADSK	AALAGGTTM[+16.0]IIDHVVPEPGTSLLAAFDQWR[+1.0]EWADSK	HD	WHITE	TRUE	1	1	YES	sp|Q16555|DPYL2_HUMAN
AALAGGTTMIIDHVVPEPGTSLLAAFDQWREWADSK	AALAGGTTM[+16.0]IIDHVVPEPGTSLLAAFDQWREWADSK	HD	WHITE	FALSE	3	10	NO	sp|Q16555|DPYL2_HUMAN
AALAGGTTMILDHVFPDTGVSLLAAYEQWR	AALAGGTTMILDHVFPDTGVSLLAAYEQWR	MS	GRAY	FALSE	3	2	NO	sp|O14531|DPYL4_HUMAN
AALAGGTTMILDHVFPDTGVSLLAAYEQWR	AALAGGTTMILDHVFPDTGVSLLAAYEQWR	HD	GRAY	FALSE	3	3	NO	sp|O14531|DPYL4_HUMAN
AALAGGTTMILDHVFPDTGVSLLAAYEQWR	AALAGGTTMILDHVFPDTGVSLLAAYEQ[+1.0]WR[+1.0]	HD	WHITE	FALSE	1	1	NO	sp|O14531|DPYL4_HUMAN
AALAGGTTMILDHVFPDTGVSLLAAYEQWR	AALAGGTTM[+16.0]ILDHVFPDTGVSLLAAYEQWR	MS	GRAY	FALSE	3	1	NO	sp|O14531|DPYL4_HUMAN
AALAGGTTMILDHVFPDTGVSLLAAYEQWR	AALAGGTTMILDHVFPDTGVSLLAAYEQWR	MS	WHITE	FALSE	3	1	NO	sp|O14531|DPYL4_HUMAN
AALAGGTTMILDHVFPDTGVSLLAAYEQWR	AALAGGTTM[+16.0]ILDHVFPDTGVSLLAAYEQWR	MS	WHITE	FALSE	3	1	NO	sp|O14531|DPYL4_HUMAN
AALAGGTTMILDHVFPDTGVSLLAAYEQWR	AALAGGTTM[+16.0]ILDHVFPDTGVSLLAAYEQWR	HD	GRAY	FALSE	3	1	NO	sp|O14531|DPYL4_HUMAN
AALAGGTTMILDHVFPDTGVSLLAAYEQWRER	AALAGGTTMILDHVFPDTGVSLLAAYEQWR[+1.0]ER	HD	GRAY	TRUE	1	1	YES	sp|O14531|DPYL4_HUMAN
AALAGGTTMILDHVFPDTGVSLLAAYEQWRER	AALAGGTTMILDHVFPDTGVSLLAAYEQWRER	HD	GRAY	FALSE	3	2	NO	sp|O14531|DPYL4_HUMAN
AALAGGTTMILDHVFPDTGVSLLAAYEQWRER	AALAGGTTM[+16.0]ILDHVFPDTGVSLLAAYEQWRER	HD	GRAY	FALSE	1	1	NO	sp|O14531|DPYL4_HUMAN
AALAGGTTMILDHVFPDTGVSLLAAYEQWRER	AALAGGTTMILDHVFPDTGVSLLAAYEQ[+1.0]WRER	HD	GRAY	FALSE	1	1	NO	sp|O14531|DPYL4_HUMAN
AALAGHPR	AALAGHPR	HD	WHITE	FALSE	3	1	NO	sp|Q15102|PA1B3_HUMAN
AALAHSEEVTASQVAATK	AALAHSEEVTASQVAATK	MS	GRAY	FALSE	3	2	NO	sp|Q15149|PLEC_HUMAN
AALAHSEEVTASQVAATK	AALAHSEEVTASQVAATK	MS	WHITE	FALSE	3	4	NO	sp|Q15149|PLEC_HUMAN
AALAHSEEVTASQVAATK	AALAHSEEVTASQVAATK	HD	GRAY	FALSE	3	2	NO	sp|Q15149|PLEC_HUMAN
AALAHSEEVTASQVAATK	AALAHSEEVTASQVAATK	HD	WHITE	FALSE	3	2	NO	sp|Q15149|PLEC_HUMAN
AALAIQGK	AALAIQGK	MS	GRAY	FALSE	3	1	NO	sp|A6NKN8|PC4L1_HUMAN
AALAIQGK	AALAIQGK	HD	WHITE	FALSE	3	5	NO	sp|A6NKN8|PC4L1_HUMAN
AALAIQGK	AALAIQGK	HD	GRAY	FALSE	3	1	NO	sp|A6NKN8|PC4L1_HUMAN
AALALQITNLLTR	AALALQITNLLTR	MS	GRAY	FALSE	3	1	NO	sp|P54098|DPOG1_HUMAN
AALAPELALEIPSGSQADIPLPK	AALAPELALEIPSGSQADIPLPK	MS	WHITE	FALSE	3	1	NO	sp|Q8IVF2|AHNK2_HUMAN
AALAPELALEIPSGSQADIPLPK	AALAPELALEIPSGSQADIPLPK	MS	GRAY	FALSE	3	2	NO	sp|Q8IVF2|AHNK2_HUMAN
AALAPELALEIPSGSQADIPLPK	AALAPELALEIPSGSQADIPLPK	HD	WHITE	FALSE	3	2	NO	sp|Q8IVF2|AHNK2_HUMAN
AALAPELALEIPSGSQADIPLPK	AALAPELALEIPSGSQADIPLPK	HD	GRAY	FALSE	3	2	NO	sp|Q8IVF2|AHNK2_HUMAN
AALAQLLK	AALAQLLK	HD	GRAY	FALSE	3	1	NO	sp|O43155|FLRT2_HUMAN
AALAQLLK	AALAQLLK	MS	WHITE	FALSE	1	1	NO	sp|O43155|FLRT2_HUMAN
AALARAALAPR	AALAR[+1.0]AALAPR	MS	WHITE	TRUE	1	1	YES	sp|O60391|NMD3B_HUMAN
AALARAALAPR	AALAR[+1.0]AALAPR	HD	WHITE	TRUE	1	1	YES	sp|O60391|NMD3B_HUMAN
AALAVGSPGPGGGSFAR	AALAVGSPGPGGGSFAR	MS	WHITE	FALSE	3	1	NO	sp|Q9BYB0|SHAN3_HUMAN
AALAVGSPGPGGGSFAR	AALAVGSPGPGGGSFAR	HD	GRAY	FALSE	3	1	NO	sp|Q9BYB0|SHAN3_HUMAN
AALAVGSPGPGGGSFAR	AALAVGSPGPGGGSFAR	MS	GRAY	FALSE	3	1	NO	sp|Q9BYB0|SHAN3_HUMAN
AALAVGSPGPGGGSFAR	AALAVGSPGPGGGSFAR	HD	WHITE	FALSE	1	1	NO	sp|Q9BYB0|SHAN3_HUMAN
AALCAVHVIR	AALC[+57.0]AVHVIR	MS	GRAY	FALSE	3	1	NO	sp|O43747|AP1G1_HUMAN
AALCAVHVIR	AALC[+57.0]AVHVIR	HD	GRAY	FALSE	3	1	NO	sp|O43747|AP1G1_HUMAN
AALCHFCIDMLNAK	AALC[+57.0]HFC[+57.0]IDMLNAK	HD	GRAY	FALSE	3	1	NO	sp|P54920|SNAA_HUMAN
AALCHFCIDMLNAK	AALC[+57.0]HFC[+57.0]IDMLNAK	MS	GRAY	FALSE	3	2	NO	sp|P54920|SNAA_HUMAN
AALCHFIVDELNAK	AALC[+57.0]HFIVDELNAK	MS	GRAY	FALSE	3	4	NO	sp|Q9H115|SNAB_HUMAN
AALCHFIVDELNAK	AALC[+57.0]HFIVDELNAK	HD	GRAY	FALSE	3	3	NO	sp|Q9H115|SNAB_HUMAN
AALDEAQGVGLDSTGYYDQEIYGGSDSR	AALDEAQGVGLDSTGYYDQ[+1.0]EIYGGSDSR	MS	GRAY	FALSE	2	1	NO	sp|O75533|SF3B1_HUMAN
AALDEAQGVGLDSTGYYDQEIYGGSDSR	AALDEAQ[+1.0]GVGLDSTGYYDQEIYGGSDSR	MS	GRAY	FALSE	1	1	NO	sp|O75533|SF3B1_HUMAN
AALDFSDAR	AALDFSDAR	MS	GRAY	FALSE	3	1	NO	sp|Q92736|RYR2_HUMAN
AALDFSDAR	AALDFSDAR	HD	WHITE	FALSE	3	1	NO	sp|Q92736|RYR2_HUMAN
AALDFSDAREK	AALDFSDAREK	HD	GRAY	FALSE	3	2	NO	sp|Q92736|RYR2_HUMAN
AALDGPLDAALDHLR	AALDGPLDAALDHLR	MS	GRAY	FALSE	3	2	NO	sp|Q12756|KIF1A_HUMAN
AALDGPLDAALDHLR	AALDGPLDAALDHLR	MS	WHITE	FALSE	3	2	NO	sp|Q12756|KIF1A_HUMAN
AALDGPLDAALDHLR	AALDGPLDAALDHLR	HD	GRAY	FALSE	3	3	NO	sp|Q12756|KIF1A_HUMAN
AALDGPLDAALDHLR	AALDGPLDAALDHLR	HD	WHITE	FALSE	3	2	NO	sp|Q12756|KIF1A_HUMAN
AALDGTPGMIGYGMAK	AALDGTPGM[+16.0]IGYGMAK	HD	WHITE	FALSE	3	10	NO	sp|P09417|DHPR_HUMAN
AALDGTPGMIGYGMAK	AALDGTPGM[+16.0]IGYGM[+16.0]AK	MS	WHITE	FALSE	3	11	NO	sp|P09417|DHPR_HUMAN
AALDGTPGMIGYGMAK	AALDGTPGMIGYGMAK	MS	GRAY	FALSE	3	4	NO	sp|P09417|DHPR_HUMAN
AALDGTPGMIGYGMAK	AALDGTPGMIGYGMAK	HD	WHITE	FALSE	3	5	NO	sp|P09417|DHPR_HUMAN
AALDGTPGMIGYGMAK	AALDGTPGM[+16.0]IGYGMAK	HD	GRAY	FALSE	3	3	NO	sp|P09417|DHPR_HUMAN
AALDGTPGMIGYGMAK	AALDGTPGM[+16.0]IGYGMAK	MS	GRAY	FALSE	3	5	NO	sp|P09417|DHPR_HUMAN
AALDGTPGMIGYGMAK	AALDGTPGM[+16.0]IGYGM[+16.0]AK	MS	GRAY	FALSE	3	4	NO	sp|P09417|DHPR_HUMAN
AALDGTPGMIGYGMAK	AALDGTPGM[+16.0]IGYGM[+16.0]AK	HD	GRAY	FALSE	3	2	NO	sp|P09417|DHPR_HUMAN
AALDGTPGMIGYGMAK	AALDGTPGMIGYGMAK	HD	GRAY	FALSE	3	6	NO	sp|P09417|DHPR_HUMAN
AALDGTPGMIGYGMAK	AALDGTPGMIGYGMAK	MS	WHITE	FALSE	3	6	NO	sp|P09417|DHPR_HUMAN
AALDGTPGMIGYGMAK	AALDGTPGMIGYGM[+16.0]AK	MS	WHITE	FALSE	3	12	NO	sp|P09417|DHPR_HUMAN
AALDGTPGMIGYGMAK	AALDGTPGM[+16.0]IGYGMAK	MS	WHITE	FALSE	3	5	NO	sp|P09417|DHPR_HUMAN
AALDGTPGMIGYGMAK	AALDGTPGMIGYGM[+16.0]AK	HD	WHITE	FALSE	3	11	NO	sp|P09417|DHPR_HUMAN
AALDGTPGMIGYGMAK	AALDGTPGMIGYGM[+16.0]AK	MS	GRAY	FALSE	3	6	NO	sp|P09417|DHPR_HUMAN
AALDGTPGMIGYGMAK	AALDGTPGM[+16.0]IGYGM[+16.0]AK	HD	WHITE	FALSE	3	15	NO	sp|P09417|DHPR_HUMAN
AALDGTPGMIGYGMAK	AALDGTPGMIGYGM[+16.0]AK	HD	GRAY	FALSE	3	6	NO	sp|P09417|DHPR_HUMAN
AALDSGAFQSVWVSTDHDEIENVAK	AALDSGAFQSVWVSTDHDEIENVAK	MS	WHITE	FALSE	3	1	NO	sp|Q8NFW8|NEUA_HUMAN
AALDSGAFQSVWVSTDHDEIENVAK	AALDSGAFQSVWVSTDHDEIENVAK	HD	WHITE	FALSE	3	1	NO	sp|Q8NFW8|NEUA_HUMAN
AALDSGAFQSVWVSTDHDEIENVAK	AALDSGAFQSVWVSTDHDEIENVAK	MS	GRAY	FALSE	3	1	NO	sp|Q8NFW8|NEUA_HUMAN
AALDSGAFQSVWVSTDHDEIENVAK	AALDSGAFQSVWVSTDHDEIENVAK	HD	GRAY	FALSE	1	1	NO	sp|Q8NFW8|NEUA_HUMAN
AALEACHK	AALEAC[+57.0]HK	MS	GRAY	FALSE	3	3	NO	sp|P11766|ADHX_HUMAN
AALEACHK	AALEAC[+57.0]HK	HD	GRAY	FALSE	3	7	NO	sp|P11766|ADHX_HUMAN
AALEALDELDLFGVK	AALEALDELDLFGVK	MS	GRAY	FALSE	3	1	NO	sp|P46020|KPB1_HUMAN
AALEALDELDLFGVK	AALEALDELDLFGVK	HD	GRAY	FALSE	3	1	NO	sp|P46020|KPB1_HUMAN
AALEALLGR	AALEALLGR	MS	WHITE	FALSE	3	1	NO	sp|O15061|SYNEM_HUMAN
AALEAQNALHNIK	AALEAQNALHNIK	MS	GRAY	FALSE	3	2	NO	sp|O95319|CELF2_HUMAN
AALEAQNALHNIK	AALEAQNALHNIK	HD	GRAY	FALSE	3	2	NO	sp|O95319|CELF2_HUMAN
AALEAQNALHNMK	AALEAQNALHNM[+16.0]K	MS	GRAY	FALSE	3	2	NO	sp|Q92879|CELF1_HUMAN
AALEAQNALHNMK	AALEAQNALHNMK	HD	GRAY	FALSE	3	1	NO	sp|Q92879|CELF1_HUMAN
AALEAQNALHNMK	AALEAQNALHNMK	MS	GRAY	FALSE	3	1	NO	sp|Q92879|CELF1_HUMAN
AALEAQNALHNMK	AALEAQNALHNMK	HD	WHITE	FALSE	3	1	NO	sp|Q92879|CELF1_HUMAN
AALEAVGGTVVLE	AALEAVGGTVVLE	HD	GRAY	FALSE	3	2	NO	sp|P52815|RM12_HUMAN
AALEAVGGTVVLE	AALEAVGGTVVLE	HD	WHITE	FALSE	1	1	NO	sp|P52815|RM12_HUMAN
AALEAVGGTVVLE	AALEAVGGTVVLE	MS	GRAY	FALSE	3	2	NO	sp|P52815|RM12_HUMAN
AALEAVGGTVVLE	AALEAVGGTVVLE	MS	WHITE	FALSE	3	1	NO	sp|P52815|RM12_HUMAN
AALEEEVR	AALEEEVR	MS	WHITE	FALSE	2	1	NO	sp|Q96FS4|SIPA1_HUMAN
AALEELVK	AALEELVK	HD	GRAY	FALSE	3	2	NO	sp|P12081|SYHC_HUMAN;zz|ZZ_FGCZCont0076|
AALEELVK	AALEELVK	HD	WHITE	FALSE	2	2	NO	sp|P12081|SYHC_HUMAN;zz|ZZ_FGCZCont0076|
AALEELVK	AALEELVK	MS	GRAY	FALSE	3	2	NO	sp|P12081|SYHC_HUMAN;zz|ZZ_FGCZCont0076|
AALEEVEGDVAELELK	AALEEVEGDVAELELK	HD	GRAY	FALSE	3	2	NO	sp|Q15057|ACAP2_HUMAN
AALEEVEGDVAELELK	AALEEVEGDVAELELK	MS	WHITE	FALSE	3	1	NO	sp|Q15057|ACAP2_HUMAN
AALEEVER	AALEEVER	MS	WHITE	FALSE	1	1	NO	sp|Q15149|PLEC_HUMAN
AALEEVER	AALEEVER	MS	GRAY	FALSE	1	1	NO	sp|Q15149|PLEC_HUMAN
AALEEVERLK	AALEEVERLK	HD	WHITE	FALSE	1	1	NO	sp|Q15149|PLEC_HUMAN
AALEEVERLK	AALEEVERLK	HD	GRAY	FALSE	3	2	NO	sp|Q15149|PLEC_HUMAN
AALEEVERLK	AALEEVERLK	MS	WHITE	FALSE	3	2	NO	sp|Q15149|PLEC_HUMAN
AALEEVYPDLTPEETRR	AALEEVYPDLTPEETRR	MS	WHITE	FALSE	3	1	NO	sp|Q9H0D6|XRN2_HUMAN
AALEEVYPDLTPEETRR	AALEEVYPDLTPEETRR	HD	WHITE	FALSE	3	1	NO	sp|Q9H0D6|XRN2_HUMAN
AALEEVYPDLTPEETRR	AALEEVYPDLTPEETRR	HD	GRAY	FALSE	3	1	NO	sp|Q9H0D6|XRN2_HUMAN
AALEGFLAALQADPPQAER	AALEGFLAALQADPPQAER	HD	WHITE	FALSE	3	2	NO	sp|P51693|APLP1_HUMAN
AALEGFLAALQADPPQAER	AALEGFLAALQADPPQAER	HD	GRAY	FALSE	3	1	NO	sp|P51693|APLP1_HUMAN
AALEGFLAALQADPPQAER	AALEGFLAALQADPPQAER	MS	GRAY	FALSE	3	1	NO	sp|P51693|APLP1_HUMAN
AALEGFLAALQADPPQAER	AALEGFLAALQADPPQAER	MS	WHITE	FALSE	3	2	NO	sp|P51693|APLP1_HUMAN
AALEGTATYR	AALEGTATYR	MS	WHITE	FALSE	3	5	NO	sp|Q9NRV9|HEBP1_HUMAN
AALEGTATYR	AALEGTATYR	HD	GRAY	FALSE	3	1	NO	sp|Q9NRV9|HEBP1_HUMAN
AALEGTATYR	AALEGTATYR	MS	GRAY	FALSE	3	1	NO	sp|Q9NRV9|HEBP1_HUMAN
AALEGTATYR	AALEGTATYR	HD	WHITE	FALSE	3	3	NO	sp|Q9NRV9|HEBP1_HUMAN
AALEGVSK	AALEGVSK	HD	GRAY	FALSE	2	1	NO	sp|Q13049|TRI32_HUMAN
AALEQDLAFWYGPR	AALEQDLAFWYGPR	HD	GRAY	FALSE	3	1	NO	sp|P09601|HMOX1_HUMAN
AALEQPCEGSLTRPK	AALEQPC[+57.0]EGSLTRPK	MS	GRAY	FALSE	3	1	NO	sp|Q6PUV4|CPLX2_HUMAN
AALEQPCEGSLTRPK	AALEQPC[+57.0]EGSLTRPK	HD	GRAY	FALSE	3	2	NO	sp|Q6PUV4|CPLX2_HUMAN
AALESGISTK	AALESGISTK	HD	GRAY	FALSE	3	1	NO	sp|Q14168|MPP2_HUMAN
AALESGISTK	AALESGISTK	MS	GRAY	FALSE	2	1	NO	sp|Q14168|MPP2_HUMAN
AALEYLEDIDLK	AALEYLEDIDLK	MS	GRAY	FALSE	3	2	NO	sp|Q9BRX8|F213A_HUMAN
AALEYLEDIDLK	AALEYLEDIDLK	HD	WHITE	FALSE	3	1	NO	sp|Q9BRX8|F213A_HUMAN
AALEYLEDIDLK	AALEYLEDIDLK	HD	GRAY	FALSE	3	2	NO	sp|Q9BRX8|F213A_HUMAN
AALEYLGSFDHYAT	AALEYLGSFDHYAT	HD	WHITE	FALSE	1	1	NO	sp|P10586|PTPRF_HUMAN;sp|P23468|PTPRD_HUMAN
AALEYLGSFDHYAT	AALEYLGSFDHYAT	MS	GRAY	FALSE	3	2	NO	sp|P10586|PTPRF_HUMAN;sp|P23468|PTPRD_HUMAN
AALEYLGSFDHYAT	AALEYLGSFDHYAT	HD	GRAY	FALSE	3	2	NO	sp|P10586|PTPRF_HUMAN;sp|P23468|PTPRD_HUMAN
AALEYLGSFDHYAT	AALEYLGSFDHYAT	MS	WHITE	FALSE	1	1	NO	sp|P10586|PTPRF_HUMAN;sp|P23468|PTPRD_HUMAN
AALEYVAEPTLEPR	AALEYVAEPTLEPR	HD	GRAY	FALSE	3	1	NO	sp|Q76NI1|VKIND_HUMAN
AALEYVAEPTLEPR	AALEYVAEPTLEPR	MS	GRAY	FALSE	3	1	NO	sp|Q76NI1|VKIND_HUMAN
AALFALQNLFEEK	AALFALQNLFEEK	HD	WHITE	FALSE	3	1	NO	sp|Q99707|METH_HUMAN
AALFALQNLFEEK	AALFALQNLFEEK	HD	GRAY	FALSE	3	1	NO	sp|Q99707|METH_HUMAN
AALFALQNLFEEK	AALFALQNLFEEK	MS	WHITE	FALSE	3	1	NO	sp|Q99707|METH_HUMAN
AALFENTPK	AALFENTPK	MS	WHITE	FALSE	3	1	NO	sp|Q16816|PHKG1_HUMAN
AALFENTPK	AALFENTPK	HD	WHITE	FALSE	3	1	NO	sp|Q16816|PHKG1_HUMAN
AALFLQTLK	AALFLQTLK	HD	GRAY	FALSE	3	1	NO	sp|Q12872|SFSWA_HUMAN
[truncated: 320,408+ more rows]
